# Supplementary material for: In Silico Insights into the Symbiotic Nitrogen Fixation in Sinorhizobium meliloti via Metabolic Reconstruction
Source: PLoS One. 2012 Feb 1;7(2):e31287. doi: 10.1371/journal.pone.0031287 (PMC3272708; doi:10.1371/journal.pone.0031287)
Supplement: File S1 — The reconstructed SNF metabolic model i HZ565. (XLS) [file pone.0031287.s001.xls]

## Sheet: Reactions
Abbreviation	Name	Equation	Subsystem	EC	Gene	Protein
ASPCT	aspartate carbamoyltransferase	[c] : asp-L + cbp --> cbasp + h + pi	Alanine, Aspartate and Glutamate metabolism	EC-2.1.3.2	SMc01360	PyrB
ASPTA	aspartate transaminase	[c] : akg + asp-L <==> glu-L + oaa	Alanine, Aspartate and Glutamate metabolism	EC-2.6.1.1	SMc01578	AatA
ASPT	L-aspartase	[c] : asp-L --> fum + nh4	Alanine, Aspartate and Glutamate metabolism	EC-4.3.1.1
ADSL1	adenylosuccinate lyase	[c] : dcamp --> amp + fum	Alanine, Aspartate and Glutamate metabolism	EC-4.3.2.2	SMc00508	PurB
ALAR	alanine racemase	[c] : ala-L <==> ala-D	Alanine, Aspartate and Glutamate metabolism	EC-5.1.1.1	SMc00557	Alr
ALATRS	Alanyl-tRNA synthetase	[c] : ala-L + atp + trnaala --> alatrna + amp + ppi	Alanine, Aspartate and Glutamate metabolism	EC-6.1.1.7	SMc00475	AlaS
ADSS	adenylosuccinate synthase	[c] : asp-L + gtp + imp --> dcamp + gdp + (2) h + pi	Alanine, Aspartate and Glutamate metabolism	EC-6.3.4.4	SMc00643	PurA
ASNS1	asparagine synthase (glutamine-hydrolysing)	[c] : asp-L + atp + gln-L + h2o --> amp + asn-L + glu-L + h + ppi	Alanine, Aspartate and Glutamate metabolism	EC-6.3.5.4	(SM_b20481) OR (SM_b20652)	AsnO AsnB
ARGSL	argininosuccinate lyase	[c] : argsuc <==> arg-L + fum	Alanine, Aspartate and Glutamate metabolism	EC-4.3.2.1	(SM_b21094) OR (SMc00725)	ArgH2 ArgH1
ASPR	Aspartate racemase	[c] : asp-D <==> asp-L	Alanine, Aspartate and Glutamate metabolism	EC-5.1.1.13	SMc01404
ASPTRS	Aspartyl-tRNA synthetase	[c] : asp-L + atp + trnaasp --> amp + asptrna + ppi	Alanine, Aspartate and Glutamate metabolism	EC-6.1.1.12	SMc01756	AspS
ARGSS	argininosuccinate synthase	[c] : asp-L + atp + citr-L --> amp + argsuc + h + ppi	Alanine, Aspartate and Glutamate metabolism	EC-6.3.4.5	SMc03826	ArgG
ALAD	L-alanine dehydrogenase	[c] : ala-L + h2o + nad <==> h + nadh + nh4 + pyr	Alanine, Aspartate and Glutamate metabolism	EC-1.4.1.1	SMc01169	Ald
GLUTRS	Glutamyl-tRNA synthetase	[c] : atp + glu-L + trnaglu --> amp + glutrna + ppi	Alanine, Aspartate and Glutamate metabolism	EC-6.1.1.17	SMc03172	GltX
GF6PTA	glutamine-fructose-6-phosphate transaminase	[c] : f6p + gln-L --> gam6p + glu-L	Alanine, Aspartate and Glutamate metabolism	EC-2.6.1.16	(SMa0878) OR (SMc00231)	NodM GlmS
CBPS	carbamoyl-phosphate synthase (glutamine-hydrolysing)	[c] : (2) atp + gln-L + h2o + hco3 --> (2) adp + cbp + glu-L + (2) h + pi	Alanine, Aspartate and Glutamate metabolism	EC-6.3.5.5	((SM_b21227) OR (SMc01215)) AND (SMc01569)	CarB CarA
GLUR	glutamate racemase	[c] : glu-D <==> glu-L	Alanine, Aspartate and Glutamate metabolism	EC-5.1.1.3	SMc00483	MurI
PROTRS	Prolyl-tRNA synthetase	[c] : atp + pro-L + trnapro --> amp + ppi + protrna	Arginine and Proline Metabolism	EC-6.1.1.15	SMc01934	ProS
ARGTRS	Arginyl-tRNA synthetase	[c] : arg-L + atp + trnaarg --> amp + argtrna + ppi	Arginine and Proline Metabolism	EC-6.1.1.19	SMc02073	ArgS
CBMKr	Carbamate kinase	[c] : atp + co2 + nh4 <==> adp + cbp + (2) h	Arginine and Proline Metabolism	EC-2.7.2.2	SMa0697	ArcC
AMPTASEPG	aminopeptidase (pro-gly)	[c] : h2o + progly --> gly + pro-L	Arginine and Proline Metabolism	EC-3.4.11.2	SMc02370	PepN
AGMT	agmatinase	[c] : agm + h2o --> ptrc + urea	Arginine and Proline Metabolism	EC-3.5.3.11	(SMc01802) OR (SMc01967)	SpeB SpeB2
ARGDr	arginine deiminase	[c] : arg-L + h2o <==> citr-L + nh4	Arginine and Proline Metabolism	EC-3.5.3.6	(SMa0693) OR (SMa1670)	ArcA1 ArcA2
ORNDC	Ornithine Decarboxylase	[c] : h + orn --> co2 + ptrc	Arginine and Proline Metabolism	EC-4.1.1.17	(SMc02983) OR (SMa0680) OR (SMa0682)
ARGDC	arginine decarboxylase	[c] : arg-L + h --> agm + co2	Arginine and Proline Metabolism	EC-4.1.1.19	(SMa0680) OR (SMa0682)
ORNCD	ornithine cyclodeaminase	[c] : orn --> nh4 + pro-L	Arginine and Proline Metabolism	EC-4.3.1.12	(SM_b20433) OR (SM_b21494) OR (SMa0486) OR (SMa1871)	Ocd
PROL_RA	proline racemase	[c] : pro-L --> pro-D	Arginine and Proline Metabolism	EC-5.1.1.4	SM_b20268
P5CD	1-pyrroline-5-carboxylate dehydrogenase(ADD)	[c] : 1pyr5c + (2) h2o + nad --> glu-L + h + nadh	Arginine and Proline Metabolism	EC-1.5.1.12	SMc02181	PutA
PRO1x	proline oxidase (L-proline, NAD)	[c] : nad + pro-L --> 1pyr5c + (2) h + nadh	Arginine and Proline Metabolism	EC-1.5.1.2	(SM_b20003) OR (SMc02677)	ProC
G5SADr	L-glutamate 5-semialdehyde dehydratase, reversible	[c] : glu5sa <==> 1pyr5c + h + h2o	Arginine and Proline Metabolism		spontaneous
AGPR	N-acetyl-g-glutamyl-phosphate reductase	[c] : acg5sa + nadp + pi <==> acg5p + h + nadph	Arginine and Proline Metabolism	EC-1.2.1.38	SMc01801	ArgC
G5SD	glutamate-5-semialdehyde dehydrogenase	[c] : glu5p + h + nadph --> glu5sa + nadp + pi	Arginine and Proline Metabolism	EC-1.2.1.41	SMc03777	ProA
OCBTi	ornithine carbamoyltransferase, irreversible	[c] : cbp + orn --> citr-L + h + pi	Arginine and Proline Metabolism	EC-2.1.3.3	SMa0695	ArcB
ACGS	N-acetylglutamate synthase	[c] : accoa + glu-L --> acglu + coa + h	Arginine and Proline Metabolism	EC-2.3.1.1	SMc02450	ArgJ
ORNTAC	ornithine transacetylase	[c] : acorn + glu-L <==> acglu + orn	Arginine and Proline Metabolism	EC-2.3.1.35	SMc02450	ArgJ
ACOTA	acetylornithine transaminase	[c] : acorn + akg <==> acg5sa + glu-L	Arginine and Proline Metabolism	EC-2.6.1.11	SMc02138	ArgD
ORNTAr	ornithine transaminase reversible	[c] : akg + orn <==> glu-L + glu5sa	Arginine and Proline Metabolism	EC-2.6.1.13		\
GLU5K	glutamate 5-kinase	[c] : atp + glu-L --> adp + glu5p	Arginine and Proline Metabolism	EC-2.7.2.11	(SMc03252) OR (SMc03776)	ProB2 ProB1
ACGK	acetylglutamate kinase	[c] : acglu + atp --> acg5p + adp	Arginine and Proline Metabolism	EC-2.7.2.8	SMc01726	ArgB
ACODA	acetylornithine deacetylase	[c] : acorn + h2o --> ac + orn	Arginine and Proline Metabolism	EC-3.5.1.16	SMa1836	ArgE
UREA	urease	[c] : (2) h + h2o + urea --> co2 + (2) nh4	Arginine and Proline Metabolism	EC-3.5.1.5	(SMc01837) AND (SMc01939) AND (SMc01941)	UreC UreB UreA
ARGN	arginase	[c] : arg-L + h2o --> orn + urea	Arginine and Proline Metabolism	EC-3.5.3.1	(SMa1711) OR (SMc03091)	ArgI2 ArgI1
ABUTD	Aminobutyraldehyde dehydrogenase	[c] : 4abutn + h2o + nad --> 4abut + (2) h + nadh	Arginine and Proline Metabolism	EC-1.2.1.3	(SMc04385) OR (SMc02689) OR (SMc01971) OR (SMa2213) OR (SMa1844) OR (SMa0796) OR (SM_b21301) OR (SM_b20891) OR (SMc01656)
PTRCO	putrescine oxidase	[c] : ptrc + o2 + h2o --> 4abutn + nh3 + h2o2	Arginine and Proline Metabolism	EC-1.4.3.10	SMc02377
METTRS	Methionyl-tRNA synthetase	[c] : atp + met-L + trnamet --> amp + mettrna + ppi	Cysteine and Methionine Metabolism	EC-6.1.1.10	SMc01192	MetG
HCYSMT	homocysteine S-methyltransferase	[c] : amet + hcys-L --> ahcys + h + met-L	Cysteine and Methionine Metabolism	EC-2.1.1.13	(SMc03112) OR (SMc04325)	MetH
METS	methionine synthase	[c] : 5mthf + hcys-L --> h + met-L + thf	Cysteine and Methionine Metabolism	EC-2.1.1.13	(SMc03112) OR (SMc04325)	MetH
DNAMTn2	DNA (cytosine-5-)-methyltransferase	[c] : amet + dna --> ahcys + dna5mtc + h	Cysteine and Methionine Metabolism	EC-2.1.1.37	SMc03763
FMETTRS	Methionyl-tRNA formyltransferase	[c] : 10fthf + mettrna --> fmettrna + h + thf	Cysteine and Methionine Metabolism	EC-2.1.2.9	SMc01100	Fmt
HSST	homoserine O-succinyltransferase	[c] : hom-L + succoa --> coa + suchms	Cysteine and Methionine Metabolism	EC-2.3.1.46	SMc03797	MetA
SHSL1	O-succinylhomoserine lyase (L-cysteine)	[c] : cys-L + suchms --> cyst-L + h + succ	Cysteine and Methionine Metabolism	EC-2.5.1.48	SMc02595	MetB
SHSL4r	O-succinylhomoserine lyase (elimination), reversible	[c] : h2o + suchms <==> 2obut + h + nh4 + succ	Cysteine and Methionine Metabolism	EC-2.5.1.48	SMc02595	MetB
SHSly_2	O-Succinyl-L-homoserine succinate-lyase (adding cysteine)	[c] : hs- + suchms <==> hcys-L + succ	Cysteine and Methionine Metabolism	EC-2.5.1.48	(SMc02595) OR (SMc02217)	MetB MetZ
METAT	methionine adenosyltransferase	[c] : atp + h2o + met-L --> amet + pi + ppi	Cysteine and Methionine Metabolism	EC-2.5.1.6	SMc01109	MetK
AHCYSNS	S-adenosylhomocysteine nucleosidase	[c] : ahcys + h2o --> ade + rhcys	Cysteine and Methionine Metabolism	EC-3.2.2.9	SMc00395	Pfs
AHC	adenosylhomocysteinase	[c] : ahcys + h2o <==> adn + hcys-L	Cysteine and Methionine Metabolism	EC-3.3.1.1	SMc02755	AhcY
SSHy	L-Serine hydro-lyase (adding homocysteine)	[c] : h + hs- + ser-L --> cys-L + h2o	Cysteine and Methionine Metabolism	EC-4.2.1.22	SMc04146	貌似可以去掉，不知道为什么加它
METB1r	metb1 (rev)	[c] : achms + cys-L <==> ac + cyst-L + h	Cysteine and Methionine Metabolism	EC-4.4.1.11	SMc01666	MdeA
CYSTL	cystathionine b-lyase	[c] : cyst-L + h2o --> hcys-L + nh4 + pyr	Cysteine and Methionine Metabolism	EC-4.4.1.8	SMc02117	MetC
3OAR100	3-oxoacyl-[acyl-carrier-protein] reductase (n-C10:0)	[c] : 3odecACP + h + nadph <==> 3hdecACP + nadp	Fatty Acid Biosynthesis	EC-1.1.1.100	(SM_b20493) OR (SMa0854) OR (SMa0959) OR (SMc01157) OR (SMc00572)	FadG
3OAR120	3-oxoacyl-[acyl-carrier-protein] reductase (n-C12:0)	[c] : 3oddecACP + h + nadph <==> 3hddecACP + nadp	Fatty Acid Biosynthesis	EC-1.1.1.100	(SM_b20493) OR (SMa0854) OR (SMa0959) OR (SMc01157) OR (SMc00572)	FadG
3OAR140	3-oxoacyl-[acyl-carrier-protein] reductase (n-C14:0)	[c] : 3omrsACP + h + nadph <==> 3hmrsACP + nadp	Fatty Acid Biosynthesis	EC-1.1.1.100	(SM_b20493) OR (SMa0854) OR (SMa0959) OR (SMc01157) OR (SMc00572)	FadG
3OAR160	3-oxoacyl-[acyl-carrier-protein] reductase (n-C16:0)	[c] : 3opalmACP + h + nadph <==> 3hpalmACP + nadp	Fatty Acid Biosynthesis	EC-1.1.1.100	(SM_b20493) OR (SMa0854) OR (SMa0959) OR (SMc01157) OR (SMc00572)	FadG
3OAR40	3-oxoacyl-[acyl-carrier-protein] reductase (n-C4:0)	[c] : actACP + h + nadph <==> 3haACP + nadp	Fatty Acid Biosynthesis	EC-1.1.1.100	(SM_b20493) OR (SMa0854) OR (SMa0959) OR (SMc01157) OR (SMc00572)	FadG
3OAR60	3-oxoacyl-[acyl-carrier-protein] reductase (n-C6:0)	[c] : 3ohexACP + h + nadph <==> 3hhexACP + nadp	Fatty Acid Biosynthesis	EC-1.1.1.100	(SM_b20493) OR (SMa0854) OR (SMa0959) OR (SMc01157) OR (SMc00572)	FadG
3OAR80	3-oxoacyl-[acyl-carrier-protein] reductase (n-C8:0)	[c] : 3ooctACP + h + nadph <==> 3hoctACP + nadp	Fatty Acid Biosynthesis	EC-1.1.1.100	(SM_b20493) OR (SMa0854) OR (SMa0959) OR (SMc01157) OR (SMc00572)	FadG
EAR100x	enoyl-[acyl-carrier-protein] reductase (NADH) (n-C10:0)	[c] : h + nadh + tdec2eACP --> dcaACP + nad	Fatty Acid Biosynthesis	EC-1.3.1.10	(SMc00005) AND (SMc00326)	FabI1 FabI2
EAR100y	enoyl-[acyl-carrier-protein] reductase (NADPH) (n-C10:0)	[c] : h + nadph + tdec2eACP --> dcaACP + nadp	Fatty Acid Biosynthesis	EC-1.3.1.10	(SMc00005) AND (SMc00326)	FabI1 FabI2
EAR120x	enoyl-[acyl-carrier-protein] reductase (NADH) (n-C12:0)	[c] : h + nadh + tddec2eACP --> ddcaACP + nad	Fatty Acid Biosynthesis	EC-1.3.1.10	(SMc00005) AND (SMc00326)	FabI1 FabI2
EAR120y	enoyl-[acyl-carrier-protein] reductase (NADPH) (n-C12:0)	[c] : h + nadph + tddec2eACP --> ddcaACP + nadp	Fatty Acid Biosynthesis	EC-1.3.1.10	(SMc00005) AND (SMc00326)	FabI1 FabI2
EAR140x	enoyl-[acyl-carrier-protein] reductase (NADH) (n-C14:0)	[c] : h + nadh + tmrs2eACP --> myrsACP + nad	Fatty Acid Biosynthesis	EC-1.3.1.10	(SMc00005) AND (SMc00326)	FabI1 FabI2
EAR140y	enoyl-[acyl-carrier-protein] reductase (NADPH) (n-C14:0)	[c] : h + nadph + tmrs2eACP --> myrsACP + nadp	Fatty Acid Biosynthesis	EC-1.3.1.10	(SMc00005) AND (SMc00326)	FabI1 FabI2
EAR160x	enoyl-[acyl-carrier-protein] reductase (NADH) (n-C16:0)	[c] : h + nadh + tpalm2eACP --> nad + palmACP	Fatty Acid Biosynthesis	EC-1.3.1.10	(SMc00005) AND (SMc00326)	FabI1 FabI2
EAR160y	enoyl-[acyl-carrier-protein] reductase (NADPH) (n-C16:0)	[c] : h + nadph + tpalm2eACP --> nadp + palmACP	Fatty Acid Biosynthesis	EC-1.3.1.10	(SMc00005) AND (SMc00326)	FabI1 FabI2
EAR40x	enoyl-[acyl-carrier-protein] reductase (NADH) (n-C4:0)	[c] : but2eACP + h + nadh --> butACP + nad	Fatty Acid Biosynthesis	EC-1.3.1.10	(SMc00005) AND (SMc00326)	FabI1 FabI2
EAR40y	enoyl-[acyl-carrier-protein] reductase (NADPH) (n-C4:0)	[c] : but2eACP + h + nadph --> butACP + nadp	Fatty Acid Biosynthesis	EC-1.3.1.10	(SMc00005) AND (SMc00326)	FabI1 FabI2
EAR60x	enoyl-[acyl-carrier-protein] reductase (NADH) (n-C6:0)	[c] : h + nadh + thex2eACP --> hexACP + nad	Fatty Acid Biosynthesis	EC-1.3.1.10	(SMc00005) AND (SMc00326)	FabI1 FabI2
EAR60y	enoyl-[acyl-carrier-protein] reductase (NADPH) (n-C6:0)	[c] : h + nadph + thex2eACP --> hexACP + nadp	Fatty Acid Biosynthesis	EC-1.3.1.10	(SMc00005) AND (SMc00326)	FabI1 FabI2
EAR80x	enoyl-[acyl-carrier-protein] reductase (NADH) (n-C8:0)	[c] : h + nadh + toct2eACP --> nad + ocACP	Fatty Acid Biosynthesis	EC-1.3.1.10	(SMc00005) AND (SMc00326)	FabI1 FabI2
EAR80y	enoyl-[acyl-carrier-protein] reductase (NADPH) (n-C8:0)	[c] : h + nadph + toct2eACP --> nadp + ocACP	Fatty Acid Biosynthesis	EC-1.3.1.10	(SMc00005) AND (SMc00326)	FabI1 FabI2
MCOATA	Malonyl-CoA-ACP transacylase	[c] : ACP + malcoa <==> coa + malACP	Fatty Acid Biosynthesis	EC-2.3.1.39	SMc00571	FabD
3OAS100	3-oxoacyl-[acyl-carrier-protein] synthase (n-C10:0)	[c] : h + malACP + ocACP --> 3odecACP + ACP + co2	Fatty Acid Biosynthesis	EC-2.3.1.41	(SMc00327) OR (SMa0853) OR (SMc00574) OR (SMc04273) OR (SMc04275)	FabB FabF NodE
3OAS120	3-oxoacyl-[acyl-carrier-protein] synthase (n-C12:0)	[c] : dcaACP + h + malACP --> 3oddecACP + ACP + co2	Fatty Acid Biosynthesis	EC-2.3.1.41	(SMc00327) OR (SMa0853) OR (SMc00574) OR (SMc04273) OR (SMc04275)	FabB FabF NodE
3OAS140	3-oxoacyl-[acyl-carrier-protein] synthase (n-C14:0)	[c] : ddcaACP + h + malACP --> 3omrsACP + ACP + co2	Fatty Acid Biosynthesis	EC-2.3.1.41	(SMc00327) OR (SMa0853) OR (SMc00574) OR (SMc04273) OR (SMc04275)	FabB FabF NodE
3OAS160	3-oxoacyl-[acyl-carrier-protein] synthase (n-C16:0)	[c] : h + malACP + myrsACP --> 3opalmACP + ACP + co2	Fatty Acid Biosynthesis	EC-2.3.1.41	(SMc00327) OR (SMa0853) OR (SMc00574) OR (SMc04273) OR (SMc04275)	FabB FabF NodE
3OAS60	3-oxoacyl-[acyl-carrier-protein] synthase (n-C6:0)	[c] : butACP + h + malACP --> 3ohexACP + ACP + co2	Fatty Acid Biosynthesis	EC-2.3.1.41	(SMc00327) OR (SMa0853) OR (SMc00574) OR (SMc04273) OR (SMc04275)	FabB FabF NodE
3OAS80	3-oxoacyl-[acyl-carrier-protein] synthase (n-C8:0)	[c] : h + hexACP + malACP --> 3ooctACP + ACP + co2	Fatty Acid Biosynthesis	EC-2.3.1.41	(SMc00327) OR (SMa0853) OR (SMc00574) OR (SMc04273) OR (SMc04275)	FabB FabF NodE
ACOATA	Acetyl-CoA ACP transacylase	[c] : ACP + accoa <==> acACP + coa	Fatty Acid Biosynthesis	EC-2.3.1.41	SMc01785	FabH
KAS14	beta-ketoacyl-ACP synthase	[c] : acACP + h + malACP --> ACP + actACP + co2	Fatty Acid Biosynthesis	EC-2.3.1.41	(SMc00327) OR (SMc01785) OR (SMa0853) OR (SMc00574) OR (SMc04273) OR (SMc04275)	FabB FabF FabH NodE
3HAD100	3-hydroxyacyl-[acyl-carrier-protein] dehydratase (n-C10:0)	[c] : 3hdecACP --> h2o + tdec2eACP	Fatty Acid Biosynthesis	EC-4.2.1.-	(SMc02092) OR (SMc04277)	FabZ
3HAD120	3-hydroxyacyl-[acyl-carrier-protein] dehydratase (n-C12:0)	[c] : 3hddecACP --> h2o + tddec2eACP	Fatty Acid Biosynthesis	EC-4.2.1.-	(SMc02092) OR (SMc04277)	FabZ
3HAD140	3-hydroxyacyl-[acyl-carrier-protein] dehydratase (n-C14:0)	[c] : 3hmrsACP --> h2o + tmrs2eACP	Fatty Acid Biosynthesis	EC-4.2.1.-	(SMc02092) OR (SMc04277)	FabZ
3HAD160	3-hydroxyacyl-[acyl-carrier-protein] dehydratase (n-C16:0)	[c] : 3hpalmACP --> h2o + tpalm2eACP	Fatty Acid Biosynthesis	EC-4.2.1.-	(SMc02092) OR (SMc04277)	FabZ
3HAD40	3-hydroxyacyl-[acyl-carrier-protein] dehydratase (n-C4:0)	[c] : 3haACP --> but2eACP + h2o	Fatty Acid Biosynthesis	EC-4.2.1.-	(SMc02092) OR (SMc04277)	FabZ
3HAD60	3-hydroxyacyl-[acyl-carrier-protein] dehydratase (n-C6:0)	[c] : 3hhexACP --> h2o + thex2eACP	Fatty Acid Biosynthesis	EC-4.2.1.-	(SMc02092) OR (SMc04277)	FabZ
3HAD80	3-hydroxyacyl-[acyl-carrier-protein] dehydratase (n-C8:0)	[c] : 3hoctACP --> h2o + toct2eACP	Fatty Acid Biosynthesis	EC-4.2.1.-	(SMc02092) OR (SMc04277)	FabZ
ACCOACr	acetyl-CoA carboxylase, reversible reaction	[c] : accoa + atp + hco3 <==> adp + h + malcoa + pi	Fatty Acid Biosynthesis	EC-6.4.1.2	(SMc00690) AND (SMc01344) AND (SMc01345) AND (SMc02764)	AccA AccB AccC AccD
FA160ACPH	fatty-acyl-ACP hydrolase	[c] : h2o + palmACP <==> ACP + h + hdca	Fatty Acid Biosynthesis	EC-3.1.2.14	SMc02273
HACD1	3-hydroxyacyl-CoA dehydrogenase (acetoacetyl-CoA)	[c] : aacoa + h + nadh <==> 3hbcoa + nad	Fatty Acid Metabolism	EC-1.1.1.35	SMc02227	FadB
HACD2	3-hydroxyacyl-CoA dehydrogenase (3-oxohexanoyl-CoA)	[c] : 3hhcoa + nad <==> 3ohcoa + h + nadh	Fatty Acid Metabolism	EC-1.1.1.35	SMc02227	FadB
HACD3	3-hydroxyacyl-CoA dehydrogenase (3-oxooctanoyl-CoA)	[c] : 3hocoa + nad <==> 3oocoa + h + nadh	Fatty Acid Metabolism	EC-1.1.1.35	SMc02227	FadB
HACD4	3-hydroxyacyl-CoA dehydrogenase (3-oxodecanoyl-CoA)	[c] : 3hdcoa + nad <==> 3odcoa + h + nadh	Fatty Acid Metabolism	EC-1.1.1.35	SMc02227	FadB
HACD5	3-hydroxyacyl-CoA dehydrogenase (3-oxododecanoyl-CoA)	[c] : 3hddcoa + nad <==> 3oddcoa + h + nadh	Fatty Acid Metabolism	EC-1.1.1.35	SMc02227	FadB
HACD6	3-hydroxyacyl-CoA dehydrogenase (3-oxotetradecanoyl-CoA)	[c] : 3htdcoa + nad <==> 3otdcoa + h + nadh	Fatty Acid Metabolism	EC-1.1.1.35	SMc02227	FadB
HACD7	3-hydroxyacyl-CoA dehydrogenase (3-oxohexadecanoyl-CoA)	[c] : 3hhdcoa + nad <==> 3ohdcoa + h + nadh	Fatty Acid Metabolism	EC-1.1.1.35	SMc02227	FadB
ACOAD1f	acyl-CoA dehydrogenase (butanoyl-CoA)	[c] : btcoa + fad <==> b2coa + fadh2	Fatty Acid Metabolism	EC-1.3.99.3	SMc01639
ACOAD2f	acyl-CoA dehydrogenase (hexanoyl-CoA)	[c] : fad + hxcoa <==> fadh2 + hx2coa	Fatty Acid Metabolism	EC-1.3.99.3	SMc01639
ACOAD3f	acyl-CoA dehydrogenase (octanoyl-CoA)	[c] : fad + occoa <==> fadh2 + oc2coa	Fatty Acid Metabolism	EC-1.3.99.3	SMc01639
ACOAD4f	acyl-CoA dehydrogenase (decanoyl-CoA)	[c] : dcacoa + fad <==> dc2coa + fadh2	Fatty Acid Metabolism	EC-1.3.99.3	SMc01639
ACOAD5f	acyl-CoA dehydrogenase (dodecanoyl-CoA)	[c] : ddcacoa + fad <==> dd2coa + fadh2	Fatty Acid Metabolism	EC-1.3.99.3	SMc01639
ACOAD6f	acyl-CoA dehydrogenase (tetradecanoyl-CoA)	[c] : fad + tdcoa <==> fadh2 + td2coa	Fatty Acid Metabolism	EC-1.3.99.3	SMc01639
ACOAD7f	acyl-CoA dehydrogenase (hexadecanoyl-CoA)	[c] : fad + pmtcoa --> fadh2 + hdd2coa	Fatty Acid Metabolism	EC-1.3.99.3	SMc01639
ACACT2r	acetyl-CoA C-acyltransferase (butanoyl-CoA)	[c] : accoa + btcoa <==> 3ohcoa + coa	Fatty Acid Metabolism	EC-2.3.1.16	(SM_b20589) OR (((SMa1450) OR (SMc00262) OR (SMc02228)) AND (SMc03879))	PcaF FadA PhbA
ACACT3r	acetyl-CoA C-acyltransferase (hexanoyl-CoA)	[c] : accoa + hxcoa <==> 3oocoa + coa	Fatty Acid Metabolism	EC-2.3.1.16	SM_b20589	PcaF
ACACT4r	acetyl-CoA C-acyltransferase (octanoyl-CoA)	[c] : accoa + occoa <==> 3odcoa + coa	Fatty Acid Metabolism	EC-2.3.1.16	SM_b20589	PcaF
ACACT5r	acetyl-CoA C-acyltransferase (decanoyl-CoA)	[c] : accoa + dcacoa <==> 3oddcoa + coa	Fatty Acid Metabolism	EC-2.3.1.16	SM_b20589	PcaF
ACACT6r	acetyl-CoA C-acyltransferase (dodecanoyl-CoA)	[c] : accoa + ddcacoa <==> 3otdcoa + coa	Fatty Acid Metabolism	EC-2.3.1.16	SM_b20589	PcaF
ACACT7r	acetyl-CoA C-acyltransferase (tetradecanoyl-CoA)	[c] : accoa + tdcoa <==> 3ohdcoa + coa	Fatty Acid Metabolism	EC-2.3.1.16	SM_b20589	PcaF
ACACT1r	acetyl-CoA C-acetyltransferase	[c] : (2) accoa <==> aacoa + coa	Fatty Acid Metabolism	EC-2.3.1.9	((SMa1450) OR (SMc00262) OR (SMc02228)) AND (SMc03879)	FadA PhbA
ECOAH1	3-hydroxyacyl-CoA dehydratase (3-hydroxybutanoyl-CoA)	[c] : 3hbcoa <==> b2coa + h2o	Fatty Acid Metabolism	EC-4.2.1.17	(SM_b20752) OR (SM_b21633) OR (SMa1408) OR (SMc00976) OR (SMc01153) OR (SMc01669) OR (SMc01806) OR (SMc04398) OR (SMc02227)	PaaG FadB
ECOAH2	3-hydroxyacyl-CoA dehydratase (3-hydroxyhexanoyl-CoA)	[c] : 3hhcoa <==> h2o + hx2coa	Fatty Acid Metabolism	EC-4.2.1.17	(SM_b20752) OR (SM_b21633) OR (SMa1408) OR (SMc00976) OR (SMc01153) OR (SMc01669) OR (SMc01806) OR (SMc04398) OR (SMc02227)	PaaG FadB
ECOAH3	3-hydroxyacyl-CoA dehydratase (3-hydroxyoctanoyl-CoA)	[c] : 3hocoa <==> h2o + oc2coa	Fatty Acid Metabolism	EC-4.2.1.17	(SM_b20752) OR (SM_b21633) OR (SMa1408) OR (SMc00976) OR (SMc01153) OR (SMc01669) OR (SMc01806) OR (SMc04398) OR (SMc02227)	PaaG FadB
ECOAH4	3-hydroxyacyl-CoA dehydratase (3-hydroxydecanoyl-CoA)	[c] : 3hdcoa <==> dc2coa + h2o	Fatty Acid Metabolism	EC-4.2.1.17	(SM_b20752) OR (SM_b21633) OR (SMa1408) OR (SMc00976) OR (SMc01153) OR (SMc01669) OR (SMc01806) OR (SMc04398) OR (SMc02227)	PaaG FadB
ECOAH5	3-hydroxyacyl-CoA dehydratase (3-hydroxydodecanoyl-CoA)	[c] : 3hddcoa <==> dd2coa + h2o	Fatty Acid Metabolism	EC-4.2.1.17	(SM_b20752) OR (SM_b21633) OR (SMa1408) OR (SMc00976) OR (SMc01153) OR (SMc01669) OR (SMc01806) OR (SMc04398) OR (SMc02227)	PaaG FadB
ECOAH6	3-hydroxyacyl-CoA dehydratase (3-hydroxytetradecanoyl-CoA)	[c] : 3htdcoa <==> h2o + td2coa	Fatty Acid Metabolism	EC-4.2.1.17	(SM_b20752) OR (SM_b21633) OR (SMa1408) OR (SMc00976) OR (SMc01153) OR (SMc01669) OR (SMc01806) OR (SMc04398) OR (SMc02227)	PaaG FadB
ECOAH7	3-hydroxyacyl-CoA dehydratase (3-hydroxyhexadecanoyl-CoA)	[c] : 3hhdcoa <==> h2o + hdd2coa	Fatty Acid Metabolism	EC-4.2.1.17	(SM_b20752) OR (SM_b21633) OR (SMa1408) OR (SMc00976) OR (SMc01153) OR (SMc01669) OR (SMc01806) OR (SMc04398) OR (SMc02227)	PaaG FadB
FACOAL160	fatty-acid--CoA ligase (hexadecanoate)	[c] : atp + coa + hdca <==> amp + pmtcoa + ppi	Fatty Acid Metabolism	EC-6.2.1.3	SMc02162	FadD
DHPS2	dihydropteroate synthase	[c] : 4abz + 6hmhptpp --> dhpt + ppi	Folate Biosynthesis	EC-2.5.1.15	SMc00462	FolP
HPPK2	6-hydroxymethyl-dihydropterin pyrophosphokinase	[c] : 6hmhpt + atp --> 6hmhptpp + amp + h	Folate Biosynthesis	EC-2.7.6.3	SMc00465	FolK
DNPA	Dihydroneopterin dephosphorylase	[c] : ahdt + (2) h2o --> dhnpt + h + ppi + pi	Folate Biosynthesis	EC-3.1.3.1	SMc03243
GTPCI	GTP cyclohydrolase I	[c] : gtp + h2o --> ahdt + for + h	Folate Biosynthesis	EC-3.5.4.16	SMc01005	FolE
DHNPA2	dihydroneopterin aldolase	[c] : dhnpt --> 6hmhpt + gcald	Folate Biosynthesis	EC-4.1.2.25	SMc00463	FolB
DHFS	dihydrofolate synthase	[c] : atp + dhpt + glu-L --> adp + dhf + h + pi	Folate Biosynthesis	EC-6.3.2.12	SMc02763	FolC
GTHO	glutathione oxidoreductase	[c] : gthox + h + nadph --> (2) gthrd + nadp	Glutathione Metabolism	EC-1.8.1.7	SMc00154	Gor
GTHP	glutathione peridoxase	[c] : (2) gthrd + h2o2 <==> gthox + (2) h2o	Glutathione Metabolism	EC-1.8.1.7	SMc00154	Gor
GLUCYS	gamma-glutamylcysteine synthetase	[c] : atp + cys-L + glu-L --> adp + glucys + h + pi	Glutathione Metabolism	EC-6.3.2.2	SMc00825	Gsh1
GTHS	glutathione synthetase	[c] : atp + glucys + gly --> adp + gthrd + h + pi	Glutathione Metabolism	EC-6.3.2.3	(SM_b21586) OR (SMc00419)	GshB2 GshB1
GTMLT	g-glutamyltransferase	[c] : ala-L + gthrd --> cgly + gluala	Glutathione Metabolism	EC-2.3.2.2	SM_b20585	Ggt
AMPTASECG	alanyl aminopeptidase (cys-gly)	[c] : cgly + h2o --> cys-L + gly	Glutathione Metabolism	EC-3.4.11.2	SMc02370	PepN
SERTRS	Seryl-tRNA synthetase	[c] : atp + ser-L + trnaser --> amp + ppi + sertrna	Glycine, Serine, and Threonine Metabolism	EC-6.1.1.11	SMc02064	SerS
GLYTRS	Glycyl-tRNA synthetase	[c] : atp + gly + trnagly --> amp + glytrna + ppi	Glycine, Serine, and Threonine Metabolism	EC-6.1.1.14	(SMc00851) AND (SMc00855)	GlyS GlyQ
THRTRS	Threonyl-tRNA synthetase	[c] : atp + thr-L + trnathr --> amp + ppi + thrtrna	Glycine, Serine, and Threonine Metabolism	EC-6.1.1.3	SMc01010	ThrS
CYSTRS	Cysteinyl-tRNA synthetase	[c] : atp + cys-L + trnacys --> amp + cystrna + ppi	Glycine, Serine, and Threonine Metabolism	EC-6.1.1.16	SMc02551	CysS
THRD	L-threonine dehydrogenase	[c] : nad + thr-L --> 2aobut + h + nadh	Glycine, Serine, and Threonine Metabolism	EC-1.1.1.103	SMc01564	Tdh
HSDy	homoserine dehydrogenase (NADPH)	[c] : hom-L + nadp <==> aspsa + h + nadph	Glycine, Serine, and Threonine Metabolism	EC-1.1.1.3	SMc00293	ThrA
PGCDr	phosphoglycerate dehydrogenase reversible	[c] : 3pg + nad <==> 3php + h + nadh	Glycine, Serine, and Threonine Metabolism	EC-1.1.1.95	(SMa1347) OR (SMc00641) OR (SMc01622)	SerA
ASADi	aspartate-semialdehyde dehydrogenase, irreversible	[c] : 4pasp + h + nadph --> aspsa + nadp + pi	Glycine, Serine, and Threonine Metabolism	EC-1.2.1.11	SMc04410	Asd
GHMT2	glycine hydroxymethyltransferase	[c] : ser-L + thf --> gly + h2o + mlthf	Glycine, Serine, and Threonine Metabolism	EC-2.1.2.1	(SMa2135) OR (SMc01770)	GlyA2 GlyA
GLYAT	glycine C-acetyltransferase	[c] : accoa + gly <==> 2aobut + coa	Glycine, Serine, and Threonine Metabolism	EC-2.3.1.29	SMc01565	Kbl
PSERTr	phosphoserine transaminase reversible	[c] : 3php + glu-L <==> akg + pser-L	Glycine, Serine, and Threonine Metabolism	EC-2.6.1.52	SMc00640	SerC
HSK	homoserine kinase	[c] : atp + hom-L --> adp + h + phom	Glycine, Serine, and Threonine Metabolism	EC-2.7.1.39	SMc00017	ThrB
ASPKi	aspartate kinase, irreversible	[c] : asp-L + atp --> 4pasp + adp	Glycine, Serine, and Threonine Metabolism	EC-2.7.2.4	SMc02438	LysC
PSSYNi	CDP-diacylglycerol-serine O-phosphatidyltransferase	[c] : cdpdag + ser-L --> cmp + (2) h + ps	Glycine, Serine, and Threonine Metabolism	EC-2.7.8.8	SMc00552	PssA
PSP_L	phosphoserine phosphatase (L-serine)	[c] : h2o + pser-L --> pi + ser-L	Glycine, Serine, and Threonine Metabolism	EC-3.1.3.3	SMc01494	SerB
PSD-Rhizobium	phosphatidylserine decarboxylase	[c] : h + ps --> co2 + pe	Glycine, Serine, and Threonine Metabolism	EC-4.1.1.65	SMc00551
THRA2r	L-allo-Threonine Aldolase	[c] : athr-L <==> acald + gly	Glycine, Serine, and Threonine Metabolism	EC-4.1.2.5	SMc04029
THRAr	Threonine Aldolase	[c] : thr-L <==> acald + gly	Glycine, Serine, and Threonine Metabolism	EC-4.1.2.5	SMc04029
CYSTS	cystathionine beta-synthase	[c] : hcys-L + ser-L --> cyst-L + h2o	Glycine, Serine, and Threonine Metabolism	EC-4.2.1.22	SMc04146	\
THRS	threonine synthase	[c] : h2o + phom --> pi + thr-L	Glycine, Serine, and Threonine Metabolism	EC-4.2.3.1	SMc00077	ThrC1
SERD_Lr	L-serine deaminase (rev)	[c] : ser-L <==> nh4 + pyr	Glycine, Serine, and Threonine Metabolism	EC-4.3.1.17	SMc01256	Sda
THRD_L	L-threonine deaminase	[c] : thr-L --> 2obut + nh4	Glycine, Serine, and Threonine Metabolism	EC-4.3.1.19	(SM_b20432) OR (SMa1872) OR (SMc00936)	EutB IlvA
ACKr	acetate kinase	[c] : ac + atp <==> actp + adp	Glycolysis / Gluconeogenesis	EC-2.7.2.1	SM_b21184	AcsA2
PTAr	phosphotransacetylase	[c] : accoa + pi <==> actp + coa	Glycolysis / Gluconeogenesis	EC-2.3.1.8	SM_b21532	Pta
MDH	malate dehydrogenase	[c] : mal-L + nad <==> h + nadh + oaa	Glycolysis / Gluconeogenesis	EC-1.1.1.37	SMc02479	Mdh
ME1	malic enzyme (NAD)(ADD)	[c] : mal-L + nad --> co2 + nadh + pyr	Glycolysis / Gluconeogenesis	EC-1.1.1.39	SMc00169	Dme
GAPD	glyceraldehyde-3-phosphate dehydrogenase	[c] : g3p + nad + pi <==> 13dpg + h + nadh	Glycolysis / Gluconeogenesis	EC-1.2.1.12	SMc03979	Gap
GLCS1	glycogen synthase (ADPGlc)	[c] : adpglc --> adp + glycogen + h	Glycolysis / Gluconeogenesis	EC-2.4.1.21	(SMc03924) AND (SM_b20704)	GlgA GlgA
PYK	pyruvate kinase	[c] : adp + h + pep --> atp + pyr	Glycolysis / Gluconeogenesis	EC-2.7.1.40	SMc04005	PykA
PFK	phosphofructokinase	[c] : atp + f6p --> adp + fdp + h	Glycolysis / Gluconeogenesis	EC-2.7.1.90	SMc01852	Pfk
PGK	phosphoglycerate kinase	[c] : 3pg + atp <==> 13dpg + adp	Glycolysis / Gluconeogenesis	EC-2.7.2.3	SMc03981	Pgk
GLGC	glucose-1-phosphate adenylyltransferase	[c] : atp + g1p + h --> adpglc + ppi	Glycolysis / Gluconeogenesis	EC-2.7.7.27	SMc03923	GlgC
FBP	fructose-bisphosphatase	[c] : fdp + h2o --> f6p + pi	Glycolysis / Gluconeogenesis	EC-3.1.3.11	SM_b20202	CbbF
FBA	fructose-bisphosphate aldolase	[c] : fdp <==> dhap + g3p	Glycolysis / Gluconeogenesis	EC-4.1.2.13	(SM_b20199) OR (SM_b21192) OR (SMc03983)	CbbA CbbA2 FbaB
ENO	enolase	[c] : 2pg <==> h2o + pep	Glycolysis / Gluconeogenesis	EC-4.2.1.11	SMc01028	Eno
TPI	triose-phosphate isomerase	[c] : dhap <==> g3p	Glycolysis / Gluconeogenesis	EC-5.3.1.1	(SMc01023) OR (SMc01614)	TpiA TpiA
PGI	glucose-6-phosphate isomerase	[c] : g6p <==> f6p	Glycolysis / Gluconeogenesis	EC-5.3.1.9	(SM_b20857) OR (SMc02042) OR (SMc02163)	Pgi
PGM	phosphoglycerate mutase	[c] : 2pg <==> 3pg	Glycolysis / Gluconeogenesis	EC-5.4.2.1	(SMa0527) OR (SMc02838)	GpmA
PGMT	phosphoglucomutase	[c] : g1p <==> g6p	Glycolysis / Gluconeogenesis	EC-5.4.2.2	(SM_b21081) OR (SMc03925)	ManB Pgm
ACS	acetyl-CoA synthetase	[c] : ac + atp + coa --> accoa + amp + ppi	Glycolysis / Gluconeogenesis	EC-6.2.1.1	(SMc00741) OR (SMc04093)	CysH
PC	pyruvate carboxylase	[c] : atp + hco3 + pyr --> adp + h + oaa + pi	Glycolysis / Gluconeogenesis	EC-6.4.1.1	SMc03895	Cyc
PDHa	pyruvate dehydrogenase (lipoamide)	[c] : h + lpam + pyr --> adhlam + co2	Glycolysis / Gluconeogenesis	EC-1.2.4.1	(SMc01030) AND (SMc01031)	PdhAa PdhAb
PDHc	pyruvate dehydrogenase (dihydrolipoamide dehydrogenase)	[c] : dhlam + nad --> h + lpam + nadh	Glycolysis / Gluconeogenesis	EC-1.8.1.4	(SMc01035) OR (SMc02487) OR (SMc03204)	LpdA1 LpdA2 LpdA3
PDHbr	pyruvate dehydrogenase (dihydrolipoamide) reversible	[c] : adhlam + coa <==> accoa + dhlam	Glycolysis / Gluconeogenesis	EC-2.3.1.12	SMc01032	PdhB
PPS	phosphoenolpyruvate synthase	[c] : atp + h2o + pyr --> amp + (2) h + pep + pi	Glycolysis / Gluconeogenesis	EC-2.7.9.1	SMc00025	PpdK
HISTRS	Histidyl-tRNA synthetase	[c] : atp + his-L + trnahis --> amp + histrna + ppi	Histidine Metabolism	EC-6.1.1.21	SMc00919	HisS
HISTD	histidinol dehydrogenase	[c] : h2o + histd + (2) nad --> (3) h + his-L + (2) nadh	Histidine Metabolism	EC-1.1.1.23	(SMa0398) OR (SMc02307)	HisD2 HisD
ATPPRTr	ATP phosphoribosyltransferase reversible	[c] : atp + prpp <==> ppi + prbatp	Histidine Metabolism	EC-2.4.2.17	SMc00917	HisG
HSTPTr	histidinol-phosphate transaminase reversible	[c] : glu-L + imacp <==> akg + hisp	Histidine Metabolism	EC-2.6.1.9	(SMa0387) OR (SMc00710) OR (SMc02393) OR (SMc03885)	HisC3 HisC1 HisC2
HISTP	histidinol-phosphatase	[c] : h2o + hisp --> histd + pi	Histidine Metabolism	EC-3.1.3.15	SMa0483
IZPN	imidazolonepropionase	[c] : 4izp + h2o --> forglu + h	Histidine Metabolism	EC-3.5.2.7	SM_b21166	HutI
FGLU	formimidoylglutamase	[c] : forglu + h + h2o --> frmd + glu-L	Histidine Metabolism	EC-3.5.3.8	SM_b21164	HutG
PRAMPC	phosphoribosyl-AMP cyclohydrolase	[c] : h2o + prbamp --> prfp	Histidine Metabolism	EC-3.5.4.19	SMc01004	HisI
PRATPP	phosphoribosyl-ATP pyrophosphatase	[c] : h2o + prbatp --> h + ppi + prbamp	Histidine Metabolism	EC-3.6.1.31	SMc02568	HisE
IG3PS	Imidazole-glycerol-3-phosphate synthase	[c] : gln-L + prlp --> aicar + eig3p + glu-L + h	Histidine Metabolism	EC-4.1.3.-	(SMc02569) AND (SMc02572)	HisF HisH
IGPDH	imidazoleglycerol-phosphate dehydratase	[c] : eig3p --> h2o + imacp	Histidine Metabolism	EC-4.2.1.19	SMc02574	HisB
URCN	urocanase	[c] : h2o + urcan --> 4izp	Histidine Metabolism	EC-4.2.1.49	SM_b21163	HutU
HISD	histidase	[c] : his-L --> nh4 + urcan	Histidine Metabolism	EC-4.3.1.3	(SM_b21165) OR (SMa0306) OR (SMc00669)	HutH HutH2
PRMICIi	1-(5-phosphoribosyl)-5-[(5-phosphoribosylamino)methylideneamino)imidazole-4-carboxamide isomerase (irreversible)	[c] : prfp --> prlp	Histidine Metabolism	EC-5.3.1.16	SMc02570	HisA
INS2D	inositol 2-dehydrogenase	[c] : inost + nad --> 2ins + h + nadh	Inositol Phosphate Metabolism	EC-1.1.1.18	SM_b20899	IdhA
MMSAD3	methylmalonate-semialdehyde dehydrogenase (malonic semialdehyde)	[c] : coa + msa + nad --> accoa + co2 + nadh	Inositol Phosphate Metabolism	EC-1.2.1.27	(SMc00781) OR (SMc02524)	IolA
DDGLCN	5-dehydro-2-deoxygluconokinase	[c] : atp + dkh --> adp + dkhp	Inositol Phosphate Metabolism	EC-2.7.1.92	SMc01165	IolC
MSDODC	malonic semialdehyde oxidative decarboxylase	[c] : thchd + h2o --> 5ddglcn	Inositol Phosphate Metabolism	EC-3.7.1.-	SMc01166	IolD
DDPGLCN	5-dehydro-2-deoxyphosphogluconate aldolase	[c] : dkhp --> msa + dhap	Inositol Phosphate Metabolism	EC-4.1.2.29
IND	inosose dehydratase	[c] : 2ins <==> thchd + h2o	Inositol Phosphate Metabolism	EC-4.2.1.44	SMc00433	IolE
DGLCN	5-deoxy-glucuronate isomerase	[c] : 5ddglcn --> dkh	Inositol Phosphate Metabolism	EC-5.3.1.-	SMc00432	IolB
DHDPRx	dihydrodipicolinate reductase (NADH)	[c] : 23dhdp + h + nadh --> nad + thdp	Lysine Biosynthesis	EC-1.3.1.26	SMc02837	DapB
DHDPRy	dihydrodipicolinate reductase (NADPH)	[c] : 23dhdp + h + nadph --> nadp + thdp	Lysine Biosynthesis	EC-1.3.1.26	SMc02837	DapB
DAPDC	diaminopimelate decarboxylase	[c] : 26dap-M + h --> co2 + lys-L	Lysine Biosynthesis	EC-4.1.1.20	SMc00723	LysA
UGMDDS	UDP-N-acetylmuramoyl-L-alanyl-D-glutamyl-meso-2,6-diaminopimeloyl-D-alanyl-D-alanine synthetase	[c] : alaala + atp + ugmd --> adp + h + pi + ugmda	Lysine Biosynthesis	EC-6.3.2.10	SMc01862	MurF
UAAGDS	UDP-N-acetylmuramoyl-L-alanyl-D-glutamyl-meso-2,6-diaminopimelate synthetase	[c] : 26dap-M + atp + uamag --> adp + h + pi + ugmd	Lysine Biosynthesis	EC-6.3.2.13	SMc01861	MurE
LYSTRS	Lysyl-tRNA synthetase	[c] : atp + lys-L + trnalys --> amp + lystrna + ppi	Lysine Biosynthesis	EC-6.1.1.6	(SMc00356) OR (SMc03173)	GenX LysS
THDPS	tetrahydrodipicolinate succinylase	[c] : h2o + succoa + thdp --> coa + sl2a6o	Lysine Biosynthesis	EC-2.3.1.117	SMc01732	DapD
SDPTA	succinyldiaminopimelate transaminase	[c] : akg + sl26da <==> glu-L + sl2a6o	Lysine Biosynthesis	EC-2.6.1.17	SMc02138	ArgD
SDPDS	succinyl-diaminopimelate desuccinylase	[c] : h2o + sl26da --> 26dap-LL + succ	Lysine Biosynthesis	EC-3.5.1.18	SMc01096	DapE
DHDPS	dihydrodipicolinate synthase	[c] : aspsa + pyr --> 23dhdp + h + (2) h2o	Lysine Biosynthesis	EC-4.2.1.52	(SM_b20140) OR (SM_b20259) OR (SM_b21508) OR (SMa0707) OR (SMc02404) OR (SMc03259)	DapA2 DapA3 DapA
DAPE	diaminopimelate epimerase	[c] : 26dap-LL <==> 26dap-M	Lysine Biosynthesis	EC-5.1.1.7	SMc03856	DapF
FRNDPRR	Ferredoxinnadp reductase	[c] : (2) fdred + h + nadp <==> (2) fdox + nadph	Nicotinate and Nicotinamide	EC-1.18.1.2	(SMc02122) AND (SMa0811)	Fpr
NADTRHD	NAD transhydrogenase	[c] : nad + nadph --> nadh + nadp	Nicotinate and Nicotinamide	EC-1.6.1.1	(SMc00300) OR (SMc03950) OR ((SMc03939) AND (SMc03938))	PntAa PntAb PntB
NP1_r	nucleotide phosphatase	[c] : h + nac + r1p <==> nicrns + pi	Nicotinate and Nicotinamide	EC-2.4.2.1	SMc04123	DeoD
NAPRTr	NAPRTase (rev)	[c] : h + nac + prpp <==> nicrnt + ppi	Nicotinate and Nicotinamide	EC-2.4.2.11	SMc02276	PncB
NNDPR	nicotinate-nucleotide diphosphorylase (carboxylating)	[c] : (2) h + prpp + quln --> co2 + nicrnt + ppi	Nicotinate and Nicotinamide	EC-2.4.2.19	SMc02598	NadC
NMNATr	nicotinamide-nucleotide adenylyltransferase	[c] : atp + h + nmn <==> nad + ppi	Nicotinate and Nicotinamide	EC-2.7.7.18	SMc03778	NadD
NNATr	nicotinate-nucleotide adenylyltransferase	[c] : atp + h + nicrnt <==> dnad + ppi	Nicotinate and Nicotinamide	EC-2.7.7.18	SMc03778	NadD
NT5C	5'-nucleotidase	[c] : h2o + nicrnt --> nicrns + pi	Nicotinate and Nicotinamide	EC-3.1.3.5	(SMc02063) OR (SMc04018)	SurE
NTD5_a	5'-nucleotidase (dTMP)	[c] : h2o + nmn --> pi + rnam	Nicotinate and Nicotinamide	EC-3.1.3.5	(SMc02063) OR (SMc04018)	SurE
NMNN	NMN nucleosidase	[c] : pi + rnam --> h + ncam + r5p	Nicotinate and Nicotinamide	EC-3.2.2.1	SMc01105
NNAM	nicotinamidase	[c] : h2o + ncam --> nac + nh4	Nicotinate and Nicotinamide	EC-3.5.1.19	SMc02275	PncA
NADS2	NAD synthase (glutamine-hydrolysing)	[c] : atp + dnad + gln-L + h2o --> amp + glu-L + h + nad + ppi	Nicotinate and Nicotinamide	EC-6.3.1.5	(SM_b20649) OR (SMc00161)	NadE
SSALy	succinate-semialdehyde dehydrogenase (NADP)	[c] : h2o + nadp + sucsal --> (2) h + nadph + succ	Nitrogen Metabolism	EC-1.2.1.16	(SM_b20424) OR (SM_b21185) OR (SMa0260) OR (SMa0805) OR (SMa1848) OR (SMc02780)	GabD2 GabD3 GabD4 GabD5 GabD1
GLUSy	glutamate synthase (NADPH)	[c] : akg + gln-L + h + nadph --> (2) glu-L + nadp	Nitrogen Metabolism	EC-1.4.1.13	((SMc01814) OR (SMc04026)) AND (SMc04028)	GltD GltB
ABTA	4-aminobutyrate transaminase	[c] : 4abut + akg --> glu-L + sucsal	Nitrogen Metabolism	EC-2.6.1.19	SM_b21186	GabT
GLUN	glutaminase	[c] : gln-L + h2o --> glu-L + nh4	Nitrogen Metabolism	EC-3.5.1.2	SMc00486	GlsA
GLUDC	Glutamate Decarboxylase	[c] : glu-L + h --> 4abut + co2	Nitrogen Metabolism	EC-4.1.1.15	SMa2402
GLNS	glutamine synthetase	[c] : atp + glu-L + nh4 --> adp + gln-L + h + pi	Nitrogen Metabolism	EC-6.3.1.2	(SM_b20745) OR (SMc00762) OR (SMc00948) OR (SMc01594) OR (SMc01973) OR (SMc02352) OR (SMc02613)	GlnII GlnA GlnT
NIT	nitrogenase	[c] : (16) atp + (6) fdred + (16) h2o + n2 --> (16) adp + (6) fdox + (8) h + (2) nh4 + (16) pi	Nitrogen Metabolism	EC-1.18.6.1	(SMa0825) AND (SMa0827) AND (SMa0829) AND (SMa0822) AND (SMa0819) AND (SMa1211) AND (SMa1210) AND (SMa0814) AND (SMa0873)	NifH NifD NifK
HCO3E	HCO3 equilibration reaction	[c] : co2 + h2o <==> h + hco3	Nitrogen Metabolism	EC-4.2.1.1	(SMa0045) OR (SMc04083)	Cah CynT
MTHFR2	5,10-methylenetetrahydrofolate reductase (NADH)	[c] : (2) h + mlthf + nadh --> 5mthf + nad	One carbon pool by folate	EC-1.5.1.20	(SMa2143) OR (SMc01843)	MetF
DHFR	dihydrofolate reductase	[c] : dhf + h + nadph <==> nadp + thf	One carbon pool by folate	EC-1.5.1.3	SMc01442	FolA
MTHFD	methylenetetrahydrofolate dehydrogenase (NADP)	[c] : mlthf + nadp <==> methf + nadph	One carbon pool by folate	EC-1.5.1.5	(SMc02604) OR (SMc03059)	FolD1 FolD2
GLYCL	Glycine Cleavage System	[c] : gly + nad + thf --> co2 + mlthf + nadh + nh4	One carbon pool by folate	EC-2.1.2.1	(SMa2135) OR (SMc01770) OR (SMa2145) OR (SMc02047) OR (SMc04148) OR (SMc04153)	GlyA2 GlyA GcvT
FTHFD	formyltetrahydrofolate deformylase	[c] : 10fthf + h2o --> for + h + thf	One carbon pool by folate	EC-3.5.1.10	(SMa2141) OR (SMc03205) OR (SMc04154) OR (SMc01100)	PurU3 PurU1 PurU Fmt
MTHFC	methenyltetrahydrofolate cyclohydrolase	[c] : h2o + methf <==> 10fthf + h	One carbon pool by folate	EC-3.5.4.9	(SMc02604) OR (SMc03059)	FolD1 FolD2
PPA	inorganic diphosphatase	[c] : h2o + ppi --> h + (2) pi	Oxidative Phosphorylation	EC-3.6.1.1	(SMc01780) OR (SMc03239)	HppA Ppa
ATPM	ATP maintenance requirement	[c] : atp + h2o --> adp + h + pi	Oxidative Phosphorylation			#N/A
SUCD3	succinate dehydrogenase cytochrome b	[c] : fadh2 + q <==> fad + qh2	Oxidative Phosphorylation	EC-1.3.99.1	(SMc02463) AND (SMc02464) AND (SMc02465) AND (SMc02466)	SdhC SdhD SdhA SdhB
NADH	NADH dehydrogenase	(5) h[c] + nadh[c] + q[c] --> (4) h[e] + nad[c] + qh2[c]	Oxidative Phosphorylation	EC-1.6.5.3	((SMa1516) AND (SMa1519) AND (SMa1523) AND (SMa1525) AND (SMa1526) AND (SMa1529) AND (SMa1531) AND (SMa1532) AND (SMa1533) AND (SMa1535) AND (SMa1536) AND (SMa1544) AND (SMa1545)) OR ((SMc01912) AND (SMc01913) AND (SMc01914) AND (SMc01915) AND (SMc01917) AND (SMc01918) AND (SMc01919) AND (SMc01920) AND (SMc01921) AND (SMc01922) AND (SMc01923) AND (SMc01924) AND (SMc01925) AND (SMc01926) AND (SMc0…	NuoH2 NuoI2 NuoG2 NuoF2 NuoE2 NuoD2 NuoC2 NuoB2 NuoA2 NuoN2 NuoM2 NuoK2 NuoJ2 NuoA1 NuoB1 NuoC1 NuoD1 NuoE1 NuoF1 NuoG1 NuoH NuoI NuoJ NuoK1 NuoL NuoM NuoN
CYTOX	Cytochrome c oxidase(cbb3-type)	(4) h[c] + o2[c] + (2) qh2[c] --> (4) h[e] + (2) h2o[c] + (2) q[c]	Oxidative Phosphorylation	EC-1.9.3.1	((SMa1220) AND (SMa1216) AND (SMa1213) AND (SMa1214)) OR ((SMa0765) AND (SMa0766) AND (SMa0769) AND (SMa0767)) OR ((SMa0612) AND (SMa0615) AND (SMa0617) AND (SMa0616))	FixN1 FixN2 FixN3 FixP1 FixP2 FixP3 FixQ1 FixQ2 FixQ3 FixO1 FixO2 FixO3
CYTOX2	Cytochrome oxidase (rhizobium)	(2) h[c] + o2[c] + (2) qh2[c] --> (2) h[e] + (2) h2o[c] + (2) q[c]	Oxidative Phosphorylation	EC-1.9.3.1	((SMa1220) AND (SMa1216) AND (SMa1213) AND (SMa1214)) OR ((SMa0765) AND (SMa0766) AND (SMa0769) AND (SMa0767)) OR ((SMa0612) AND (SMa0615) AND (SMa0617) AND (SMa0616))	FixN1 FixN2 FixN3 FixP1 FixP2 FixP3 FixQ1 FixQ2 FixQ3 FixO1 FixO2 FixO3
ATPS2	ATP synthase (two protons for one ATP)	adp[c] + (2) h[e] + pi[c] --> atp[c] + h[c] + h2o[c]	Oxidative Phosphorylation	EC-3.6.3.14	((SMc00868) OR (SMc00869)) AND (SMc00870) AND (SMc00871) AND (SMc02498) AND (SMc02499) AND (SMc02500) AND (SMc02501) AND (SMc02502)	AtpF AtpF2 AtpE AtpB AtpH AtpA AtpG AtpD AtpC
DPR	2-dehydropantoate 2-reductase	[c] : 2dhp + h + nadph --> nadp + pant-R	Pantothenate and CoA Biosynthesis	EC-1.1.1.169	SM_b20362
MOHMT	3-methyl-2-oxobutanoate hydroxymethyltransferase	[c] : 3mob + h2o + mlthf --> 2dhp + thf	Pantothenate and CoA Biosynthesis	EC-2.1.2.11	(SM_b20821) OR (SMc01881)	PanB
DPCOAK	dephospho-CoA kinase	[c] : atp + dpcoa --> adp + coa + h	Pantothenate and CoA Biosynthesis	EC-2.7.1.24	SMc02790	CoaE
PNCDC	pantothenoylcysteine decarboxylase	[c] : h + ptcys --> co2 + ptth	Pantothenate and CoA Biosynthesis	EC-2.7.1.33	SMc02567	CoaA
PNTK	pantothenate kinase	[c] : atp + pnto-R --> 4ppan + adp + h	Pantothenate and CoA Biosynthesis	EC-2.7.1.33	SMc02567	CoaA
PTHK	pantetheine kinase	[c] : atp + ptth --> adp + h + pan4p	Pantothenate and CoA Biosynthesis	EC-2.7.1.33	SMc02567	CoaA
PTPAT	pantetheine-phosphate adenylyltransferase	[c] : atp + h + pan4p <==> dpcoa + ppi	Pantothenate and CoA Biosynthesis	EC-2.7.7.3	SMc01209	CoaD
ACPS1	acyl-carrier protein synthase	[c] : apoACP + coa --> ACP + h + pap	Pantothenate and CoA Biosynthesis	EC-2.7.8.7	SMc02654	AcpS
ACPpds	[acyl-carrier-protein] phosphodiesterase	[c] : ACP + h2o --> apoACP + h + pan4p	Pantothenate and CoA Biosynthesis	EC-3.1.4.14	SMc01617
PPCDC	phosphopantothenoylcysteine decarboxylase	[c] : 4ppcys + h --> co2 + pan4p	Pantothenate and CoA Biosynthesis	EC-4.1.1.36	SMc01161	Dfp
PANTS	pantothenate synthase	[c] : ala-B + atp + pant-R --> amp + h + pnto-R + ppi	Pantothenate and CoA Biosynthesis	EC-6.3.2.1	SMc01880	PanC
PPNCL3	phosphopantothenate-cysteine ligase	[c] : 4ppan + atp + cys-L --> 4ppcys + amp + h + ppi	Pantothenate and CoA Biosynthesis	EC-6.3.2.5	SMc01161	Dfp
EDA	2-dehydro-3-deoxy-phosphogluconate aldolase	[c] : 2ddg6p --> g3p + pyr	Pentose Phosphate Pathway	EC-4.1.2.14	(SMc02043) OR (SMc03153)	Eda1 Eda2
EDD	6-phosphogluconate dehydratase	[c] : 6pgc --> 2ddg6p + h2o	Pentose Phosphate Pathway	EC-4.2.1.12	SMc03068	Edd
GND	phosphogluconate dehydrogenase	[c] : 6pgc + nadp --> co2 + nadph + ru5p-D	Pentose Phosphate Pathway	EC-1.1.1.44	SMc04262	Gnd
G6PDH2	glucose 6-phosphate dehydrogenase	[c] : g6p + nadp --> 6pgl + h + nadph	Pentose Phosphate Pathway	EC-1.1.1.49	SMc03070	Zwf
TKT1	transketolase	[c] : r5p + xu5p-D <==> g3p + s7p	Pentose Phosphate Pathway	EC-2.2.1.1	SMc03978	CbbT Tkt1 Tkt2
TKT2	transketolase	[c] : e4p + xu5p-D <==> f6p + g3p	Pentose Phosphate Pathway	EC-2.2.1.1	SMc03978	CbbT Tkt1 Tkt3
TALA	transaldolase	[c] : g3p + s7p <==> e4p + f6p	Pentose Phosphate Pathway	EC-2.2.1.2	SMc02495
RBKr	ribokinase reversible	[c] : atp + rib-D <==> adp + h + r5p	Pentose Phosphate Pathway	EC-2.7.1.15	SMc01103	RbsK
PGL	6-phosphogluconolactonase	[c] : 6pgl + h2o --> 6pgc + h	Pentose Phosphate Pathway	EC-3.1.1.31	SMc03069	Pgl
RPE	ribulose 5-phosphate 3-epimerase	[c] : ru5p-D <==> xu5p-D	Pentose Phosphate Pathway	EC-5.1.3.1	(SM_b20195) OR (SMc00511)	Ppe Rpe
RPI	ribose-5-phosphate isomerase	[c] : r5p <==> ru5p-D	Pentose Phosphate Pathway	EC-5.3.1.6	(SM_b20371) OR (SMc00152) OR (SMc01613)	RpiA RpiB
TYRTRS	tyrosyl-tRNA synthetase	[c] : atp + trnatyr + tyr-L --> amp + ppi + tyrtrna	Phenylalanine Tyrosine Tryptophan Biosynthesis	EC-6.1.1.1	SMc00526	TyrS
TRPTRS	Tryptophanyl-tRNA synthetase	[c] : atp + trnatrp + trp-L --> amp + ppi + trptrna	Phenylalanine Tyrosine Tryptophan Biosynthesis	EC-6.1.1.2	SMc01121	TrpS
PHETRS	Phenylalanyl-tRNA synthetase	[c] : atp + phe-L + trnaphe --> amp + phetrna + ppi	Phenylalanine Tyrosine Tryptophan Biosynthesis	EC-6.1.1.20	(SMc00365) AND (SMc00366)	PheS PheT
SHK3Dr	shikimate dehydrogenase	[c] : 3dhsk + h + nadph <==> nadp + skm	Phenylalanine Tyrosine Tryptophan Biosynthesis	EC-1.1.1.25	(SM_b20037) OR (SMc02791)	AroE AroE
PHETHPTOX	L-Phenylalanine,tetrahydrobiopterin:oxygen oxidoreductase (4-hydroxylating)	[c] : o2 + phe-L + thbpt --> dhbpt + h2o + tyr-L	Phenylalanine Tyrosine Tryptophan Biosynthesis	EC-1.14.16.1		#N/A
ANPRT	anthranilate phosphoribosyltransferase	[c] : anth + prpp --> ppi + pran	Phenylalanine Tyrosine Tryptophan Biosynthesis	EC-2.4.2.18	SMc00235	TrpD
PSCVT	3-phosphoshikimate 1-carboxyvinyltransferase	[c] : pep + skm5p <==> 3psme + pi	Phenylalanine Tyrosine Tryptophan Biosynthesis	EC-2.5.1.19	SMc00333	AroA
DDPA	3-deoxy-D-arabino-heptulosonate 7-phosphate synthetase	[c] : e4p + h2o + pep --> 2dda7p + pi	Phenylalanine Tyrosine Tryptophan Biosynthesis	EC-2.5.1.54	SMc00155	AroF
TYRTA	tyrosine transaminase	[c] : akg + tyr-L <==> 34hpp + glu-L	Phenylalanine Tyrosine Tryptophan Biosynthesis	EC-2.6.1.1	(SMc01578) OR (SMc04386) OR (SMa0387) OR (SMc00710) OR (SMc02393) OR (SMc03885) OR (SMc00387)	TatA AatA AatB HisC1 HisC2 HisC3
PHETA1	phenylalanine transaminase	[c] : akg + phe-L <==> glu-L + phpyr	Phenylalanine Tyrosine Tryptophan Biosynthesis	EC-2.6.1.9	(SMc01578) OR (SMc04386) OR (SMa0387) OR (SMc00710) OR (SMc02393) OR (SMc03885) OR (SMc00387)	TatA AatA AatB HisC1 HisC2 HisC3
SHKK	shikimate kinase	[c] : atp + skm --> adp + h + skm5p	Phenylalanine Tyrosine Tryptophan Biosynthesis	EC-2.7.1.71	SMc00695	AroK
IGPS	indole-3-glycerol-phosphate synthase	[c] : 2cpr5p + h --> 3ig3p + co2 + h2o	Phenylalanine Tyrosine Tryptophan Biosynthesis	EC-4.1.1.48	SMc00236	TrpC
ANS	anthranilate synthase	[c] : chor + gln-L --> anth + glu-L + h + pyr	Phenylalanine Tyrosine Tryptophan Biosynthesis	EC-4.1.3.27	SMc02725	TrpE
DHQD	3-dehydroquinate dehydratase	[c] : 3dhq <==> 3dhsk + h2o	Phenylalanine Tyrosine Tryptophan Biosynthesis	EC-4.2.1.10	SMc01343	AroQ
TRPS1	tryptophan synthase (indoleglycerol phosphate)	[c] : 3ig3p + ser-L --> g3p + h2o + trp-L	Phenylalanine Tyrosine Tryptophan Biosynthesis	EC-4.2.1.20	(SMc02765) AND (SMc02766)	TrpA TrpB
TRPS2	tryptophan synthase (indole)	[c] : indole + ser-L --> h2o + trp-L	Phenylalanine Tyrosine Tryptophan Biosynthesis	EC-4.2.1.20	(SMc02765) AND (SMc02766)	TrpA TrpB
TRPS3r	tryptophan synthase (indoleglycerol phosphate)	[c] : 3ig3p <==> g3p + indole	Phenylalanine Tyrosine Tryptophan Biosynthesis	EC-4.2.1.20	(SMc02765) AND (SMc02766)	TrpA TrpB
AROH	L-Arogenate hydro-lyase	[c] : Largn --> co2 + h2o + phe-L	Phenylalanine Tyrosine Tryptophan Biosynthesis	EC-4.2.1.51	SMc02899	PheA
PPNDHr	prephenate dehydratase	[c] : h + pphn <==> co2 + h2o + phpyr	Phenylalanine Tyrosine Tryptophan Biosynthesis	EC-4.2.1.51	SMc02899	PheA
DHQS	3-dehydroquinate synthase	[c] : 2dda7p --> 3dhq + pi	Phenylalanine Tyrosine Tryptophan Biosynthesis	EC-4.2.3.4	SMc00696	AroB
CHORS	chorismate synthase	[c] : 3psme --> chor + pi	Phenylalanine Tyrosine Tryptophan Biosynthesis	EC-4.2.3.5	SMc00007	AroC
PRAI	phosphoribosylanthranilate isomerase	[c] : pran <==> 2cpr5p	Phenylalanine Tyrosine Tryptophan Biosynthesis	EC-5.3.1.24	SMc02767	TrpF
CHORM	chorismate mutase	[c] : chor --> pphn	Phenylalanine Tyrosine Tryptophan Biosynthesis	EC-5.4.99.5	SMc03858	PheAa
CAT	catalase	[c] : (2) h2o2 --> (2) h2o + o2	Phenylalanine Tyrosine Tryptophan Biosynthesis	EC-1.11.1.6	SMc00819	KatA
GLUTRR	glutamyl-tRNA reductase	[c] : glutrna + h + nadph --> glu1sa + nadp + trnaglu	Porphyrin and Chlorophyll Metabolism	EC-1.2.1.70	SMc00727
CPPPGO	coproporphyrinogen oxidase (O2 required)	[c] : cpppg3 + (2) h + o2 --> (2) co2 + (2) h2o + pppg9	Porphyrin and Chlorophyll Metabolism	EC-1.3.3.3	(SMc00180) AND ((SMa1266) OR (SMc01147))	HemF HemN
PPPGO	protoporphyrinogen oxidase (aerobic)	[c] : (1.5) o2 + pppg9 --> (3) h2o + ppp9	Porphyrin and Chlorophyll Metabolism	EC-1.3.3.4	SMc00808
HEMEOS	Heme O synthase	[c] : frdp + h2o + pheme --> hemeO + ppi	Porphyrin and Chlorophyll Metabolism	EC-2.5.1.-	SMc00450	CtaB
HMBS	hydroxymethylbilane synthase	[c] : h2o + (4) ppbng --> hmbil + (4) nh4	Porphyrin and Chlorophyll Metabolism	EC-2.5.1.61	SMc03231	HemC
UPPDC1	uroporphyrinogen decarboxylase (uroporphyrinogen III)	[c] : (4) h + uppg3 --> (4) co2 + cpppg3	Porphyrin and Chlorophyll Metabolism	EC-4.1.1.37	SMc02794	HemE
PPBNGS	porphobilinogen synthase	[c] : (2) 5aop --> h + (2) h2o + ppbng	Porphyrin and Chlorophyll Metabolism	EC-4.2.1.24	SMc01766	HemB
UPP3S	uroporphyrinogen-III synthase	[c] : hmbil --> h2o + uppg3	Porphyrin and Chlorophyll Metabolism	EC-4.2.1.75	SMc03232	HemD
FCLT	ferrochelatase	[c] : fe2 + ppp9 --> (2) h + pheme	Porphyrin and Chlorophyll Metabolism	EC-4.99.1.1	SMc04019	HemH
G1SATi	glutamate-1-semialdehyde aminotransferase	[c] : glu1sa --> 5aop	Porphyrin and Chlorophyll Metabolism	EC-5.4.3.8	SMa0956	AtrB
SHCHF	sirohydrochlorin ferrochetalase	[c] : fe2 + scl --> (3) h + sheme	Porphyrin and Chlorophyll Metabolism	EC-4.99.1.4	SMc01053	CysG
SHCHD2	sirohydrochlorin dehydrogenase (NAD)	[c] : dscl + nad --> h + nadh + scl	Porphyrin and Chlorophyll Metabolism	EC-1.3.1.76	SMc01053	CysG
UPP3MT	uroporphyrinogen methyltransferase	[c] : (2) amet + uppg3 --> (2) ahcys + dscl + h	Porphyrin and Chlorophyll Metabolism	EC-2.1.1.107	(SMc01053) OR (SMc04284)	CobA CysG
CBLAT	cob(I)alamin adenosyltransferase	[c] : atp + cbl1 + h <==> adocbl + ppi + pi	Porphyrin and Chlorophyll Metabolism	EC-2.5.1.17
CBL1abc	Cob(1)alamin transport via ABC system	atp[c] + cbl1[e] + h2o[c] --> adp[c] + cbl1[c] + h[c] + pi[c]	Porphyrin and Chlorophyll Metabolism
ACBIPGT	Adenosyl cobinamide phosphate guanyltransferase	[c] : adocbip + gtp + h --> agdpcbi + ppi	Porphyrin and Chlorophyll Metabolism	EC-2.7.1.156	SMc04305	CobU
ADOCBIK	Adenosyl cobinamide kinase	[c] : adocbi + atp --> adocbip + adp + h	Porphyrin and Chlorophyll Metabolism	EC-2.7.1.156	SMc04305	CobU
ADOCBLS	Adenosylcobalamin 5'-phosphate synthase	[c] : agdpcbi + rdmbzi --> adocbl + gmp + h	Porphyrin and Chlorophyll Metabolism	EC-2.7.8.26	SMc04215	CobS
RZ5PP	alpha-ribazole 5-phosphate phosphatase	[c] : 5prdmbz + h2o --> pi + rdmbzi	Porphyrin and Chlorophyll Metabolism	EC-3.1.3.73	SMc04281
NNDMBRT	Nicotinate-nucleotide dimethylbenzimidazole phosphoribosyltransferase	[c] : dmbzid + nicrnt --> 5prdmbz + h + nac	Porphyrin and Chlorophyll Metabolism	EC-2.4.2.21	SMc04214	CobT
CBIAT	Cobinamide adenyltransferase	[c] : atp + cbi + h <==> adocbi + ppi + pi	Porphyrin and Chlorophyll Metabolism	EC-2.5.1.17	SMc04302	CobO
IMPD	IMP dehydrogenase	[c] : h2o + imp + nad --> h + nadh + xmp	Purine Metabolism	EC-1.1.1.205	SMc00815	GuaB
GARFTi	phosphoribosylglycinamide formyltransferase, irreversible	[c] : 10fthf + gar --> fgam + h + thf	Purine Metabolism	EC-2.1.2.2	SMc00614	PurN
AICARTi	phosphoribosylaminoimidazolecarboxamide formyltransferase	[c] : 10fthf + aicar --> fprica + thf	Purine Metabolism	EC-2.1.2.3	SMc04088	PurH
PUNP1	purine-nucleoside phosphorylase (Adenosine)	[c] : adn + pi <==> ade + r1p	Purine Metabolism	EC-2.4.2.1	SMc04123	DeoD
PUNP2	purine-nucleoside phosphorylase (Deoxyadenosine)	[c] : dad-2 + pi <==> 2dr1p + ade	Purine Metabolism	EC-2.4.2.1	SMc04123	DeoD
PUNP3	purine-nucleoside phosphorylase (Guanosine)	[c] : gsn + pi <==> gua + r1p	Purine Metabolism	EC-2.4.2.1	SMc04123	DeoD
PUNP4	purine-nucleoside phosphorylase (Deoxyguanosine)	[c] : dgsn + pi <==> 2dr1p + gua	Purine Metabolism	EC-2.4.2.1	SMc04123	DeoD
PUNP5	purine-nucleoside phosphorylase (Inosine)	[c] : ins + pi <==> hxan + r1p	Purine Metabolism	EC-2.4.2.1	SMc04123	DeoD
PUNP6	purine-nucleoside phosphorylase (Deoxyinosine)	[c] : din + pi <==> 2dr1p + hxan	Purine Metabolism	EC-2.4.2.1	SMc04123	DeoD
PUNP7	purine-nucleoside phosphorylase (Xanthosine)	[c] : pi + xtsn <==> r1p + xan	Purine Metabolism	EC-2.4.2.1	SMc04123	DeoD
GLUPRT	glutamine phosphoribosyldiphosphate amidotransferase	[c] : gln-L + h2o + prpp --> glu-L + ppi + pram	Purine Metabolism	EC-2.4.2.14	SMc00554	PurF
ADPTr	adenine phosphoribosyltransferase (r)	[c] : ade + prpp <==> amp + ppi	Purine Metabolism	EC-2.4.2.7	SMc02698	Apt
GUAPRTr	guanine phosphoribosyltransferase	[c] : gua + prpp <==> gmp + ppi	Purine Metabolism	EC-2.4.2.8	(SMc00719) OR (SMc02698) OR (SMc00945)	Hpt Apt Gpt
HXPRTr	hypoxanthine phosphoribosyltransferase (Hypoxanthine)	[c] : hxan + prpp <==> imp + ppi	Purine Metabolism	EC-2.4.2.8	SMc00719	Hpt
PYPRTr	pyrophosphate phosphoribosyltransferase	[c] : prpp + xan <==> ppi + xmp	Purine Metabolism	EC-2.4.2.8	SMc00719	Hpt
PYOPT	dATP:pyruvate O2-phosphotransferase	[c] : dadp + h + pep <==> datp + pyr	Purine Metabolism	EC-2.7.1.40	(SMc04005) OR (SMc00595)	PykA Ndk
ADK1	adenylate kinase	[c] : amp + atp <==> (2) adp	Purine Metabolism	EC-2.7.4.3	SMc01288	Adk
ADKd	adenylate kinase (d form)	[c] : damp + datp <==> (2) dadp	Purine Metabolism	EC-2.7.4.3	SMc01288	Adk
NDPK1	nucleoside-diphosphate kinase (ATP:GDP)	[c] : atp + gdp <==> adp + gtp	Purine Metabolism	EC-2.7.4.6	(SMc00595) OR (SMc04005)	Ndk PykA
NDPK5	nucleoside-diphosphate kinase (ATP:dGDP)	[c] : atp + dgdp <==> adp + dgtp	Purine Metabolism	EC-2.7.4.6	SMc00595	Ndk
DGK1	deoxyguanylate kinase (dGMP:ATP)	[c] : atp + dgmp <==> adp + dgdp	Purine Metabolism	EC-2.7.4.8	SMc00577	Gmk
GK1	guanylate kinase (GMP:ATP)	[c] : atp + gmp <==> adp + gdp	Purine Metabolism	EC-2.7.4.8	SMc00577	Gmk
PRPPSi	phosphoribosylpyrophosphate synthetase	[c] : atp + r5p --> amp + h + prpp	Purine Metabolism	EC-2.7.6.1	SMc02686	PrsA
NTD10	5'-nucleotidase (XMP)	[c] : h2o + xmp --> pi + xtsn	Purine Metabolism	EC-3.1.3.5	(SMc02063) OR (SMc04018)	SurE
NTD11	5'-nucleotidase (IMP)	[c] : h2o + imp --> ins + pi	Purine Metabolism	EC-3.1.3.5	(SMc02063) OR (SMc04018)	SurE
NTD6r	5'-nucleotidase (dAMP)	[c] : damp + h2o <==> dad-2 + pi	Purine Metabolism	EC-3.1.3.5	(SMc02063) OR (SMc04018)	SurE
NTD7	5'-nucleotidase (AMP)	[c] : amp + h2o --> adn + pi	Purine Metabolism	EC-3.1.3.5	(SMc02063) OR (SMc04018)	SurE
NTD8	5'-nucleotidase (dGMP)	[c] : dgmp + h2o --> dgsn + pi	Purine Metabolism	EC-3.1.3.5	(SMc02063) OR (SMc04018)	SurE
NTD9	5'-nucleotidase (GMP)	[c] : gmp + h2o --> gsn + pi	Purine Metabolism	EC-3.1.3.5	(SMc02063) OR (SMc04018)	SurE
NTPTP1	Nucleoside triphosphate tripolyhydrolase	[c] : dgtp + h2o --> dgsn + pppi	Purine Metabolism	EC-3.1.5.1	SMc02074
GTPDPK	GTP diphosphokinase	[c] : atp + gtp --> amp + gdptp + h	Purine Metabolism	EC-3.1.7.2	SMc02659	RelA
PPGPPDP	guanosine-3',5'-bis(diphosphate) 3'-diphosphatase	[c] : h2o + ppgpp --> gdp + ppi	Purine Metabolism	EC-3.1.7.2	SMc02659	RelA
ADNUC	adenosine hydrolase	[c] : adn + h2o --> ade + rib-D	Purine Metabolism	EC-3.2.2.1	SMc01105
IMPC	IMP cyclohydrolase	[c] : h2o + imp <==> fprica	Purine Metabolism	EC-3.5.4.10	SMc04088	PurH
ADD	adenine deaminase	[c] : ade + h + h2o --> hxan + nh4	Purine Metabolism	EC-3.5.4.2	(SM_b21278) OR (SMa1715) OR (SMa1718) OR (SMc01533)	AdeC2 AdeC3 AdeC4 AdeC1
GUAD	guanine deaminase	[c] : gua + h + h2o --> nh4 + xan	Purine Metabolism	EC-3.5.4.3	(SM_b20849) OR (SM_b21293)	GuaD2 GuaD1
ADA	Adenosine deaminase	[c] : adn + h + h2o --> ins + nh4	Purine Metabolism	EC-3.5.4.4	SMc04120	Add
DADA	Deoxyadenosine deaminase	[c] : dad-2 + h + h2o --> din + nh4	Purine Metabolism	EC-3.5.4.4	SMc04120	Add
GDPT	Guanosine 3'-diphosphate 5'-triphosphate	[c] : gdptp + h2o <==> h + pi + ppgpp	Purine Metabolism	EC-3.6.1.11	SMc00810
ADPRDP	ADPribose diphosphatase	[c] : adprib + h2o --> amp + (2) h + r5p	Purine Metabolism	EC-3.6.1.13	SMc03785	#N/A
AIRCr	phosphoribosylaminoimidazole carboxylase	[c] : air + co2 <==> 5aizc + h	Purine Metabolism	EC-4.1.1.21	(SMc04001) AND (SMc04002)	PurE PurK
ADSL2r	adenylosuccinate lyase	[c] : 25aics <==> aicar + fum	Purine Metabolism	EC-4.3.2.2	SMc00508	PurB
PPMi	phosphopentomutase	[c] : r5p --> r1p	Purine Metabolism	EC-5.4.2.7	SMc04119	DeoB ManB Pgm
PRASCS	phosphoribosylaminoimidazolesuccinocarboxamide synthase	[c] : 5aizc + asp-L + atp <==> 25aics + adp + h + pi	Purine Metabolism	EC-6.3.2.6	SMc00495	PurC
PRAIS	phosphoribosylaminoimidazole synthase	[c] : atp + fpram --> adp + air + (2) h + pi	Purine Metabolism	EC-6.3.3.1	SMc00615	PurM
PRAGS	phosphoribosylglycinamide synthetase	[c] : atp + gly + pram --> adp + gar + h + pi	Purine Metabolism	EC-6.3.4.13	SMc00993	PurD
GMPS2	GMP synthase	[c] : atp + gln-L + h2o + xmp --> amp + glu-L + gmp + (2) h + ppi	Purine Metabolism	EC-6.3.5.2	(SMc00394) OR (SMc03236)	GuaA
PRFGS	phosphoribosylformylglycinamidine synthase	[c] : atp + fgam + gln-L + h2o --> adp + fpram + glu-L + h + pi	Purine Metabolism	EC-6.3.5.3	(SMc00488) OR (SMc00493) OR (SMc00494)	PurL PurQ
RNDR3	ribonucleoside-diphosphate reductase (CDP)	[c] : cdp + trdrd --> dcdp + h2o + trdox	Pyrimidine Metabolism	EC-1.17.4.1	SMc01237	Nrd
DURAD2	dihydrothymin dehydrogenase (NADP)	[c] : 56dthm + nadp <==> h + nadph + thym	Pyrimidine Metabolism	EC-1.3.1.2	SMc01815
DHORD	dihydoorotic acid dehydrogenase	[c] : dhor-S + o2 <==> h2o2 + orot	Pyrimidine Metabolism	EC-1.3.3.1	SMc02245	PyrD
TRDRr	Thioredoxin reductase (NADPH) reversible	[c] : h + nadph + trdox <==> nadp + trdrd	Pyrimidine Metabolism	EC-1.8.1.9	SMc01224	TrxB
TMDS	thymidylate synthase	[c] : dump + mlthf --> dhf + dtmp	Pyrimidine Metabolism	EC-2.1.1.45	SMc01444	ThyA
DURIPP	deoxyuridine phosphorylase	[c] : duri + pi <==> 2dr1p + ura	Pyrimidine Metabolism	EC-2.4.2.1	(SMc04122) AND (SMc04123)	DeoA DeoD
ORPT	orotate phosphoribosyltransferase	[c] : orot5p + ppi <==> orot + prpp	Pyrimidine Metabolism	EC-2.4.2.10	SMc02165	PyrE
UPPRTr	uracil phosphoribosyltransferase (r)	[c] : prpp + ura <==> ppi + ump	Pyrimidine Metabolism	EC-2.4.2.9	SMc04121	Upp
DURIK2	deoxyuridine kinase (GTP:Deoxyuridine)	[c] : duri + gtp --> dump + gdp + h	Pyrimidine Metabolism	EC-2.7.1.21	SMc02736	Tdk
TMDK1	thymidine kinase (ATP:thymidine)	[c] : atp + thymd --> adp + dtmp + h	Pyrimidine Metabolism	EC-2.7.1.21	SMc02736	Tdk
UMPK	UMP kinase	[c] : atp + ump <==> adp + udp	Pyrimidine Metabolism	EC-2.7.4.14	(SMc00334) OR (SMc02099)	Cmk PyrH
NDPK2	nucleoside-diphosphate kinase (ATP:UDP)	[c] : atp + udp <==> adp + utp	Pyrimidine Metabolism	EC-2.7.4.6	SMc00595	Ndk
NDPK3	nucleoside-diphosphate kinase (ATP:CDP)	[c] : atp + cdp <==> adp + ctp	Pyrimidine Metabolism	EC-2.7.4.6	SMc00595	Ndk
NDPK4	nucleoside-diphosphate kinase (ATP:dTDP)	[c] : atp + dtdp <==> adp + dttp	Pyrimidine Metabolism	EC-2.7.4.6	SMc00595	Ndk
NDPK6	nucleoside-diphosphate kinase (ATP:dUDP)	[c] : atp + dudp <==> adp + dutp	Pyrimidine Metabolism	EC-2.7.4.6	SMc00595	Ndk
NDPK7	nucleoside-diphosphate kinase (ATP:dCDP)	[c] : atp + dcdp <==> adp + dctp	Pyrimidine Metabolism	EC-2.7.4.6	SMc00595	Ndk
DTMPK	dTMP kinase	[c] : atp + dtmp <==> adp + dtdp	Pyrimidine Metabolism	EC-2.7.4.9	SMc01189	Tmk
NDP8	nucleoside-diphosphatase (dUDP)	[c] : dudp + h2o --> dump + h + pi	Pyrimidine Metabolism	EC-2.7.4.9	SMc01189	Tmk
NTD2	5'-nucleotidase (UMP)	[c] : h2o + ump --> pi + uri	Pyrimidine Metabolism	EC-3.1.3.5	(SMc02063) OR (SMc04018)	SurE
NTD3	5'-nucleotidase (dCMP)	[c] : dcmp + h2o --> dcyt + pi	Pyrimidine Metabolism	EC-3.1.3.5	(SMc02063) OR (SMc04018)	SurE
NTD4	5'-nucleotidase (CMP)	[c] : cmp + h2o --> cytd + pi	Pyrimidine Metabolism	EC-3.1.3.5	(SMc02063) OR (SMc04018)	SurE
NTD5	5'-nucleotidase (dTMP)	[c] : dtmp + h2o --> pi + thymd	Pyrimidine Metabolism	EC-3.1.3.5	(SMc02063) OR (SMc04018)	SurE
CYTDH	Cytidine hydrolase	[c] : cytd + h2o --> csn + rib-D	Pyrimidine Metabolism	EC-3.2.2.8	SMc03175
UPPN	b-ureidopropionase	[c] : cala + (2) h + h2o --> ala-B + co2 + nh4	Pyrimidine Metabolism	EC-3.5.1.6	SMc01820
DHPM2	dihydropyrimidinase (dihydrothymine)	[c] : 56dthm + h2o --> 3uib + h	Pyrimidine Metabolism	EC-3.5.2.2	SMc01821	Dht
DHORTS	dihydroorotase	[c] : dhor-S + h2o <==> cbasp + h	Pyrimidine Metabolism	EC-3.5.2.3	(SMc01361) AND (SMc02166)	PyrC
CSND	Cytosine deaminase	[c] : csn + h + h2o --> nh4 + ura	Pyrimidine Metabolism	EC-3.5.4.1	(SMa2371) OR (SMc02420)	CodA
DCTPD2	dCTP deaminase	[c] : ctp + h + h2o --> nh4 + utp	Pyrimidine Metabolism	EC-3.5.4.13	SMc02218
CYTD	cytidine deaminase	[c] : cytd + h + h2o --> nh4 + uri	Pyrimidine Metabolism	EC-3.5.4.5	SMc04124	Cdd
DCYTD	deoxycytidine deaminase	[c] : dcyt + h + h2o --> duri + nh4	Pyrimidine Metabolism	EC-3.5.4.5	SMc04124	Cdd
DUTPDP	dUTP diphosphatase	[c] : dutp + h2o --> dump + h + ppi	Pyrimidine Metabolism	EC-3.6.1.23	(SMc00461) OR (SMc01051)	Dut MazG
CTPS2	CTP synthase (glutamine)	[c] : atp + gln-L + h2o + utp --> adp + ctp + glu-L + (2) h + pi	Pyrimidine Metabolism	EC-6.3.4.2	SMc01025	PyrG
DURADx	dihydrouracil dehydrogenase (NAD)	[c] : 56dura + nad <==> h + nadh + ura	Pyrimidine Metabolism	EC-1.3.1.2	SMc01815
3AIBT	L-3-aminoisobutyrate transaminase	[c] : glu-L + mmtsa <==> 3aib + akg	Pyrimidine Metabolism	EC-2.6.1.18	(SMc01534) OR (SMc04388)	#N/A
CYTK1	cytidylate kinase (CMP)	[c] : atp + cmp <==> adp + cdp	Pyrimidine Metabolism	EC-2.7.4.14	SMc00334	Cmk
CYTK11	cytidylate kinase (dCMP,dGTP)	[c] : dcmp + dgtp <==> dcdp + dgdp	Pyrimidine Metabolism	EC-2.7.4.14	SMc00334	Cmk
RNA	RNA(ADD)	[c] : utp + ctp + gtp + (2.6) atp + (5.6) h2o --> (4) rna + (4) ppi + (1.6) adp + (1.6) pi + (1.6) h	Pyrimidine Metabolism	EC-2.7.7.6	SMc01285	RpoA
BUP	beta-ureidopropionase	[c] : 3uib + (2) h + h2o --> 3aib + co2 + nh4	Pyrimidine Metabolism	EC-3.5.1.6	SMc01820
DHPM1	dihydropyrimidinase (5,6-dihydrouracil)	[c] : 56dura + h2o --> cala + h	Pyrimidine Metabolism	EC-3.5.2.2	SMc01821	Dht
MCSNAH	5-Methylcytosine aminohydrolase	[c] : 5mcsn + h + h2o --> nh4 + thym	Pyrimidine Metabolism	EC-3.5.2.3	(SMc01361) AND (SMc02166)	PyrC
DCTPD	dCTP deaminase	[c] : dctp + h + h2o --> dutp + nh4	Pyrimidine Metabolism	EC-3.5.4.13	SMc02218
OMPDC	orotidine-5'-phosphate decarboxylase	[c] : h + orot5p --> co2 + ump	Pyrimidine Metabolism	EC-4.1.1.23	SMc00412	PyrF
GTPCII2	GTP cyclohydrolase II	[c] : gtp + (3) h2o --> 25dhpp + for + (2) h + ppi	Riboflavin Metabolism	EC-3.5.4.25	SMc00008	RibA
APRAUR	5-amino-6-(5-phosphoribosylamino)uracil reductase	[c] : 5apru + h + nadph --> 5aprbu + nadp	Riboflavin Metabolism	EC-1.1.1.193	SMc01772	RibD
RBFSa	riboflavin synthase	[c] : 6r5au + db4p --> dmlz + (2) h2o + pi	Riboflavin Metabolism	EC-2.5.1.9	SMc01773	RibE
RBFSb	riboflavin synthase	[c] : (2) dmlz --> 6r5au + ribflv	Riboflavin Metabolism	EC-2.5.1.9	SMc01773	RibE
RBFK	riboflavin kinase	[c] : atp + ribflv --> adp + fmn + h	Riboflavin Metabolism	EC-2.7.1.26	SMc00909	RibF
FMNAT	FMN adenylyltransferase	[c] : atp + fmn + h --> fad + ppi	Riboflavin Metabolism	EC-2.7.7.2	SMc00909	RibF
PMDPHT	pyrimidine phosphatase	[c] : 5aprbu + h2o --> 6r5au + pi	Riboflavin Metabolism	EC-3.1.3.-
ACP1(FMN)	acid phosphatase (FMN)	[c] : fmn + h2o --> pi + ribflv	Riboflavin Metabolism	EC-3.1.3.2
DHPPDA	diaminohydroxyphosphoribosylaminopyrimidine deaminase	[c] : 25dhpp + h + h2o --> 5apru + nh4	Riboflavin Metabolism	EC-3.5.4.26	SMc01772	RibD
DB4PS	3,4-Dihydroxy-2-butanone-4-phosphate synthase	[c] : ru5p-D --> db4p + for + h	Riboflavin Metabolism	EC-4.1.99.12	SMc00008	RibA
ISCA	Iron-sulfur cluster assembly	[c] : (4) fe2 + (4) s2 --> [4fe-4s]	Sulfur Metabolism		SMc01006	NifU
SULRi	sulfite reductase (NADPH2)	[c] : (5) h + (3) nadph + so3 --> (3) h2o + h2s + (3) nadp	Sulfur Metabolism	EC-1.8.2.1	SMc02124
SERATi	serine O-acetyltransferase, irreversible	[c] : accoa + ser-L --> acser + coa	Sulfur Metabolism	EC-2.3.1.30	SMc02113	CysE
APS	APS-reductase	[c] : acser + h2s --> ac + cys-L + h	Sulfur Metabolism	EC-2.5.1.47	(SMc00421) OR (SMc01174)	CysK1 CysK2
METACH	O-Acetyl-L-homoserine acetate-lyase (adding methanethiol)	[c] : achms + h2s <==> ac + h + hcys-L	Sulfur Metabolism	EC-2.5.1.48	(SMc02595) OR (SMc01809)	MetB
ADSK	adenylyl-sulfate kinase	[c] : aps + (2) gthrd --> amp + gthox + (2) h + so3	Sulfur Metabolism	EC-2.7.1.25	(SM_b21224) OR (SMa0857)	NodQ2 NodQ1
SADT	sulfate adenylyltransferase	[c] : atp + h + so4 --> aps + ppi	Sulfur Metabolism	EC-2.7.7.4	((SM_b21224) AND (SM_b21223)) OR ((SMa0855) AND (SMa0857)) OR ((SMc00090) AND (SMc00091))	NodQ2 NodQ1 NodP2 NodP1 CysN CysD
SAFES	sulphur atom for Fe–S cluster biogenesis	[c] : cys-L + [NifS]-SH --> ala-L + [NifS]-SH2 + s2	Sulfur Metabolism	EC-2.8.1.7	SMc00529	NifS
ICDHyr	isocitrate dehydrogenase (NAD)	[c] : icit + nad <==> akg + co2 + nadh	TCA Cycle	EC-1.1.1.42	SMc00480	Lcd
SUCD1	succinate dehydrogenase	[c] : fad + succ <==> fadh2 + fum	TCA Cycle	EC-1.3.99.1	(SMc02463) AND (SMc02464) AND (SMc02465) AND (SMc02466)	SdhC SdhD SdhA SdhB
CS	citrate synthase	[c] : accoa + h2o + oaa --> cit + coa + h	TCA Cycle	EC-2.3.3.1	SMc02087	GltA
FUM	fumarase	[c] : fum + h2o <==> mal-L	TCA Cycle	EC-4.2.1.2	SMc00149	FumC
ACONTa	aconitase (half-reaction A, Citrate hydro-lyase)	[c] : cit <==> acon-C + h2o	TCA Cycle	EC-4.2.1.3	SMc03846	AcnA
ACONTb	aconitase (half-reaction B, Isocitrate hydro-lyase)	[c] : acon-C + h2o <==> icit	TCA Cycle	EC-4.2.1.3	SMc03846	AcnA
SUCOAS	succinyl-CoA synthetase (ADP-forming)	[c] : atp + coa + succ <==> adp + pi + succoa	TCA Cycle	EC-6.2.1.5	(SMc02480) AND (SMc02481)	SucC SucD
AKGDa	oxoglutarate dehydrogenase (lipoamide)	[c] : akg + h + lpam <==> co2 + sdhlam	TCA Cycle	EC-1.2.4.2	SMc02482	SucA
AKGDb	oxoglutarate dehydrogenase (dihydrolipoamide S-succinyltransferase)	[c] : coa + sdhlam --> dhlam + succoa	TCA Cycle	EC-2.3.1.61	(SM_b20019) OR (SMc02483)	SucB
DXPRIi	1-deoxy-D-xylulose reductoisomerase	[c] : dxyl5p + h + nadph --> 2me4p + nadp	Terpenoid Backbone Biosynthesis	EC-1.1.1.267	SMc03105	Dxr
DMPPS	1-hydroxy-2-methyl-2-(E)-butenyl 4-diphosphate reductase (dmpp)	[c] : h + h2mb4p + nadh --> dmpp + h2o + nad	Terpenoid Backbone Biosynthesis	EC-1.17.1.2	SMc00016	IspH LytB
IPDPS	1-hydroxy-2-methyl-2-(E)-butenyl 4-diphosphate reductase (ipdp)	[c] : h + h2mb4p + nadh --> h2o + ipdp + nad	Terpenoid Backbone Biosynthesis	EC-1.17.1.2	SMc00016	IspH LytB
MECDPDH	2C-methyl-D-erythritol 2,4 cyclodiphosphate dehydratase	[c] : 2mecdp + h --> h2mb4p + h2o	Terpenoid Backbone Biosynthesis	EC-1.17.7.1	SMc03888	IspG GcpE
DXPS	1-deoxy-D-xylulose 5-phosphate synthase	[c] : g3p + h + pyr --> co2 + dxyl5p	Terpenoid Backbone Biosynthesis	EC-2.2.1.7	SMc00972	Dxs
DMATT	dimethylallyltranstransferase	[c] : dmpp + ipdp --> grdp + ppi	Terpenoid Backbone Biosynthesis	EC-2.5.1.1	SMc03884	IspA
GRTT	geranyltranstransferase	[c] : grdp + ipdp --> frdp + ppi	Terpenoid Backbone Biosynthesis	EC-2.5.1.10	SMc03884	IspA
CDPMEK	4-(cytidine 5'-diphospho)-2-C-methyl-D-erythritol kinase	[c] : 4c2me + atp --> 2p4c2me + adp + h	Terpenoid Backbone Biosynthesis	EC-2.7.1.148	SMc00862	Ipk
MEPCT	2-C-methyl-D-erythritol 4-phosphate cytidylyltransferase	[c] : 2me4p + ctp + h --> 4c2me + ppi	Terpenoid Backbone Biosynthesis	EC-2.7.7.60	SMc01040	IspDF
MECDPS	2-C-methyl-D-erythritol 2,4-cyclodiphosphate synthase	[c] : 2p4c2me --> 2mecdp + cmp	Terpenoid Backbone Biosynthesis	EC-4.6.1.12	SMc01040	IspDF
AHMMPS	4-amino-5-hydroxymethyl-2-methylpyrimidine synthetase	[c] : air + (2) h --> 4ahmmp + gcald + pi	Thiamin Metabolism		SM_b20615	ThiC
TMPPP	hiamine-phosphate diphosphorylase	[c] : 2mahmp + 4mpetz + h --> ppi + thmmp	Thiamin Metabolism	EC-2.5.1.3	(SM_b20618) OR (SMc03996)	ThiE ThiE2
HMPK1	hydroxymethylpyrimidine kinase (ATP)	[c] : 4ahmmp + atp --> 4ampm + adp + h	Thiamin Metabolism	EC-2.7.1.49	SM_b20962	ThiD
THPK	thiamine-phosphate kinase	[c] : atp + thmmp --> adp + thmpp	Thiamin Metabolism	EC-2.7.4.16	SMa0028
PMPK	phosphomethylpyrimidine kinase	[c] : 4ampm + atp --> 2mahmp + adp	Thiamin Metabolism	EC-2.7.4.7	SM_b20962	ThiD
TDP	thiamin pyrophosphatase	[c] : h2o + thmpp --> h + pi + thmmp	Thiamin Metabolism	EC-3.6.1.15	SMc01146
THZPSN	thiazole phosphate synthesis	[c] : atp + cys-L + dxyl5p + tyr-L --> 4hba + 4mpetz + ala-L + amp + co2 + h + h2o + ppi	Thiamin Metabolism		SM_b20617	ThiG
THD2	NAD(P) transhydrogenase	(2) h[e] + nadh[c] + nadp[c] --> (2) h[c] + nad[c] + nadph[c]	Transport	EC-1.6.1.1	(SMc00300) OR (SMc03950) OR ((SMc03939) AND (SMc03938))	#N/A
MG2abc	magnesium transport via ABC system	atp[c] + h2o[c] + mg2[e] --> adp[c] + h[c] + mg2[c] + pi[c]	Transport	EC-3.6.3.2	SMa1155
[NifS]-SH2t	[NifS]-SH2 transport	[NifS]-SH2[c] <==> [NifS]-SH2[e]	Transport
[NifS]-SHt	[NifS]-SH transport	[NifS]-SH[c] <==> [NifS]-SH[e]	Transport
CO2t	CO2 transporter via diffusion	co2[e] <==> co2[c]	Transport		spontaneous	#N/A
O2t	o2 transport (diffusion)	o2[e] <==> o2[c]	Transport		spontaneous	#N/A
FE2abc	iron (II) transport via ABC system	atp[c] + fe2[e] + h2o[c] --> adp[c] + fe2[c] + h[c] + pi[c]	Transport		SMc02509	FhuD FhuB FhuC
GLUt2r	L-glutamate transport via proton symport, reversible	glu-L[e] + h[e] <==> glu-L[c] + h[c]	Transport		(SMc02118) AND (SMc02119) AND (SMc02120) AND (SMc02121)	AapM AapQ AapJ AapP
H2Ot	H2O transport via diffusion	h2o[e] <==> h2o[c]	Transport		spontaneous	#N/A
Hct	hc transport	atp[c] + hc[e] + h2o[c] --> adp[c] + hc[c] + h[c] + pi[c]	Transport
INOST	Cytosolic source for myo-inositol	inost[c] <==> inost[e]	Transport		(SM_b20072) OR (SM_b20712)
MALt2_2	Malate transport via proton symport (2 H)	(2) h[e] + mal-L[e] --> (2) h[c] + mal-L[c]	Transport		SM_b20611	DctA
MOBDabc	molybdate transport via ABC system	atp[c] + h2o[c] + mobd[e] --> adp[c] + h[c] + mobd[c] + pi[c]	Transport		(SMc03196) AND (SMc03197) AND (SMc03198)	ModA ModB ModC
N2tr	Nitrogen exchange, diffusion	n2[e] <==> n2[c]	Transport		spontaneous	#N/A
NH3t	ammonia reversible transport	nh3[e] <==> nh3[c]	Transport		spontaneous	#N/A
PIt	phosphate transport via ABC system	atp[c] + h2o[c] + pi[e] --> adp[c] + h[c] + (2) pi[c]	Transport		(SMc02146) AND ((SMc02144) OR (SMc02143)) AND (SMc02142)	PstC PstB PstA
SUCCt2_2	succinate transport via proton symport (2 H)	(2) h[e] + succ[e] --> (2) h[c] + succ[c]	Transport		SM_b20611	DctA
SULabc	sulfate transport via ABC system	atp[c] + h2o[c] + so4[e] --> adp[c] + h[c] + pi[c] + so4[c]	Transport		((SM_b21133) OR (SMa2069)) AND ((SM_b21132) OR (SM_b21131)) AND ((SM_b21130) OR (SMa2067))
THMt	thiamine transport	atp[c] + h2o[c] + thm[e] --> adp[c] + h[c] + pi[c] + thm[c]	Transport		(SMc03869) AND (SMc03870) AND (SMc03871)	TbpA ThiP ThiQ
COFIX	cofactor in nitrogenase	[c] : hemeO + [4fe-4s] + mobd + mg2 + atp + h + hc + thm + gthox + pydxn + adocbl --> CO-NFIX	Unassigned(OF)
OF1	OF1	ala-L[c] + asp-L[c] + arg-L[c] + nh4[c] + hdca[c] + glycogen[c] + (0.01) CO-NFIX[c] + (3) h[c] --> ala-L[e] + asp-L[e] + nh4[e]	Unassigned(OF)			#N/A
LEUTRS	Leucyl-tRNA synthetase	[c] : atp + leu-L + trnaleu --> amp + leutrna + ppi	Valine, Leucine and Isoleucine Biosynthesis	EC-6.1.1.4	SMc02804	LeuS
ILETRS	Isoleucyl-tRNA synthetase	[c] : atp + ile-L + trnaile --> amp + iletrna + ppi	Valine, Leucine and Isoleucine Biosynthesis	EC-6.1.1.5	SMc00908	IleS
VALTRS	Valyl-tRNA synthetase	[c] : atp + trnaval + val-L --> amp + ppi + valtrna	Valine, Leucine and Isoleucine Biosynthesis	EC-6.1.1.9	SMc02080	ValS
IPMDr	3-isopropylmalate dehydrogenase reversible	[c] : 3c2hmp + nad <==> 3c4mop + h + nadh	Valine, Leucine and Isoleucine Biosynthesis	EC-1.1.1.85	SMc04405	LeuB
KARA1	ketol-acid reductoisomerase (2,3-dihydroxy-3-methylbutanoate)	[c] : 23dhmb + nadp <==> alac-S + h + nadph	Valine, Leucine and Isoleucine Biosynthesis	EC-1.1.1.86	SMc04346	IlvC
KARA2	ketol-acid reductoisomerase (2-Acetolactate)	[c] : 2ahbut + h + nadph <==> 23dhmp + nadp	Valine, Leucine and Isoleucine Biosynthesis	EC-1.1.1.86	SMc04346	IlvC
ACLS_a	acetolactate synthase	[c] : h + pyr + thmpp --> co2 + hethmpp	Valine, Leucine and Isoleucine Biosynthesis	EC-1.2.4.1	((SMc01030) AND (SMc01031)) OR (SMa0958) OR (SMa2211) OR ((SMc01430) AND (SMc01431)) OR (SMc02263) OR (SMc04455)	PdhAa PdhAb AtrC IlvB2 IlvH IlvI IlvB1 IlvG
ACLS_b	acetolactate synthase	[c] : hethmpp + pyr --> alac-S + thmpp	Valine, Leucine and Isoleucine Biosynthesis	EC-2.2.1.6	(SMc01430) AND (SMc01431)	IlvH IlvI
ilvg	Isoleucine biosynthesi step i	[c] : 2obut + hethmpp --> 2ahbut + thmpp	Valine, Leucine and Isoleucine Biosynthesis	EC-2.2.1.6	(SMc01430) AND (SMc01431)	IlvH IlvI
IPPS	2-isopropylmalate synthase	[c] : 3mob + accoa + h2o --> 3c3hmp + coa + h	Valine, Leucine and Isoleucine Biosynthesis	EC-2.3.3.13	SMc02717	LeuA2
ILETAi	isoleucine transaminase	[c] : 3mop + glu-L --> akg + ile-L	Valine, Leucine and Isoleucine Biosynthesis	EC-2.6.1.42	(SMc00042) OR (SMc02896)	IlvE2 IlvE1
LEUTAi	leucine transaminase (irreversible)	[c] : 4mop + glu-L --> akg + leu-L	Valine, Leucine and Isoleucine Biosynthesis	EC-2.6.1.42	(SMc00042) OR (SMc02896)	IlvE2 IlvE2
VALTAi	valine transaminase	[c] : 3mob + glu-L --> akg + val-L	Valine, Leucine and Isoleucine Biosynthesis	EC-2.6.1.42	(SMc00042) OR (SMc02896)	IlvE2 IlvE3
IPPMIa	3-isopropylmalate dehydratase	[c] : 3c2hmp <==> 2ippm + h2o	Valine, Leucine and Isoleucine Biosynthesis	EC-4.2.1.33	(SMc03795) AND (SMc03823)	LeuD LeuC
IPPMIb	2-isopropylmalate hydratase	[c] : 2ippm + h2o <==> 3c3hmp	Valine, Leucine and Isoleucine Biosynthesis	EC-4.2.1.33	(SMc03795) AND (SMc03823)	LeuD LeuC
DHAD1	dihydroxy-acid dehydratase (2,3-dihydroxy-3-methylbutanoate)	[c] : 23dhmb --> 3mob + h2o	Valine, Leucine and Isoleucine Biosynthesis	EC-4.2.1.9	(SM_b20115) OR (SM_b20890) OR (SMa0235) OR (SMc00884) OR (SMc04045) OR (SMc04144)	IlvD4 IlvD5 IlvD1 IlvD2 IlvD3
DHAD2	Dihydroxy-acid dehydratase (2,3-dihydroxy-3-methylpentanoate)	[c] : 23dhmp --> 3mop + h2o	Valine, Leucine and Isoleucine Biosynthesis	EC-4.2.1.9	(SM_b20115) OR (SM_b20890) OR (SMa0235) OR (SMc00884) OR (SMc04045) OR (SMc04144)	IlvD4 IlvD5 IlvD1 IlvD2 IlvD4
OMCDC	2-Oxo-4-methyl-3-carboxypentanoate decarboxylation	[c] : 3c4mop + h --> 4mop + co2	Valine, Leucine and Isoleucine Biosynthesis		spontaneous
PDX5PS	Pyridoxine 5'-phosphate synthase	[c] : dxyl5p + nad + phthr --> co2 + h + (2) h2o + nadh + pdx5p + pi	Vitamin B6 Metabolism	EC-1.1.1.262	((SM_b20146) OR (SM_b20772) OR (SMc00580)) AND (SMc01407)	PdxA2 PdxA PdxJ
PERD	Erythronate 4-phosphate (4per) dehydrogenase	[c] : 4per + nad <==> h + nadh + ohpb	Vitamin B6 Metabolism	EC-1.1.1.290	SMa2137
E4PD	Erythrose 4-phosphate dehydrogenase	[c] : e4p + h2o + nad <==> 4per + (2) h + nadh	Vitamin B6 Metabolism	EC-1.2.1.72
PDX5PO	pyridoxine 5'-phosphate oxidase	[c] : o2 + pdx5p <==> h2o2 + pydx5p	Vitamin B6 Metabolism	EC-1.4.3.5	SMc00069	PdxH
PYAM5PO	pyridoxamine 5'-phosphate oxidase	[c] : h2o + o2 + pyam5p --> h2o2 + nh4 + pydx5p	Vitamin B6 Metabolism	EC-1.4.3.5	SMc00069	PdxH
OHPBAT	O-Phospho-4-hydroxy-L-threonine:2-oxoglutarate aminotransferase	[c] : glu-L + ohpb <==> akg + phthr	Vitamin B6 Metabolism	EC-2.6.1.52	SMc00640	SerC
PYDAMK	pyridoxamine kinase	[c] : atp + pydam --> adp + h + pyam5p	Vitamin B6 Metabolism	EC-2.7.1.35	SMc04084	PdxK
PYDXK	pyridoxal kinase	[c] : atp + pydx --> adp + h + pydx5p	Vitamin B6 Metabolism	EC-2.7.1.35	SMc04084	PdxK
PYDXNK	pyridoxine kinase	[c] : atp + pydxn --> adp + h + pdx5p	Vitamin B6 Metabolism	EC-2.7.1.35	SMc04084	PdxK
PDXPP	Pyridoxine 5-phosphate phosphatase	[c] : h2o + pdx5p --> pi + pydxn	Vitamin B6 Metabolism	EC-3.1.3.74	SMc01617
PYDXPP	Pyridoxal 5-phosphate phosphatase	[c] : h2o + pydx5p --> pi + pydx	Vitamin B6 Metabolism	EC-3.1.3.74	SMc01617
HYPOE	hypothetical enyme	[c] : h2o + pyam5p --> pi + pydam	Vitamin B6 Metabolism	EC-3.1.3.74	SMc01617
4HTHRS	4-Hydroxy-L-threonine synthase	[c] : h2o + phthr --> 4hthr + pi	Vitamin B6 Metabolism	EC-4.2.3.1	SMc00077	ThrC1

## Sheet: Metabolites
Abbreviation	Name
3haACP	(3R)-3-Hydroxyacyl-[acyl-carrier protein]
[fe-s]	[fe-s]
[NifS]-SH	[NifS]-SH
[NifS]-SH(e)	[NifS]-SH
[NifS]-SH2	[NifS]-SH2+
[NifS]-SH2(e)	[NifS]-SH2+
10fthf	10-Formyltetrahydrofolate
13dpg	3-Phospho-D-glyceroyl phosphate
1acpr1cx	1-Aminocyclopropane-1-carboxylate
1pyr5c	1-Pyrroline-5-carboxylate
23dhdp	2,3-Dihydrodipicolinate
23dhmb	(R)-2,3-Dihydroxy-3-methylbutanoate
23dhmp	(R)-2,3-Dihydroxy-3-methylpentanoate
25aics	(S)-2-[5-Amino-1-(5-phospho-D-ribosyl)imidazole-4-carboxamido]succinate
25dhpp	2,5-Diamino-6-hydroxy-4-(5'-phosphoribosylamino)-pyrimidine
26dap-LL	LL-2,6-Diaminoheptanedioate
26dap-M	meso-2,6-Diaminoheptanedioate
2ahbut	(S)-2-Aceto-2-hydroxybutanoate
2aobut	L-2-Amino-3-oxobutanoate
2cpr5p	1-(2-Carboxyphenylamino)-1-deoxy-D-ribulose 5-phosphate
2dda7p	2-Dehydro-3-deoxy-D-arabino-heptonate 7-phosphate
2ddg6p	2-Dehydro-3-deoxy-D-gluconate 6-phosphate
2dhp	2-Dehydropantoate
2dr1p	2-Deoxy-D-ribose 1-phosphate
2ins	2-Inosose
2ippm	2-Isopropylmaleate
2mahmp	2-Methyl-4-amino-5-hydroxymethylpyrimidine diphosphate
2me4p	2-C-methyl-D-erythritol 4-phosphate
2mecdp	2-C-methyl-D-erythritol 2,4-cyclodiphosphate
2obut	2-Oxobutanoate
2oxgltrm	2-Oxoglutaramate
2p4c2me	2-phospho-4-(cytidine 5'-diphospho)-2-C-methyl-D-erythritol
2pg	D-Glycerate 2-phosphate
34hpp	3-(4-Hydroxyphenyl)pyruvate
3aib	L-3-Amino-isobutanoate
3c2hmp	3-Carboxy-2-hydroxy-4-methylpentanoate
3c3hmp	3-Carboxy-3-hydroxy-4-methylpentanoate
3c4mop	3-Carboxy-4-methyl-2-oxopentanoate
3dhq	3-Dehydroquinate
3dhsk	3-Dehydroshikimate
3hbb-RR	(R)-3-((R)-3-Hydroxybutanoyloxy)butanoate
3hbcoa	(S)-3-Hydroxybutanoyl-CoA
3hbcoa-R	(R)-3-Hydroxybutanoyl-CoA
3hdcoa	(S)-3-Hydroxydecanoyl-CoA
3hddcoa	(S)-3-Hydroxydodecanoyl-CoA
3hddecACP	(R)-3-Hydroxydodecanoyl-[acyl-carrier protein]
3hdecACP	(R)-3-Hydroxydecanoyl-[acyl-carrier protein]
3hhcoa	(S)-3-Hydroxyhexanoyl-CoA
3hhdcoa	(S)-3-Hydroxyhexadecanoyl-CoA
3hhexACP	(R)-3-Hydroxyhexanoyl-[acyl-carrier protein]
3hmrsACP	(R)-3-Hydroxytetradecanoyl-[acyl-carrier protein]
3hocoa	(S)-3-Hydroxyoctanoyl-CoA
3hoctACP	(R)-3-Hydroxyoctanoyl-[acyl-carrier protein]
3hpalmACP	R-3-hydroxypalmitoyl-[acyl-carrier protein]
3htdcoa	(S)-3-Hydroxytetradecanoyl-CoA
3ig3p	C'-(3-Indolyl)-glycerol 3-phosphate
3mob	3-Methyl-2-oxobutanoate
3mop	(S)-3-Methyl-2-oxopentanoate
3odcoa	3-Oxodecanoyl-CoA
3oddcoa	3-Oxododecanoyl-CoA
3oddecACP	3-Oxododecanoyl-[acyl-carrier protein]
3odecACP	3-Oxodecanoyl-[acyl-carrier protein]
3ohcoa	3-Oxohexanoyl-CoA
3ohdcoa	3-Oxohexadecanoyl-CoA
3ohexACP	3-Oxohexanoyl-[acyl-carrier protein]
3omrsACP	3-Oxotetradecanoyl-[acyl-carrier protein]
3oocoa	3-Oxooctanoyl-CoA
3ooctACP	3-Oxooctanoyl-[acyl-carrier protein]
3opalmACP	3-Oxohexadecanoyl-[acyl-carrier protein]
3otdcoa	3-Oxotetradecanoyl-CoA
3pg	3-Phospho-D-glycerate
3php	3-Phosphohydroxypyruvate
3psme	5-O-(1-Carboxyvinyl)-3-phosphoshikimate
3uib	3-Ureidoisobutyrate
4abut	4-Aminobutanoate
4abutn	4-Aminobutanal
4abz	4-Aminobenzoate
4ahmmp	4-Amino-5-hydroxymethyl-2-methylpyrimidine
4ampm	4-Amino-2-methyl-5-phosphomethylpyrimidine
4c2me	4-(cytidine 5'-diphospho)-2-C-methyl-D-erythritol
4hba	4-Hydroxy-benzyl alcohol
4hthr	4-Hydroxy-L-threonine
4izp	4-Imidazolone-5-propanoate
4mop	4-Methyl-2-oxopentanoate
4mpetz	4-Methyl-5-(2-phosphoethyl)-thiazole
4pasp	4-Phospho-L-aspartate
4per	4-Phospho-D-erythronate
4ppan	D-4'-Phosphopantothenate
4ppcys	N-((R)-4-Phosphopantothenoyl)-L-cysteine
56dthm	5,6-Dihydrothymine
56dura	5,6-dihydrouracil
5aizc	5-amino-1-(5-phospho-D-ribosyl)imidazole-4-carboxylate
5aop	5-Amino-4-oxopentanoate
5aprbu	5-Amino-6-(5'-phosphoribitylamino)uracil
5apru	5-Amino-6-(5'-phosphoribosylamino)uracil
5ddglcn	5-dehydro-2-deoxy-D-gluconate
5mcsn	5-Methylcytosine
5mthf	5-Methyltetrahydrofolate
5prdmbz	N1-(5-Phospho-alpha-D-ribosyl)-5,6-dimethylbenzimidazole
6hmhpt	6-hydroxymethyl dihydropterin
6hmhptpp	6-hydroxymethyl-dihydropterin pyrophosphate
6pgc	6-Phospho-D-gluconate
6pgl	6-phospho-D-glucono-1,5-lactone
6r5au	6-(1-D-Ribitylamino)-5-aminouracil
8aonn	8-Amino-7-oxononanoate
aacoa	Acetoacetyl-CoA
aact	Aminoacetone
ac	Acetate
acac	Acetoacetate
acACP	Acetyl-ACP
acald	Acetaldehyde
accoa	Acetyl-CoA
acg5p	N-Acetyl-L-glutamyl 5-phosphate
acg5sa	N-Acetyl-L-glutamate 5-semialdehyde
acglu	N-Acetyl-L-glutamate
achms	O-Acetyl-L-homoserine
acon-C	cis-Aconitate
acorn	N2-Acetyl-L-ornithine
ACP	acyl carrier protein
acser	O-Acetyl-L-serine
actACP	Acetoacetyl-ACP
actp	Acetyl phosphate
ade	Adenine
adhlam	S-Acetyldihydrolipoamide
adn	Adenosine
adocbi	Adenosyl cobinamide
adocbip	Adenosyl cobinamide phosphate
adocbl	Adenosylcobalamin
adp	ADP
adpglc	ADPglucose
adprib	ADPribose
agdpcbi	Adenosine-GDP-cobinamide
agm	Agmatine
ahcys	S-Adenosyl-L-homocysteine
ahdt	2-Amino-4-hydroxy-6-(erythro-1,2,3-trihydroxypropyl)dihydropteridine triphosphate
aicar	5-Amino-1-(5-Phospho-D-ribosyl)imidazole-4-carboxamide
air	5-amino-1-(5-phospho-D-ribosyl)imidazole
akg	2-Oxoglutarate
alaala	D-Alanyl-D-alanine
ala-B	beta-Alanine
alac-S	(S)-2-Acetolactate
ala-D	D-Alanine
ala-L	L-Alanine
ala-L(e)	L-Alanine
alatrna	L-Alanyl-tRNA(Ala)
amet	S-Adenosyl-L-methionine
amob	S-Adenosyl-4-methylthio-2-oxobutanoate
amp	AMP
anth	Anthranilate
apoACP	apoprotein [acyl carrier protein]
aps	Adenosine 5'-phosphosulfate
arg-L	L-Arginine
argsuc	N(omega)-(L-Arginino)succinate
argtrna	L-Arginyl-tRNA(Arg)
ascb-L	L-Ascorbate
asn-L	L-Asparagine
asp-D	D-Aspartate
asp-L	L-Aspartate
asp-L(e)	L-Aspartate
aspsa	L-Aspartate 4-semialdehyde
asptrna	L-Aspartyl-tRNA(Asp)
athr-L	L-Allo-threonine
atp	ATP
b2coa	Crotonoyl-CoA
bhb	(R)-3-Hydroxybutanoate
btcoa	Butanoyl-CoA
but2eACP	But-2-enoyl-[acyl-carrier protein]
butACP	Butyryl-ACP (n-C4:0ACP)
cala	N-Carbamoyl-beta-alanine
cbasp	N-Carbamoyl-L-aspartate
cbi	Cobinamide
cbl1	Cob(I)alamin
cbl1	Cob(I)alamin
cbl1(e)	Cob(I)alamin
cbli	Cobinamide
cbp	Carbamoyl phosphate
cdp	CDP
cdpdag	CDPdiacylglycerol
cgly	Cys-Gly
chor	chorismate
cit	Citrate
citr-L	L-Citrulline
cmp	CMP
co2	CO2
co2(e)	CO2
coa	Coenzyme A
CO-NFIX	CO-NFIX
cpppg3	Coproporphyrinogen III
csn	Cytosine
ctp	CTP
cyan	Hydrogen cyanide
cys-L	L-Cysteine
cyst-L	L-Cystathionine
cystrna	L-Cysteinyl-tRNA(Cys)
cytd	Cytidine
dad-2	Deoxyadenosine
dadp	dADP
damp	dAMP
dann	7,8-Diaminononanoate
datp	dATP
db4p	3,4-dihydroxy-2-butanone 4-phosphate
dc2coa	trans-Dec-2-enoyl-CoA
dcaACP	Decanoyl-ACP (n-C10:0ACP)
dcacoa	Decanoyl-CoA(n-C10:0CoA)
dcamp	N6-(1,2-Dicarboxyethyl)-AMP
dcdp	dCDP
dcmp	dCMP
dctp	dCTP
dcyt	Deoxycytidine
dd2coa	trans-Dodec-2-enoyl-CoA
ddcaACP	Dodecanoyl-ACP (n-C12:0ACP)
ddcacoa	Dodecanoyl-CoA(n-C12:0CoA)
dgdp	dGDP
dgmp	dGMP
dgsn	Deoxyguanosine
dgtp	dGTP
dhap	Dihydroxyacetone phosphate
dhbpt	6,7-Dihydrobiopterin
dhdascb	Dehydroascorbate
dhf	7,8-Dihydrofolate
dhlam	Dihydrolipoamide
dhnpt	Dihydroneopterin
dhor-S	(S)-Dihydroorotate
dhpmp	Dihydroneopterin monophosphate
dhpt	Dihydropteroate
din	Deoxyinosine
dkh	DKH
dkhp	DKHP
dmbzid	5,6-Dimethylbenzimidazole
dmlz	6,7-Dimethyl-8-(1-D-ribityl)lumazine
dmpp	Dimethylallyl diphosphate
dna	DNA
dna5mtc	DNA 5-methylcytosine
dnad	Deamino-NAD+
dpcoa	Dephospho-CoA
dscl	dihydrosirohydrochlorin
dtbt	Dethiobiotin
dtdp	dTDP
dtmp	dTMP
dttp	dTTP
dudp	dUDP
dump	dUMP
duri	Deoxyuridine
dutp	dUTP
dxyl5p	1-deoxy-D-xylulose 5-phosphate
e4p	D-Erythrose 4-phosphate
eico	Eicosanoate
eig3p	D-erythro-1-(Imidazol-4-yl)glycerol 3-phosphate
ethy	Ethylene
f6p	D-Fructose 6-phosphate
fad	Flavin adenine dinucleotide oxidized
fadh2	Flavin adenine dinucleotide reduced
fdox	ferredoxin (oxidized) 2[4Fe-4S]
fdp	D-Fructose 1,6-bisphosphate
fdred	ferredoxin (reduced) 2[4Fe-4S]
fe2	Fe2+
fe2(e)	Fe2+
fgam	N2-Formyl-N1-(5-phospho-D-ribosyl)glycinamide
fmettrna	N-Formylmethionyl-tRNA
fmn	FMN
for	Formate
forglu	N-Formimidoyl-L-glutamate
fpram	2-(Formamido)-N1-(5-phospho-D-ribosyl)acetamidine
fprica	5-Formamido-1-(5-phospho-D-ribosyl)imidazole-4-carboxamide
frdp	Farnesyl diphosphate
frdp(e)	Farnesyl diphosphate
frmd	Formamide
fum	Fumarate
g1p	D-Glucose 1-phosphate
g3p	Glyceraldehyde 3-phosphate
g6p	D-Glucose 6-phosphate
gam6p	D-Glucosamine 6-phosphate
gar	N1-(5-Phospho-D-ribosyl)glycinamide
gcald	Glycolaldehyde
gdp	GDP
gdptp	Guanosine 3'-diphosphate 5'-triphosphate
gln-L	L-Glutamine
glu1sa	L-Glutamate 1-semialdehyde
glu5p	L-Glutamate 5-phosphate
glu5sa	L-Glutamate 5-semialdehyde
gluala	5-L-Glutamyl-L-alanine
glucys	gamma-L-Glutamyl-L-cysteine
glu-D	D-Glutamate
glu-L	L-Glutamate
glu-L(e)	UDP
glutrna	L-Glutamyl-tRNA(Glu)
glx	Glyoxylate
gly	Glycine
glyclt	Glycolate
glycogen	glycogen
glytrna	Glycyl-tRNA(Gly)
gmp	GMP
grdp	Geranyl diphosphate
gsn	Guanosine
gthox	Oxidized glutathione
gthrd	Reduced glutathione
gtp	GTP
gua	Guanine
h	H+
h(e)	H+
h2mb4p	1-hydroxy-2-methyl-2-(E)-butenyl 4-diphosphate
h2o	H2O
h2o(e)	H2O
h2o2	Hydrogen peroxide
h2s	Hydrogen sulfide
hc	homocitrate
hc(e)	homocitrate
hco3	Bicarbonate
hcys-L	L-Homocysteine
hdca	Hexadecanoate (n-C16:0)
hdd2coa	trans-Hexadec-2-enoyl-CoA
hemeO	HemeO
hethmpp	Hydroxy ethyl Thiamin diphosphate
hexACP	Hexanoyl-ACP (n-C6:0ACP)
his-L	L-Histidine
hisp	L-Histidinol phosphate
histd	L-Histidinol
histrna	L-Histidyl-tRNA(His)
hmbil	Hydroxymethylbilane
hom-L	L-Homoserine
hpdca	heptadecanoate
hs-	sulfide
hx2coa	trans-Hex-2-enoyl-CoA
hxan	Hypoxanthine
hxcoa	Hexanoyl-CoA(n-C6:0CoA)
iasp	Iminoaspartate
icit	Isocitrate
ile-L	L-Isoleucine
iletrna	L-Isoleucyl-tRNA(Ile)
imacp	3-(Imidazol-4-yl)-2-oxopropyl phosphate
imp	IMP
indole	Indole
inost	myo-Inositol
inost(e)	myo-Inositol
ins	Inosine
ipdp	Isopentenyl diphosphate
Largn	L-Arogenate
leu-L	L-Leucine
leutrna	L-Leucyl-tRNA(Leu)
lpam	Lipoamide
lys-L	L-Lysine
lystrna	L-Lysine-tRNA (Lys)
mal-L	L-Malate
mal-L(e)	L-Malate
methf	5,10-Methenyltetrahydrofolate
met-L	L-Methionine
mettrna	L-Methionyl-tRNA (Met)
mg2	mg2
mg2(e)	mg2
mlthf	5,10-Methylenetetrahydrofolate
mmtsa	(S)-Methylmalonate semialdehyde
mobd	MoO4
mobd(e)	MoO4
msa	Malonate semialdehyde
mthgxl	Methylglyoxal
myrsACP	Myristoyl-ACP (n-C14:0ACP)
n2	nitrogen
n2(e)	nitrogen
nac	Nicotinate
nad	Nicotinamide adenine dinucleotide
nadh	Nicotinamide adenine dinucleotide - reduced
nadh(e)	nadh
nadp	Nicotinamide adenine dinucleotide phosphate
nadph	Nicotinamide adenine dinucleotide phosphate - reduced
ncam	Nicotinamide
nh3	Ammonia
nh3(e)	Ammonia
nh4	Ammonium
nh4(e)	Ammonium
nh4(e)	nh4(e)
nicrns	Nicotinate D-ribonucleoside
nicrnt	Nicotinate D-ribonucleotide
nmn	NMN
o2	O2
o2(e)	O2
oaa	Oxaloacetate
oc2coa	trans-Oct-2-enoyl-CoA
ocACP	Octanoyl-ACP (n-C8:0ACP)
occoa	Octanoyl-CoA(n-C8:0CoA)
ocdca	octadecanoate (n-C18:0)
ohpb	2-Oxo-3-hydroxy-4-phosphobutanoate
orn	Ornithine
orot	Orotate
orot5p	Orotidine 5'-phosphate
palmACP	Palmitoyl-ACP (n-C16:0ACP)
pan4p	Pantetheine 4'-phosphate
pant-R	(R)-Pantoate
pap	Adenosine 3',5'-bisphosphate
pdx5p	Pyridoxine 5'-phosphate
pe	Phosphatidylethanolamine
pep	Phosphoenolpyruvate
phb	poly-b-hydroxybutyrate
phe-L	L-Phenylalanine
pheme	Protoheme
phetrna	L-Phenylalanyl-tRNA(Phe)
phom	O-Phospho-L-homoserine
phpyr	Phenylpyruvate
phthr	O-Phospho-4-hydroxy-L-threonine
pi	Phosphate
pi(e)	Phosphate
pmcoa	Pimeloyl-CoA
pmtcoa	Palmitoyl-CoA (n-C16:0CoA)
pnto-R	(R)-Pantothenate
ppa	Propionate (n-C3:0)
ppbng	Porphobilinogen
ppgpp	Guanosine 3',5'-bis(diphosphate)
pphn	Prephenate
ppi	Diphosphate
ppp9	Protoporphyrin
pppg9	Protoporphyrinogen IX
pppi	Inorganic triphosphate
pram	5-Phospho-beta-D-ribosylamine
pran	N-(5-Phospho-D-ribosyl)anthranilate
prbamp	1-(5-Phosphoribosyl)-AMP
prbatp	1-(5-Phosphoribosyl)-ATP
prfp	1-(5-Phosphoribosyl)-5-[(5-phosphoribosylamino)methylideneamino]imidazole-4-carboxamide
prlp	5-[(5-phospho-1-deoxyribulos-1-ylamino)methylideneamino]-1-(5-phosphoribosyl)imidazole-4-carboxamide
pro-D	D-Proline
progly	L-Prolinylglycine
pro-L	L-Proline
protrna	L-Prolyl-tRNA(Pro)
prpp	5-Phospho-alpha-D-ribose 1-diphosphate
ps	Phosphatidylserine
pser-L	O-Phospho-L-serine
ptcys	N-Pantothenoylcysteine
ptrc	Putrescine
ptth	Pantetheine
pyam5p	Pyridoxamine 5'-phosphate
pydam	Pyridoxamine
pydx	Pyridoxal
pydx5p	Pyridoxal 5'-phosphate
pydxn	Pyridoxine
pyr	Pyruvate
q	Ubiquinone
qh2	Ubiquinol
quln	Quinolinate
r1p	alpha-D-Ribose 1-phosphate
r5p	alpha-D-Ribose 5-phosphate
rdmbzi	N1-(alpha-D-ribosyl)-5,6-dimethylbenzimidazole
rhcys	S-Ribosyl-L-homocysteine
rib-D	D-Ribose
ribflv	Riboflavin
rnam	N-Ribosylnicotinamide
ru5p-D	D-Ribulose 5-phosphate
s	s
s2	s2-
s7p	Sedoheptulose 7-phosphate
scl	sirohydrochlorin
sdhlam	S-Succinyldihydrolipoamide
ser-L	L-Serine
sertrna	L-Seryl-tRNA(Ser)
sheme	Siroheme
skm	Shikimate
skm5p	Shikimate 5-phosphate
sl26da	N-Succinyl-LL-2,6-diaminoheptanedioate
sl2a6o	N-Succinyl-2-L-amino-6-oxoheptanedioate
so3	Sulfite
so4	Sulfate
so4(e)	Sulfate
succ	Succinate
succ(e)	Succinate
succoa	Succinyl-CoA
suchms	O-Succinyl-L-homoserine
sucsal	Succinic semialdehyde
td2coa	trans-Tetradec-2-enoyl-CoA
tdcoa	Tetradecanoyl-CoA(n-C14:0CoA)
tddec2eACP	trans-Dodec-2-enoyl-[acyl-carrier protein]
tdec2eACP	trans-Dec-2-enoyl-[acyl-carrier protein]
thbpt	Tetrahydrobiopterin
thchd	3,5/4-trihydroxycyclohexa-1,2-dione
thdp	2,3,4,5-Tetrahydrodipicolinate
thex2eACP	trans-Hex-2-enoyl-[acyl-carrier protein]
thf	5,6,7,8-Tetrahydrofolate
thm	Thiamine
thm(e)	Thiamine
thmmp	Thiamin monophosphate
thmpp	Thiamine diphosphate
thr-L	L-Threonine
thrtrna	L-Threonyl-tRNA(Thr)
thym	Thymine
thymd	Thymidine
tmrs2eACP	trans-Tetradec-2-enoyl-[acyl-carrier protein]
toct2eACP	trans-Oct-2-enoyl-[acyl-carrier protein]
tpalm2eACP	trans-Hexadec-2-enoyl-[acyl-carrier protein]
trdox	Oxidized thioredoxin
trdrd	Reduced thioredoxin
trnaala	tRNA(Ala)
trnaarg	tRNA(Arg)
trnaasp	tRNA(Asp)
trnacys	tRNA(Cys)
trnaglu	tRNA(Glu)
trnagly	tRNA(Gly)
trnahis	tRNA(His)
trnaile	tRNA(Ile)
trnaleu	tRNA(Leu)
trnalys	tRNA(Lys)
trnamet	tRNA(Met)
trnaphe	tRNA(Phe)
trnapro	tRNA(Pro)
trnaser	tRNA(Ser)
trnathr	tRNA(Thr)
trnatrp	tRNA(Trp)
trnatyr	tRNA(Tyr)
trnaval	tRNA(Val)
trp-L	L-Tryptophan
trptrna	L-Tryptophanyl-tRNA(Trp)
tyr-L	L-Tyrosine
tyrtrna	L-Tyrosyl-tRNA(Tyr)
uamag	UDP-N-acetylmuramoyl-L-alanyl-D-glutamate
ugmd	UDP-N-acetylmuramoyl-L-alanyl-D-gamma-glutamyl-meso-2,6-diaminopimelate
ugmda	UDP-N-acetylmuramoyl-L-alanyl-D-glutamyl-meso-2,6-diaminopimeloyl-D-alanyl-D-alanine
ump	UMP
uppg3	Uroporphyrinogen III
ura	Uracil
urcan	Urocanate
urea	Urea
uri	Uridine
utp	UTP
val-L	L-Valine
valtrna	L-Valyl-tRNA(Val)
xan	Xanthine
xmp	Xanthosine 5'-phosphate
xtsn	Xanthosine
xu5p-D	D-Xylulose 5-phosphate

## Sheet: Parameters
Abbreviation	Equation	Lower Bound	Upper Bound
[NifS]-SH2t	[NifS]-SH2[c] <==> [NifS]-SH2[e]	-Infinity	Infinity
[NifS]-SHt	[NifS]-SH[c] <==> [NifS]-SH[e]	-Infinity	Infinity
3AIBT	[c] : glu-L + mmtsa <==> 3aib + akg	-Infinity	Infinity
3HAD100	[c] : 3hdecACP --> h2o + tdec2eACP	0.0	Infinity
3HAD120	[c] : 3hddecACP --> h2o + tddec2eACP	0.0	Infinity
3HAD140	[c] : 3hmrsACP --> h2o + tmrs2eACP	0.0	Infinity
3HAD160	[c] : 3hpalmACP --> h2o + tpalm2eACP	0.0	Infinity
3HAD40	[c] : 3haACP --> but2eACP + h2o	0.0	Infinity
3HAD60	[c] : 3hhexACP --> h2o + thex2eACP	0.0	Infinity
3HAD80	[c] : 3hoctACP --> h2o + toct2eACP	0.0	Infinity
3OAR100	[c] : 3odecACP + h + nadph <==> 3hdecACP + nadp	-Infinity	Infinity
3OAR120	[c] : 3oddecACP + h + nadph <==> 3hddecACP + nadp	-Infinity	Infinity
3OAR140	[c] : 3omrsACP + h + nadph <==> 3hmrsACP + nadp	-Infinity	Infinity
3OAR160	[c] : 3opalmACP + h + nadph <==> 3hpalmACP + nadp	-Infinity	Infinity
3OAR40	[c] : actACP + h + nadph <==> 3haACP + nadp	-Infinity	Infinity
3OAR60	[c] : 3ohexACP + h + nadph <==> 3hhexACP + nadp	-Infinity	Infinity
3OAR80	[c] : 3ooctACP + h + nadph <==> 3hoctACP + nadp	-Infinity	Infinity
3OAS100	[c] : h + malACP + ocACP --> 3odecACP + ACP + co2	0.0	Infinity
3OAS120	[c] : dcaACP + h + malACP --> 3oddecACP + ACP + co2	0.0	Infinity
3OAS140	[c] : ddcaACP + h + malACP --> 3omrsACP + ACP + co2	0.0	Infinity
3OAS160	[c] : h + malACP + myrsACP --> 3opalmACP + ACP + co2	0.0	Infinity
3OAS60	[c] : butACP + h + malACP --> 3ohexACP + ACP + co2	0.0	Infinity
3OAS80	[c] : h + hexACP + malACP --> 3ooctACP + ACP + co2	0.0	Infinity
4HTHRS	[c] : h2o + phthr --> 4hthr + pi	0.0	Infinity
ABTA	[c] : 4abut + akg --> glu-L + sucsal	0.0	Infinity
ABUTD	[c] : 4abutn + h2o + nad --> 4abut + (2) h + nadh	0.0	Infinity
ACACT1r	[c] : (2) accoa <==> aacoa + coa	-Infinity	Infinity
ACACT2r	[c] : accoa + btcoa <==> 3ohcoa + coa	-Infinity	Infinity
ACACT3r	[c] : accoa + hxcoa <==> 3oocoa + coa	-Infinity	Infinity
ACACT4r	[c] : accoa + occoa <==> 3odcoa + coa	-Infinity	Infinity
ACACT5r	[c] : accoa + dcacoa <==> 3oddcoa + coa	-Infinity	Infinity
ACACT6r	[c] : accoa + ddcacoa <==> 3otdcoa + coa	-Infinity	Infinity
ACACT7r	[c] : accoa + tdcoa <==> 3ohdcoa + coa	-Infinity	Infinity
ACBIPGT	[c] : adocbip + gtp + h --> agdpcbi + ppi	0.0	Infinity
ACCOACr	[c] : accoa + atp + hco3 <==> adp + h + malcoa + pi	-Infinity	Infinity
ACGK	[c] : acglu + atp --> acg5p + adp	0.0	Infinity
ACGS	[c] : accoa + glu-L --> acglu + coa + h	0.0	Infinity
ACKr	[c] : ac + atp <==> actp + adp	-Infinity	Infinity
ACLS_a	[c] : h + pyr + thmpp --> co2 + hethmpp	0.0	Infinity
ACLS_b	[c] : hethmpp + pyr --> alac-S + thmpp	0.0	Infinity
ACOAD1f	[c] : btcoa + fad <==> b2coa + fadh2	-Infinity	Infinity
ACOAD2f	[c] : fad + hxcoa <==> fadh2 + hx2coa	-Infinity	Infinity
ACOAD3f	[c] : fad + occoa <==> fadh2 + oc2coa	-Infinity	Infinity
ACOAD4f	[c] : dcacoa + fad <==> dc2coa + fadh2	-Infinity	Infinity
ACOAD5f	[c] : ddcacoa + fad <==> dd2coa + fadh2	-Infinity	Infinity
ACOAD6f	[c] : fad + tdcoa <==> fadh2 + td2coa	-Infinity	Infinity
ACOAD7f	[c] : fad + pmtcoa --> fadh2 + hdd2coa	0.0	Infinity
ACOATA	[c] : ACP + accoa <==> acACP + coa	-Infinity	Infinity
ACODA	[c] : acorn + h2o --> ac + orn	0.0	Infinity
ACONTa	[c] : cit <==> acon-C + h2o	-Infinity	Infinity
ACONTb	[c] : acon-C + h2o <==> icit	-Infinity	Infinity
ACOTA	[c] : acorn + akg <==> acg5sa + glu-L	-Infinity	Infinity
ACP1(FMN)	[c] : fmn + h2o --> pi + ribflv	0.0	Infinity
ACPpds	[c] : ACP + h2o --> apoACP + h + pan4p	0.0	Infinity
ACPS1	[c] : apoACP + coa --> ACP + h + pap	0.0	Infinity
ACS	[c] : ac + atp + coa --> accoa + amp + ppi	0.0	Infinity
ADA	[c] : adn + h + h2o --> ins + nh4	0.0	Infinity
ADD	[c] : ade + h + h2o --> hxan + nh4	0.0	Infinity
ADK1	[c] : amp + atp <==> (2) adp	-Infinity	Infinity
ADKd	[c] : damp + datp <==> (2) dadp	-Infinity	Infinity
ADNUC	[c] : adn + h2o --> ade + rib-D	0.0	Infinity
ADOCBIK	[c] : adocbi + atp --> adocbip + adp + h	0.0	Infinity
ADOCBLS	[c] : agdpcbi + rdmbzi --> adocbl + gmp + h	0.0	Infinity
ADPRDP	[c] : adprib + h2o --> amp + (2) h + r5p	0.0	Infinity
ADPTr	[c] : ade + prpp <==> amp + ppi	-Infinity	Infinity
ADSK	[c] : aps + (2) gthrd --> amp + gthox + (2) h + so3	0.0	Infinity
ADSL1	[c] : dcamp --> amp + fum	0.0	Infinity
ADSL2r	[c] : 25aics <==> aicar + fum	-Infinity	Infinity
ADSS	[c] : asp-L + gtp + imp --> dcamp + gdp + (2) h + pi	0.0	Infinity
AGMT	[c] : agm + h2o --> ptrc + urea	0.0	Infinity
AGPR	[c] : acg5sa + nadp + pi <==> acg5p + h + nadph	-Infinity	Infinity
AHC	[c] : ahcys + h2o <==> adn + hcys-L	-Infinity	Infinity
AHCYSNS	[c] : ahcys + h2o --> ade + rhcys	0.0	Infinity
AHMMPS	[c] : air + (2) h --> 4ahmmp + gcald + pi	0.0	Infinity
AICARTi	[c] : 10fthf + aicar --> fprica + thf	0.0	Infinity
AIRCr	[c] : air + co2 <==> 5aizc + h	-Infinity	Infinity
AKGDa	[c] : akg + h + lpam <==> co2 + sdhlam	-Infinity	Infinity
AKGDb	[c] : coa + sdhlam --> dhlam + succoa	0.0	Infinity
ALAD	[c] : ala-L + h2o + nad <==> h + nadh + nh4 + pyr	-Infinity	Infinity
ALAR	[c] : ala-L <==> ala-D	-Infinity	Infinity
ALATRS	[c] : ala-L + atp + trnaala --> alatrna + amp + ppi	0.0	Infinity
AMPTASECG	[c] : cgly + h2o --> cys-L + gly	0.0	Infinity
AMPTASEPG	[c] : h2o + progly --> gly + pro-L	0.0	Infinity
ANPRT	[c] : anth + prpp --> ppi + pran	0.0	Infinity
ANS	[c] : chor + gln-L --> anth + glu-L + h + pyr	0.0	Infinity
APRAUR	[c] : 5apru + h + nadph --> 5aprbu + nadp	0.0	Infinity
APS	[c] : acser + h2s --> ac + cys-L + h	0.0	Infinity
ARGDC	[c] : arg-L + h --> agm + co2	0.0	Infinity
ARGDr	[c] : arg-L + h2o <==> citr-L + nh4	-Infinity	Infinity
ARGN	[c] : arg-L + h2o --> orn + urea	0.0	Infinity
ARGSL	[c] : argsuc <==> arg-L + fum	-Infinity	Infinity
ARGSS	[c] : asp-L + atp + citr-L --> amp + argsuc + h + ppi	0.0	Infinity
ARGTRS	[c] : arg-L + atp + trnaarg --> amp + argtrna + ppi	0.0	Infinity
AROH	[c] : Largn --> co2 + h2o + phe-L	0.0	Infinity
ASADi	[c] : 4pasp + h + nadph --> aspsa + nadp + pi	0.0	Infinity
ASNS1	[c] : asp-L + atp + gln-L + h2o --> amp + asn-L + glu-L + h + ppi	0.0	Infinity
ASPCT	[c] : asp-L + cbp --> cbasp + h + pi	0.0	Infinity
ASPKi	[c] : asp-L + atp --> 4pasp + adp	0.0	Infinity
ASPR	[c] : asp-D <==> asp-L	-Infinity	Infinity
ASPT	[c] : asp-L --> fum + nh4	0.0	Infinity
ASPTA	[c] : akg + asp-L <==> glu-L + oaa	-Infinity	Infinity
ASPTRS	[c] : asp-L + atp + trnaasp --> amp + asptrna + ppi	0.0	Infinity
ATPM	[c] : atp + h2o --> adp + h + pi	0.0	Infinity
ATPPRTr	[c] : atp + prpp <==> ppi + prbatp	-Infinity	Infinity
ATPS2	adp[c] + (2) h[e] + pi[c] --> atp[c] + h[c] + h2o[c]	0.0	Infinity
BUP	[c] : 3uib + (2) h + h2o --> 3aib + co2 + nh4	0.0	Infinity
CAT	[c] : (2) h2o2 --> (2) h2o + o2	0.0	Infinity
CBIAT	[c] : atp + cbi + h <==> adocbi + ppi + pi	-Infinity	Infinity
CBL1abc	atp[c] + cbl1[e] + h2o[c] --> adp[c] + cbl1[c] + h[c] + pi[c]	0.0	Infinity
CBLAT	[c] : atp + cbl1 + h <==> adocbl + ppi + pi	-Infinity	Infinity
CBMKr	[c] : atp + co2 + nh4 <==> adp + cbp + (2) h	-Infinity	Infinity
CBPS	[c] : (2) atp + gln-L + h2o + hco3 --> (2) adp + cbp + glu-L + (2) h + pi	0.0	Infinity
CDPMEK	[c] : 4c2me + atp --> 2p4c2me + adp + h	0.0	Infinity
CHORM	[c] : chor --> pphn	0.0	Infinity
CHORS	[c] : 3psme --> chor + pi	0.0	Infinity
CO2t	co2[e] <==> co2[c]	-Infinity	Infinity
COFIX	[c] : hemeO + [fe-s] + mobd + mg2 + atp + h + hc --> CO-NFIX	0.0	Infinity
CPPPGO	[c] : cpppg3 + (2) h + o2 --> (2) co2 + (2) h2o + pppg9	0.0	Infinity
CS	[c] : accoa + h2o + oaa --> cit + coa + h	0.0	Infinity
CSND	[c] : csn + h + h2o --> nh4 + ura	0.0	Infinity
CTPS2	[c] : atp + gln-L + h2o + utp --> adp + ctp + glu-L + (2) h + pi	0.0	Infinity
CYSTL	[c] : cyst-L + h2o --> hcys-L + nh4 + pyr	0.0	Infinity
CYSTRS	[c] : atp + cys-L + trnacys --> amp + cystrna + ppi	0.0	Infinity
CYSTS	[c] : hcys-L + ser-L --> cyst-L + h2o	0.0	Infinity
CYTD	[c] : cytd + h + h2o --> nh4 + uri	0.0	Infinity
CYTDH	[c] : cytd + h2o --> csn + rib-D	0.0	Infinity
CYTK1	[c] : atp + cmp <==> adp + cdp	-Infinity	Infinity
CYTK11	[c] : dcmp + dgtp <==> dcdp + dgdp	-Infinity	Infinity
CYTOX	(4) h[c] + o2[c] + (2) qh2[c] --> (4) h[e] + (2) h2o[c] + (2) q[c]	0.0	Infinity
CYTOX2	(2) h[c] + o2[c] + (2) qh2[c] --> (2) h[e] + (2) h2o[c] + (2) q[c]	0.0	Infinity
DADA	[c] : dad-2 + h + h2o --> din + nh4	0.0	Infinity
DAPDC	[c] : 26dap-M + h --> co2 + lys-L	0.0	Infinity
DAPE	[c] : 26dap-LL <==> 26dap-M	-Infinity	Infinity
DB4PS	[c] : ru5p-D --> db4p + for + h	0.0	Infinity
DCTPD	[c] : dctp + h + h2o --> dutp + nh4	0.0	Infinity
DCTPD2	[c] : ctp + h + h2o --> nh4 + utp	0.0	Infinity
DCYTD	[c] : dcyt + h + h2o --> duri + nh4	0.0	Infinity
DDGLCN	[c] : atp + dkh --> adp + dkhp	0.0	Infinity
DDPA	[c] : e4p + h2o + pep --> 2dda7p + pi	0.0	Infinity
DDPGLCN	[c] : dkhp --> msa + dhap	0.0	Infinity
DGK1	[c] : atp + dgmp <==> adp + dgdp	-Infinity	Infinity
DGLCN	[c] : 5ddglcn --> dkh	0.0	Infinity
DHAD1	[c] : 23dhmb --> 3mob + h2o	0.0	Infinity
DHAD2	[c] : 23dhmp --> 3mop + h2o	0.0	Infinity
DHDPRx	[c] : 23dhdp + h + nadh --> nad + thdp	0.0	Infinity
DHDPRy	[c] : 23dhdp + h + nadph --> nadp + thdp	0.0	Infinity
DHDPS	[c] : aspsa + pyr --> 23dhdp + h + (2) h2o	0.0	Infinity
DHFR	[c] : dhf + h + nadph <==> nadp + thf	-Infinity	Infinity
DHFS	[c] : atp + dhpt + glu-L --> adp + dhf + h + pi	0.0	Infinity
DHNPA2	[c] : dhnpt --> 6hmhpt + gcald	0.0	Infinity
DHORD	[c] : dhor-S + o2 <==> h2o2 + orot	-Infinity	Infinity
DHORTS	[c] : dhor-S + h2o <==> cbasp + h	-Infinity	Infinity
DHPM1	[c] : 56dura + h2o --> cala + h	0.0	Infinity
DHPM2	[c] : 56dthm + h2o --> 3uib + h	0.0	Infinity
DHPPDA	[c] : 25dhpp + h + h2o --> 5apru + nh4	0.0	Infinity
DHPS2	[c] : 4abz + 6hmhptpp --> dhpt + ppi	0.0	Infinity
DHQD	[c] : 3dhq <==> 3dhsk + h2o	-Infinity	Infinity
DHQS	[c] : 2dda7p --> 3dhq + pi	0.0	Infinity
DMATT	[c] : dmpp + ipdp --> grdp + ppi	0.0	Infinity
DMPPS	[c] : h + h2mb4p + nadh --> dmpp + h2o + nad	0.0	Infinity
DNAMTn2	[c] : amet + dna --> ahcys + dna5mtc + h	0.0	Infinity
DNPA	[c] : ahdt + (2) h2o --> dhnpt + h + ppi + pi	0.0	Infinity
DPCOAK	[c] : atp + dpcoa --> adp + coa + h	0.0	Infinity
DPR	[c] : 2dhp + h + nadph --> nadp + pant-R	0.0	Infinity
DTMPK	[c] : atp + dtmp <==> adp + dtdp	-Infinity	Infinity
DURAD2	[c] : 56dthm + nadp <==> h + nadph + thym	-Infinity	Infinity
DURADx	[c] : 56dura + nad <==> h + nadh + ura	-Infinity	Infinity
DURIK2	[c] : duri + gtp --> dump + gdp + h	0.0	Infinity
DURIPP	[c] : duri + pi <==> 2dr1p + ura	-Infinity	Infinity
DUTPDP	[c] : dutp + h2o --> dump + h + ppi	0.0	Infinity
DXPRIi	[c] : dxyl5p + h + nadph --> 2me4p + nadp	0.0	Infinity
DXPS	[c] : g3p + h + pyr --> co2 + dxyl5p	0.0	Infinity
E4PD	[c] : e4p + h2o + nad <==> 4per + (2) h + nadh	-Infinity	Infinity
EAR100x	[c] : h + nadh + tdec2eACP --> dcaACP + nad	0.0	Infinity
EAR100y	[c] : h + nadph + tdec2eACP --> dcaACP + nadp	0.0	Infinity
EAR120x	[c] : h + nadh + tddec2eACP --> ddcaACP + nad	0.0	Infinity
EAR120y	[c] : h + nadph + tddec2eACP --> ddcaACP + nadp	0.0	Infinity
EAR140x	[c] : h + nadh + tmrs2eACP --> myrsACP + nad	0.0	Infinity
EAR140y	[c] : h + nadph + tmrs2eACP --> myrsACP + nadp	0.0	Infinity
EAR160x	[c] : h + nadh + tpalm2eACP --> nad + palmACP	0.0	Infinity
EAR160y	[c] : h + nadph + tpalm2eACP --> nadp + palmACP	0.0	Infinity
EAR40x	[c] : but2eACP + h + nadh --> butACP + nad	0.0	Infinity
EAR40y	[c] : but2eACP + h + nadph --> butACP + nadp	0.0	Infinity
EAR60x	[c] : h + nadh + thex2eACP --> hexACP + nad	0.0	Infinity
EAR60y	[c] : h + nadph + thex2eACP --> hexACP + nadp	0.0	Infinity
EAR80x	[c] : h + nadh + toct2eACP --> nad + ocACP	0.0	Infinity
EAR80y	[c] : h + nadph + toct2eACP --> nadp + ocACP	0.0	Infinity
ECOAH1	[c] : 3hbcoa <==> b2coa + h2o	-Infinity	Infinity
ECOAH2	[c] : 3hhcoa <==> h2o + hx2coa	-Infinity	Infinity
ECOAH3	[c] : 3hocoa <==> h2o + oc2coa	-Infinity	Infinity
ECOAH4	[c] : 3hdcoa <==> dc2coa + h2o	-Infinity	Infinity
ECOAH5	[c] : 3hddcoa <==> dd2coa + h2o	-Infinity	Infinity
ECOAH6	[c] : 3htdcoa <==> h2o + td2coa	-Infinity	Infinity
ECOAH7	[c] : 3hhdcoa <==> h2o + hdd2coa	-Infinity	Infinity
EDA	[c] : 2ddg6p --> g3p + pyr	0.0	Infinity
EDD	[c] : 6pgc --> 2ddg6p + h2o	0.0	Infinity
ENO	[c] : 2pg <==> h2o + pep	-Infinity	Infinity
EX_[NifS]-SH	[e] : [NifS]-SH <==>	-Infinity	Infinity
EX_[NifS]-SH2	[e] : [NifS]-SH2 <==>	-Infinity	Infinity
EX_ala	[e] : ala-L <==>	0.0	Infinity
EX_asp	[e] : asp-L <==>	0.0	Infinity
EX_cbl1	[e] : cbl1 <==>	-Infinity	Infinity
EX_co2	[e] : co2 <==>	-Infinity	Infinity
EX_fe2	[e] : fe2 <==>	-Infinity	Infinity
EX_glu	[e] : glu-L <==>	-20.0	0.0
EX_h	[e] : h <==>	-Infinity	Infinity
EX_h2o	[e] : h2o <==>	-Infinity	Infinity
EX_Hc	[e] : hc <==>	-Infinity	Infinity
EX_inostol	[e] : inost <==>	-0.01	0.0
EX_mal	[e] : mal-L <==>	-1.1122	Infinity
EX_mg2	[e] : mg2 <==>	-Infinity	Infinity
EX_mobd	[e] : mobd <==>	-Infinity	Infinity
EX_n2	[e] : n2 <==>	-Infinity	0.0
EX_nh3	[e] : nh3 <==>	0.0	Infinity
EX_nh4	[e] : nh4 <==>	0.0	Infinity
EX_o2	[e] : o2 <==>	-1.26	Infinity
EX_pi	[e] : pi <==>	-Infinity	0.0
EX_so4	[e] : so4 <==>	-Infinity	Infinity
EX_succ	[e] : succ <==>	-1.326	0.0
EX_thm	[e] : thm <==>	-Infinity	Infinity
FA160ACPH	[c] : h2o + palmACP <==> ACP + h + hdca	-Infinity	Infinity
FACOAL160	[c] : atp + coa + hdca <==> amp + pmtcoa + ppi	-Infinity	Infinity
FBA	[c] : fdp <==> dhap + g3p	-Infinity	Infinity
FBP	[c] : fdp + h2o --> f6p + pi	0.0	Infinity
FCLT	[c] : fe2 + ppp9 --> (2) h + pheme	0.0	Infinity
FE2abc	atp[c] + fe2[e] + h2o[c] --> adp[c] + fe2[c] + h[c] + pi[c]	0.0	Infinity
FGLU	[c] : forglu + h + h2o --> frmd + glu-L	0.0	Infinity
FMETTRS	[c] : 10fthf + mettrna --> fmettrna + h + thf	0.0	Infinity
FMNAT	[c] : atp + fmn + h --> fad + ppi	0.0	Infinity
FRNDPRR	[c] : (2) fdred + h + nadp <==> (2) fdox + nadph	-Infinity	Infinity
FTHFD	[c] : 10fthf + h2o --> for + h + thf	0.0	Infinity
FUM	[c] : fum + h2o <==> mal-L	-Infinity	Infinity
G1SATi	[c] : glu1sa --> 5aop	0.0	Infinity
G5SADr	[c] : glu5sa <==> 1pyr5c + h + h2o	-Infinity	Infinity
G5SD	[c] : glu5p + h + nadph --> glu5sa + nadp + pi	0.0	Infinity
G6PDH2	[c] : g6p + nadp --> 6pgl + h + nadph	0.0	Infinity
GAPD	[c] : g3p + nad + pi <==> 13dpg + h + nadh	-Infinity	Infinity
GARFTi	[c] : 10fthf + gar --> fgam + h + thf	0.0	Infinity
GDPT	[c] : gdptp + h2o <==> h + pi + ppgpp	-Infinity	Infinity
GF6PTA	[c] : f6p + gln-L --> gam6p + glu-L	0.0	Infinity
GHMT2	[c] : ser-L + thf --> gly + h2o + mlthf	0.0	Infinity
GK1	[c] : atp + gmp <==> adp + gdp	-Infinity	Infinity
GLCS1	[c] : adpglc --> adp + glycogen + h	0.0	Infinity
GLGC	[c] : atp + g1p + h --> adpglc + ppi	0.0	Infinity
GLNS	[c] : atp + glu-L + nh4 --> adp + gln-L + h + pi	0.0	Infinity
GLU5K	[c] : atp + glu-L --> adp + glu5p	0.0	Infinity
GLUCYS	[c] : atp + cys-L + glu-L --> adp + glucys + h + pi	0.0	Infinity
GLUDC	[c] : glu-L + h --> 4abut + co2	0.0	Infinity
GLUN	[c] : gln-L + h2o --> glu-L + nh4	0.0	Infinity
GLUPRT	[c] : gln-L + h2o + prpp --> glu-L + ppi + pram	0.0	Infinity
GLUR	[c] : glu-D <==> glu-L	-Infinity	Infinity
GLUSy	[c] : akg + gln-L + h + nadph --> (2) glu-L + nadp	0.0	Infinity
GLUt2r	glu-L[e] + h[e] <==> glu-L[c] + h[c]	-Infinity	Infinity
GLUTRR	[c] : glutrna + h + nadph --> glu1sa + nadp + trnaglu	0.0	Infinity
GLUTRS	[c] : atp + glu-L + trnaglu --> amp + glutrna + ppi	0.0	Infinity
GLYAT	[c] : accoa + gly <==> 2aobut + coa	-Infinity	Infinity
GLYCL	[c] : gly + nad + thf --> co2 + mlthf + nadh + nh4	0.0	Infinity
GLYTRS	[c] : atp + gly + trnagly --> amp + glytrna + ppi	0.0	Infinity
GMPS2	[c] : atp + gln-L + h2o + xmp --> amp + glu-L + gmp + (2) h + ppi	0.0	Infinity
GND	[c] : 6pgc + nadp --> co2 + nadph + ru5p-D	0.0	Infinity
GRTT	[c] : grdp + ipdp --> frdp + ppi	0.0	Infinity
GTHO	[c] : gthox + h + nadph --> (2) gthrd + nadp	0.0	Infinity
GTHP	[c] : (2) gthrd + h2o2 <==> gthox + (2) h2o	-Infinity	Infinity
GTHS	[c] : atp + glucys + gly --> adp + gthrd + h + pi	0.0	Infinity
GTMLT	[c] : ala-L + gthrd --> cgly + gluala	0.0	Infinity
GTPCI	[c] : gtp + h2o --> ahdt + for + h	0.0	Infinity
GTPCII2	[c] : gtp + (3) h2o --> 25dhpp + for + (2) h + ppi	0.0	Infinity
GTPDPK	[c] : atp + gtp --> amp + gdptp + h	0.0	Infinity
GUAD	[c] : gua + h + h2o --> nh4 + xan	0.0	Infinity
GUAPRTr	[c] : gua + prpp <==> gmp + ppi	-Infinity	Infinity
H2Ot	h2o[e] <==> h2o[c]	-Infinity	Infinity
HACD1	[c] : aacoa + h + nadh <==> 3hbcoa + nad	-Infinity	Infinity
HACD2	[c] : 3hhcoa + nad <==> 3ohcoa + h + nadh	-Infinity	Infinity
HACD3	[c] : 3hocoa + nad <==> 3oocoa + h + nadh	-Infinity	Infinity
HACD4	[c] : 3hdcoa + nad <==> 3odcoa + h + nadh	-Infinity	Infinity
HACD5	[c] : 3hddcoa + nad <==> 3oddcoa + h + nadh	-Infinity	Infinity
HACD6	[c] : 3htdcoa + nad <==> 3otdcoa + h + nadh	-Infinity	Infinity
HACD7	[c] : 3hhdcoa + nad <==> 3ohdcoa + h + nadh	-Infinity	Infinity
HCO3E	[c] : co2 + h2o <==> h + hco3	-Infinity	Infinity
Hct	atp[c] + hc[e] + h2o[c] --> adp[c] + hc[c] + h[c] + pi[c]	-Infinity	Infinity
HCYSMT	[c] : amet + hcys-L --> ahcys + h + met-L	0.0	Infinity
HEMEOS	[c] : frdp + h2o + pheme --> hemeO + ppi	0.0	Infinity
HISD	[c] : his-L --> nh4 + urcan	0.0	Infinity
HISTD	[c] : h2o + histd + (2) nad --> (3) h + his-L + (2) nadh	0.0	Infinity
HISTP	[c] : h2o + hisp --> histd + pi	0.0	Infinity
HISTRS	[c] : atp + his-L + trnahis --> amp + histrna + ppi	0.0	Infinity
HMBS	[c] : h2o + (4) ppbng --> hmbil + (4) nh4	0.0	Infinity
HMPK1	[c] : 4ahmmp + atp --> 4ampm + adp + h	0.0	Infinity
HPPK2	[c] : 6hmhpt + atp --> 6hmhptpp + amp + h	0.0	Infinity
HSDy	[c] : hom-L + nadp <==> aspsa + h + nadph	-Infinity	Infinity
HSK	[c] : atp + hom-L --> adp + h + phom	0.0	Infinity
HSST	[c] : hom-L + succoa --> coa + suchms	0.0	Infinity
HSTPTr	[c] : glu-L + imacp <==> akg + hisp	-Infinity	Infinity
HXPRTr	[c] : hxan + prpp <==> imp + ppi	-Infinity	Infinity
HYPOE	[c] : h2o + pyam5p --> pi + pydam	0.0	Infinity
ICDHyr	[c] : icit + nad <==> akg + co2 + nadh	-Infinity	Infinity
IG3PS	[c] : gln-L + prlp --> aicar + eig3p + glu-L + h	0.0	Infinity
IGPDH	[c] : eig3p --> h2o + imacp	0.0	Infinity
IGPS	[c] : 2cpr5p + h --> 3ig3p + co2 + h2o	0.0	Infinity
ILETAi	[c] : 3mop + glu-L --> akg + ile-L	0.0	Infinity
ILETRS	[c] : atp + ile-L + trnaile --> amp + iletrna + ppi	0.0	Infinity
ilvg	[c] : 2obut + hethmpp --> 2ahbut + thmpp	0.0	Infinity
IMPC	[c] : h2o + imp <==> fprica	-Infinity	Infinity
IMPD	[c] : h2o + imp + nad --> h + nadh + xmp	0.0	Infinity
IND	[c] : 2ins <==> thchd + h2o	-Infinity	Infinity
INOST	inost[c] <==> inost[e]	-Infinity	Infinity
INS2D	[c] : inost + nad --> 2ins + h + nadh	0.0	Infinity
IPDPS	[c] : h + h2mb4p + nadh --> h2o + ipdp + nad	0.0	Infinity
IPMDr	[c] : 3c2hmp + nad <==> 3c4mop + h + nadh	-Infinity	Infinity
IPPMIa	[c] : 3c2hmp <==> 2ippm + h2o	-Infinity	Infinity
IPPMIb	[c] : 2ippm + h2o <==> 3c3hmp	-Infinity	Infinity
IPPS	[c] : 3mob + accoa + h2o --> 3c3hmp + coa + h	0.0	Infinity
ISCA	[c] : fe2 + s2 --> [fe-s]	0.0	Infinity
IZPN	[c] : 4izp + h2o --> forglu + h	0.0	Infinity
KARA1	[c] : 23dhmb + nadp <==> alac-S + h + nadph	-Infinity	Infinity
KARA2	[c] : 2ahbut + h + nadph <==> 23dhmp + nadp	-Infinity	Infinity
KAS14	[c] : acACP + h + malACP --> ACP + actACP + co2	0.0	Infinity
LEUTAi	[c] : 4mop + glu-L --> akg + leu-L	0.0	Infinity
LEUTRS	[c] : atp + leu-L + trnaleu --> amp + leutrna + ppi	0.0	Infinity
LYSTRS	[c] : atp + lys-L + trnalys --> amp + lystrna + ppi	0.0	Infinity
MALt2_2	(2) h[e] + mal-L[e] --> (2) h[c] + mal-L[c]	0.0	Infinity
MCOATA	[c] : ACP + malcoa <==> coa + malACP	-Infinity	Infinity
MCSNAH	[c] : 5mcsn + h + h2o --> nh4 + thym	0.0	Infinity
MDH	[c] : mal-L + nad <==> h + nadh + oaa	-Infinity	Infinity
ME1	[c] : mal-L + nad --> co2 + nadh + pyr	0.0	Infinity
MECDPDH	[c] : 2mecdp + h --> h2mb4p + h2o	0.0	Infinity
MECDPS	[c] : 2p4c2me --> 2mecdp + cmp	0.0	Infinity
MEPCT	[c] : 2me4p + ctp + h --> 4c2me + ppi	0.0	Infinity
METACH	[c] : achms + h2s <==> ac + h + hcys-L	-Infinity	Infinity
METAT	[c] : atp + h2o + met-L --> amet + pi + ppi	0.0	Infinity
METB1r	[c] : achms + cys-L <==> ac + cyst-L + h	-Infinity	Infinity
METS	[c] : 5mthf + hcys-L --> h + met-L + thf	0.0	Infinity
METTRS	[c] : atp + met-L + trnamet --> amp + mettrna + ppi	0.0	Infinity
MG2abc	atp[c] + h2o[c] + mg2[e] --> adp[c] + h[c] + mg2[c] + pi[c]	0.0	Infinity
MMSAD3	[c] : coa + msa + nad --> accoa + co2 + nadh	0.0	Infinity
MOBDabc	atp[c] + h2o[c] + mobd[e] --> adp[c] + h[c] + mobd[c] + pi[c]	0.0	Infinity
MOHMT	[c] : 3mob + h2o + mlthf --> 2dhp + thf	0.0	Infinity
MSDODC	[c] : thchd + h2o --> 5ddglcn	0.0	Infinity
MTHFC	[c] : h2o + methf <==> 10fthf + h	-Infinity	Infinity
MTHFD	[c] : mlthf + nadp <==> methf + nadph	-Infinity	Infinity
MTHFR2	[c] : (2) h + mlthf + nadh --> 5mthf + nad	0.0	Infinity
N2tr	n2[e] <==> n2[c]	-Infinity	Infinity
NADH	(5) h[c] + nadh[c] + q[c] --> (4) h[e] + nad[c] + qh2[c]	0.0	Infinity
NADS2	[c] : atp + dnad + gln-L + h2o --> amp + glu-L + h + nad + ppi	0.0	Infinity
NADTRHD	[c] : nad + nadph --> nadh + nadp	0.0	Infinity
NAPRTr	[c] : h + nac + prpp <==> nicrnt + ppi	-Infinity	Infinity
NDP8	[c] : dudp + h2o --> dump + h + pi	0.0	Infinity
NDPK1	[c] : atp + gdp <==> adp + gtp	-Infinity	Infinity
NDPK2	[c] : atp + udp <==> adp + utp	-Infinity	Infinity
NDPK3	[c] : atp + cdp <==> adp + ctp	-Infinity	Infinity
NDPK4	[c] : atp + dtdp <==> adp + dttp	-Infinity	Infinity
NDPK5	[c] : atp + dgdp <==> adp + dgtp	-Infinity	Infinity
NDPK6	[c] : atp + dudp <==> adp + dutp	-Infinity	Infinity
NDPK7	[c] : atp + dcdp <==> adp + dctp	-Infinity	Infinity
NH3t	nh3[e] <==> nh3[c]	-Infinity	Infinity
NIT	[c] : (16) atp + (6) fdred + (16) h2o + n2 --> (16) adp + (6) fdox + (8) h + (2) nh4 + (16) pi	0.0	Infinity
NMNATr	[c] : atp + h + nmn <==> nad + ppi	-Infinity	Infinity
NMNN	[c] : pi + rnam --> h + ncam + r5p	0.0	Infinity
NNAM	[c] : h2o + ncam --> nac + nh4	0.0	Infinity
NNATr	[c] : atp + h + nicrnt <==> dnad + ppi	-Infinity	Infinity
NNDMBRT	[c] : dmbzid + nicrnt --> 5prdmbz + h + nac	0.0	Infinity
NNDPR	[c] : (2) h + prpp + quln --> co2 + nicrnt + ppi	0.0	Infinity
NP1_r	[c] : h + nac + r1p <==> nicrns + pi	-Infinity	Infinity
NT5C	[c] : h2o + nicrnt --> nicrns + pi	0.0	Infinity
NTD10	[c] : h2o + xmp --> pi + xtsn	0.0	Infinity
NTD11	[c] : h2o + imp --> ins + pi	0.0	Infinity
NTD2	[c] : h2o + ump --> pi + uri	0.0	Infinity
NTD3	[c] : dcmp + h2o --> dcyt + pi	0.0	Infinity
NTD4	[c] : cmp + h2o --> cytd + pi	0.0	Infinity
NTD5	[c] : dtmp + h2o --> pi + thymd	0.0	Infinity
NTD5_a	[c] : h2o + nmn --> pi + rnam	0.0	Infinity
NTD6r	[c] : damp + h2o <==> dad-2 + pi	-Infinity	Infinity
NTD7	[c] : amp + h2o --> adn + pi	0.0	Infinity
NTD8	[c] : dgmp + h2o --> dgsn + pi	0.0	Infinity
NTD9	[c] : gmp + h2o --> gsn + pi	0.0	Infinity
NTPTP1	[c] : dgtp + h2o --> dgsn + pppi	0.0	Infinity
O2t	o2[e] <==> o2[c]	-Infinity	Infinity
OCBTi	[c] : cbp + orn --> citr-L + h + pi	0.0	Infinity
OF1	ala-L[c] + asp-L[c] + arg-L[c] + nh4[c] + glycogen[c] + (0.01) CO-NFIX[c] + (3) h[c] --> ala-L[e] + asp-L[e] + nh4[e]	0.0	Infinity
OHPBAT	[c] : glu-L + ohpb <==> akg + phthr	-Infinity	Infinity
OMCDC	[c] : 3c4mop + h --> 4mop + co2	0.0	Infinity
OMPDC	[c] : h + orot5p --> co2 + ump	0.0	Infinity
ORNCD	[c] : orn --> nh4 + pro-L	0.0	Infinity
ORNDC	[c] : h + orn --> co2 + ptrc	0.0	Infinity
ORNTAC	[c] : acorn + glu-L <==> acglu + orn	-Infinity	Infinity
ORNTAr	[c] : akg + orn <==> glu-L + glu5sa	-Infinity	Infinity
ORPT	[c] : orot5p + ppi <==> orot + prpp	-Infinity	Infinity
P5CD	[c] : 1pyr5c + (2) h2o + nad --> glu-L + h + nadh	0.0	Infinity
PANTS	[c] : ala-B + atp + pant-R --> amp + h + pnto-R + ppi	0.0	Infinity
PC	[c] : atp + hco3 + pyr --> adp + h + oaa + pi	0.0	Infinity
PDHa	[c] : h + lpam + pyr --> adhlam + co2	0.0	Infinity
PDHbr	[c] : adhlam + coa <==> accoa + dhlam	-Infinity	Infinity
PDHc	[c] : dhlam + nad --> h + lpam + nadh	0.0	Infinity
PDX5PO	[c] : o2 + pdx5p <==> h2o2 + pydx5p	-Infinity	Infinity
PDX5PS	[c] : dxyl5p + nad + phthr --> co2 + h + (2) h2o + nadh + pdx5p + pi	0.0	Infinity
PDXPP	[c] : h2o + pdx5p --> pi + pydxn	0.0	Infinity
PERD	[c] : 4per + nad <==> h + nadh + ohpb	-Infinity	Infinity
PFK	[c] : atp + f6p --> adp + fdp + h	0.0	Infinity
PGCDr	[c] : 3pg + nad <==> 3php + h + nadh	-Infinity	Infinity
PGI	[c] : g6p <==> f6p	-Infinity	Infinity
PGK	[c] : 3pg + atp <==> 13dpg + adp	-Infinity	Infinity
PGL	[c] : 6pgl + h2o --> 6pgc + h	0.0	Infinity
PGM	[c] : 2pg <==> 3pg	-Infinity	Infinity
PGMT	[c] : g1p <==> g6p	-Infinity	Infinity
PHETA1	[c] : akg + phe-L <==> glu-L + phpyr	-Infinity	Infinity
PHETHPTOX	[c] : o2 + phe-L + thbpt --> dhbpt + h2o + tyr-L	0.0	Infinity
PHETRS	[c] : atp + phe-L + trnaphe --> amp + phetrna + ppi	0.0	Infinity
PIt	atp[c] + h2o[c] + pi[e] --> adp[c] + h[c] + (2) pi[c]	0.0	Infinity
PMDPHT	[c] : 5aprbu + h2o --> 6r5au + pi	0.0	Infinity
PMPK	[c] : 4ampm + atp --> 2mahmp + adp	0.0	Infinity
PNCDC	[c] : h + ptcys --> co2 + ptth	0.0	Infinity
PNTK	[c] : atp + pnto-R --> 4ppan + adp + h	0.0	Infinity
PPA	[c] : h2o + ppi --> h + (2) pi	0.0	Infinity
PPBNGS	[c] : (2) 5aop --> h + (2) h2o + ppbng	0.0	Infinity
PPCDC	[c] : 4ppcys + h --> co2 + pan4p	0.0	Infinity
PPGPPDP	[c] : h2o + ppgpp --> gdp + ppi	0.0	Infinity
PPMi	[c] : r5p --> r1p	0.0	Infinity
PPNCL3	[c] : 4ppan + atp + cys-L --> 4ppcys + amp + h + ppi	0.0	Infinity
PPNDHr	[c] : h + pphn <==> co2 + h2o + phpyr	-Infinity	Infinity
PPPGO	[c] : (1.5) o2 + pppg9 --> (3) h2o + ppp9	0.0	Infinity
PPS	[c] : atp + h2o + pyr --> amp + (2) h + pep + pi	0.0	Infinity
PRAGS	[c] : atp + gly + pram --> adp + gar + h + pi	0.0	Infinity
PRAI	[c] : pran <==> 2cpr5p	-Infinity	Infinity
PRAIS	[c] : atp + fpram --> adp + air + (2) h + pi	0.0	Infinity
PRAMPC	[c] : h2o + prbamp --> prfp	0.0	Infinity
PRASCS	[c] : 5aizc + asp-L + atp <==> 25aics + adp + h + pi	-Infinity	Infinity
PRATPP	[c] : h2o + prbatp --> h + ppi + prbamp	0.0	Infinity
PRFGS	[c] : atp + fgam + gln-L + h2o --> adp + fpram + glu-L + h + pi	0.0	Infinity
PRMICIi	[c] : prfp --> prlp	0.0	Infinity
PRO1x	[c] : nad + pro-L --> 1pyr5c + (2) h + nadh	0.0	Infinity
PROL_RA	[c] : pro-L --> pro-D	0.0	Infinity
PROTRS	[c] : atp + pro-L + trnapro --> amp + ppi + protrna	0.0	Infinity
PRPPSi	[c] : atp + r5p --> amp + h + prpp	0.0	Infinity
PSCVT	[c] : pep + skm5p <==> 3psme + pi	-Infinity	Infinity
PSD-Rhizobium	[c] : h + ps --> co2 + pe	0.0	Infinity
PSERTr	[c] : 3php + glu-L <==> akg + pser-L	-Infinity	Infinity
PSP_L	[c] : h2o + pser-L --> pi + ser-L	0.0	Infinity
PSSYNi	[c] : cdpdag + ser-L --> cmp + (2) h + ps	0.0	Infinity
PTAr	[c] : accoa + pi <==> actp + coa	-Infinity	Infinity
PTHK	[c] : atp + ptth --> adp + h + pan4p	0.0	Infinity
PTPAT	[c] : atp + h + pan4p <==> dpcoa + ppi	-Infinity	Infinity
PTRCO	[c] : ptrc + o2 + h2o --> 4abutn + nh3 + h2o2	0.0	Infinity
PUNP1	[c] : adn + pi <==> ade + r1p	-Infinity	Infinity
PUNP2	[c] : dad-2 + pi <==> 2dr1p + ade	-Infinity	Infinity
PUNP3	[c] : gsn + pi <==> gua + r1p	-Infinity	Infinity
PUNP4	[c] : dgsn + pi <==> 2dr1p + gua	-Infinity	Infinity
PUNP5	[c] : ins + pi <==> hxan + r1p	-Infinity	Infinity
PUNP6	[c] : din + pi <==> 2dr1p + hxan	-Infinity	Infinity
PUNP7	[c] : pi + xtsn <==> r1p + xan	-Infinity	Infinity
PYAM5PO	[c] : h2o + o2 + pyam5p --> h2o2 + nh4 + pydx5p	0.0	Infinity
PYDAMK	[c] : atp + pydam --> adp + h + pyam5p	0.0	Infinity
PYDXK	[c] : atp + pydx --> adp + h + pydx5p	0.0	Infinity
PYDXNK	[c] : atp + pydxn --> adp + h + pdx5p	0.0	Infinity
PYDXPP	[c] : h2o + pydx5p --> pi + pydx	0.0	Infinity
PYK	[c] : adp + h + pep --> atp + pyr	0.0	Infinity
PYOPT	[c] : dadp + h + pep <==> datp + pyr	-Infinity	Infinity
PYPRTr	[c] : prpp + xan <==> ppi + xmp	-Infinity	Infinity
RBFK	[c] : atp + ribflv --> adp + fmn + h	0.0	Infinity
RBFSa	[c] : 6r5au + db4p --> dmlz + (2) h2o + pi	0.0	Infinity
RBFSb	[c] : (2) dmlz --> 6r5au + ribflv	0.0	Infinity
RBKr	[c] : atp + rib-D <==> adp + h + r5p	-Infinity	Infinity
RNA	[c] : utp + ctp + gtp + (2.6) atp + (5.6) h2o --> (4) rna + (4) ppi + (1.6) adp + (1.6) pi + (1.6) h	0.0	Infinity
RNDR3	[c] : cdp + trdrd --> dcdp + h2o + trdox	0.0	Infinity
RPE	[c] : ru5p-D <==> xu5p-D	-Infinity	Infinity
RPI	[c] : r5p <==> ru5p-D	-Infinity	Infinity
RZ5PP	[c] : 5prdmbz + h2o --> pi + rdmbzi	0.0	Infinity
SADT	[c] : atp + h + so4 --> aps + ppi	0.0	Infinity
SAFES	[c] : cys-L + [NifS]-SH --> ala-L + [NifS]-SH2 + s2	0.0	Infinity
SDPDS	[c] : h2o + sl26da --> 26dap-LL + succ	0.0	Infinity
SDPTA	[c] : akg + sl26da <==> glu-L + sl2a6o	-Infinity	Infinity
SERATi	[c] : accoa + ser-L --> acser + coa	0.0	Infinity
SERD_Lr	[c] : ser-L <==> nh4 + pyr	-Infinity	Infinity
SERTRS	[c] : atp + ser-L + trnaser --> amp + ppi + sertrna	0.0	Infinity
SHCHD2	[c] : dscl + nad --> h + nadh + scl	0.0	Infinity
SHCHF	[c] : fe2 + scl --> (3) h + sheme	0.0	Infinity
SHK3Dr	[c] : 3dhsk + h + nadph <==> nadp + skm	-Infinity	Infinity
SHKK	[c] : atp + skm --> adp + h + skm5p	0.0	Infinity
SHSL1	[c] : cys-L + suchms --> cyst-L + h + succ	0.0	Infinity
SHSL4r	[c] : h2o + suchms <==> 2obut + h + nh4 + succ	-Infinity	Infinity
SHSly_2	[c] : hs- + suchms <==> hcys-L + succ	-Infinity	Infinity
SSALy	[c] : h2o + nadp + sucsal --> (2) h + nadph + succ	0.0	Infinity
SSHy	[c] : h + hs- + ser-L --> cys-L + h2o	0.0	Infinity
SUCCt2_2	(2) h[e] + succ[e] --> (2) h[c] + succ[c]	0.0	Infinity
SUCD1	[c] : fad + succ <==> fadh2 + fum	-Infinity	Infinity
SUCD3	[c] : fadh2 + q <==> fad + qh2	-Infinity	Infinity
SUCOAS	[c] : atp + coa + succ <==> adp + pi + succoa	-Infinity	Infinity
SULabc	atp[c] + h2o[c] + so4[e] --> adp[c] + h[c] + pi[c] + so4[c]	0.0	Infinity
SULRi	[c] : (5) h + (3) nadph + so3 --> (3) h2o + h2s + (3) nadp	0.0	Infinity
TALA	[c] : g3p + s7p <==> e4p + f6p	-Infinity	Infinity
TDP	[c] : h2o + thmpp --> h + pi + thmmp	0.0	Infinity
THD2	(2) h[e] + nadh[c] + nadp[c] --> (2) h[c] + nad[c] + nadph[c]	0.0	Infinity
THDPS	[c] : h2o + succoa + thdp --> coa + sl2a6o	0.0	Infinity
THMt	atp[c] + h2o[c] + thm[e] --> adp[c] + h[c] + pi[c] + thm[c]	0.0	Infinity
THPK	[c] : atp + thmmp --> adp + thmpp	0.0	Infinity
THRA2r	[c] : athr-L <==> acald + gly	-Infinity	Infinity
THRAr	[c] : thr-L <==> acald + gly	-Infinity	Infinity
THRD	[c] : nad + thr-L --> 2aobut + h + nadh	0.0	Infinity
THRD_L	[c] : thr-L --> 2obut + nh4	0.0	Infinity
THRS	[c] : h2o + phom --> pi + thr-L	0.0	Infinity
THRTRS	[c] : atp + thr-L + trnathr --> amp + ppi + thrtrna	0.0	Infinity
THZPSN	[c] : atp + cys-L + dxyl5p + tyr-L --> 4hba + 4mpetz + ala-L + amp + co2 + h + h2o + ppi	0.0	Infinity
TKT1	[c] : r5p + xu5p-D <==> g3p + s7p	-Infinity	Infinity
TKT2	[c] : e4p + xu5p-D <==> f6p + g3p	-Infinity	Infinity
TMDK1	[c] : atp + thymd --> adp + dtmp + h	0.0	Infinity
TMDS	[c] : dump + mlthf --> dhf + dtmp	0.0	Infinity
TMPPP	[c] : 2mahmp + 4mpetz + h --> ppi + thmmp	0.0	Infinity
TPI	[c] : dhap <==> g3p	-Infinity	Infinity
TRDRr	[c] : h + nadph + trdox <==> nadp + trdrd	-Infinity	Infinity
TRPS1	[c] : 3ig3p + ser-L --> g3p + h2o + trp-L	0.0	Infinity
TRPS2	[c] : indole + ser-L --> h2o + trp-L	0.0	Infinity
TRPS3r	[c] : 3ig3p <==> g3p + indole	-Infinity	Infinity
TRPTRS	[c] : atp + trnatrp + trp-L --> amp + ppi + trptrna	0.0	Infinity
TYRTA	[c] : akg + tyr-L <==> 34hpp + glu-L	-Infinity	Infinity
TYRTRS	[c] : atp + trnatyr + tyr-L --> amp + ppi + tyrtrna	0.0	Infinity
UAAGDS	[c] : 26dap-M + atp + uamag --> adp + h + pi + ugmd	0.0	Infinity
UGMDDS	[c] : alaala + atp + ugmd --> adp + h + pi + ugmda	0.0	Infinity
UMPK	[c] : atp + ump <==> adp + udp	-Infinity	Infinity
UPP3MT	[c] : (2) amet + uppg3 --> (2) ahcys + dscl + h	0.0	Infinity
UPP3S	[c] : hmbil --> h2o + uppg3	0.0	Infinity
UPPDC1	[c] : (4) h + uppg3 --> (4) co2 + cpppg3	0.0	Infinity
UPPN	[c] : cala + (2) h + h2o --> ala-B + co2 + nh4	0.0	Infinity
UPPRTr	[c] : prpp + ura <==> ppi + ump	-Infinity	Infinity
URCN	[c] : h2o + urcan --> 4izp	0.0	Infinity
UREA	[c] : (2) h + h2o + urea --> co2 + (2) nh4	0.0	Infinity
VALTAi	[c] : 3mob + glu-L --> akg + val-L	0.0	Infinity
VALTRS	[c] : atp + trnaval + val-L --> amp + ppi + valtrna	0.0	Infinity

## Sheet: Exchange_Flux
Abbreviation	Equation
EX_ala	[e] : ala-L <==>
EX_asp	[e] : asp-L <==>
EX_co2	[e] : co2 <==>
EX_glu	[e] : glu-L <==>
EX_h	[e] : h <==>
EX_h2o	[e] : h2o <==>
EX_n2	[e] : n2 <==>
EX_o2	[e] : o2 <==>
EX_pi	[e] : pi <==>
EX_succ	[e] : succ <==>
EX_inostol	[e] : inost <==>
EX_mal	[e] : mal-L <==>
EX_so4	[e] : so4 <==>
EX_mobd	[e] : mobd <==>
EX_mg2	[e] : mg2 <==>
EX_fe2	[e] : fe2 <==>
EX_nh4	[e] : nh4 <==>
EX_Hc	[e] : hc <==>
EX_[NifS]-SH	[e] : [NifS]-SH <==>
EX_[NifS]-SH2	[e] : [NifS]-SH2 <==>
EX_nh3	[e] : nh3 <==>
EX_thm	[e] : thm <==>
EX_cbl1	[e] : cbl1 <==>
