# Supplementary material for: In Silico Insights into the Symbiotic Nitrogen Fixation in Sinorhizobium meliloti via Metabolic Reconstruction
Source: PLoS One. 2012 Feb 1;7(2):e31287. doi: 10.1371/journal.pone.0031287 (PMC3272708; doi:10.1371/journal.pone.0031287)
Supplement: File S2 — The model i HZ565 in SBML format. (XML) [file pone.0031287.s002.xml]

<?xml version="1.0" encoding="UTF-8"?>
<sbml xmlns="http://www.sbml.org/sbml/level2" level="2" version="1">
  <model id="Model">
    <listOfUnitDefinitions>
      <unitDefinition id="mmol_per_gDW_per_hr">
        <listOfUnits>
          <unit kind="mole" scale="-3"/>
          <unit kind="gram" exponent="-1"/>
          <unit kind="second" exponent="-1" multiplier="0.00027777"/>
        </listOfUnits>
      </unitDefinition>
    </listOfUnitDefinitions>
    <listOfCompartments>
      <compartment id="Extra_organism"/>
      <compartment id="Cytosol" outside="Extra_organism"/>
    </listOfCompartments>
    <listOfSpecies>
      <species id="M_n2" name="nitrogen" compartment="Cytosol"/>
      <species id="M_[NifS]-SH" name="[NifS]-SH" compartment="Cytosol"/>
      <species id="M_dhap" name="Dihydroxyacetone phosphate" compartment="Cytosol"/>
      <species id="M_dann" name="7,8-Diaminononanoate" compartment="Cytosol"/>
      <species id="M_hxcoa" name="Hexanoyl-CoA(n-C6:0CoA)" compartment="Cytosol"/>
      <species id="M_tddec2eACP" name="trans-Dodec-2-enoyl-[acyl-carrier protein]" compartment="Cytosol"/>
      <species id="M_urea" name="Urea" compartment="Cytosol"/>
      <species id="M_pppi" name="Inorganic triphosphate" compartment="Cytosol"/>
      <species id="M_pnto-R" name="(R)-Pantothenate" compartment="Cytosol"/>
      <species id="M_duri" name="Deoxyuridine" compartment="Cytosol"/>
      <species id="M_asptrna" name="L-Aspartyl-tRNA(Asp)" compartment="Cytosol"/>
      <species id="M_2ippm" name="2-Isopropylmaleate" compartment="Cytosol"/>
      <species id="M_uri" name="Uridine" compartment="Cytosol"/>
      <species id="M_fdox" name="ferredoxin (oxidized) 2[4Fe-4S]" compartment="Cytosol"/>
      <species id="M_prfp" name="1-(5-Phosphoribosyl)-5-[(5-phosphoribosylamino)methylideneamino]imidazole-4-carboxamide" compartment="Cytosol"/>
      <species id="M_nad" name="Nicotinamide adenine dinucleotide" compartment="Cytosol"/>
      <species id="M_asp-L" name="L-Aspartate" compartment="Cytosol"/>
      <species id="M_dcamp" name="N6-(1,2-Dicarboxyethyl)-AMP" compartment="Cytosol"/>
      <species id="M_methf" name="5,10-Methenyltetrahydrofolate" compartment="Cytosol"/>
      <species id="M_imacp" name="3-(Imidazol-4-yl)-2-oxopropyl phosphate" compartment="Cytosol"/>
      <species id="M_acorn" name="N2-Acetyl-L-ornithine" compartment="Cytosol"/>
      <species id="M_achms" name="O-Acetyl-L-homoserine" compartment="Cytosol"/>
      <species id="M_acACP" name="Acetyl-ACP" compartment="Cytosol"/>
      <species id="M_chor" name="chorismate" compartment="Cytosol"/>
      <species id="M_3dhq" name="3-Dehydroquinate" compartment="Cytosol"/>
      <species id="M_nicrns" name="Nicotinate D-ribonucleoside" compartment="Cytosol"/>
      <species id="M_trnaala" name="tRNA(Ala)" compartment="Cytosol"/>
      <species id="M_glu-L" name="L-Glutamate" compartment="Cytosol"/>
      <species id="M_glx" name="Glyoxylate" compartment="Cytosol"/>
      <species id="M_asp-D" name="D-Aspartate" compartment="Cytosol"/>
      <species id="M_3htdcoa" name="(S)-3-Hydroxytetradecanoyl-CoA" compartment="Cytosol"/>
      <species id="M_datp" name="dATP" compartment="Cytosol"/>
      <species id="M_butACP" name="Butyryl-ACP (n-C4:0ACP)" compartment="Cytosol"/>
      <species id="M_trnaarg" name="tRNA(Arg)" compartment="Cytosol"/>
      <species id="M_tdec2eACP" name="trans-Dec-2-enoyl-[acyl-carrier protein]" compartment="Cytosol"/>
      <species id="M_thex2eACP" name="trans-Hex-2-enoyl-[acyl-carrier protein]" compartment="Cytosol"/>
      <species id="M_mg2" name="mg2" compartment="Cytosol"/>
      <species id="M_acglu" name="N-Acetyl-L-glutamate" compartment="Cytosol"/>
      <species id="M_pydx5p" name="Pyridoxal 5&apos;-phosphate" compartment="Cytosol"/>
      <species id="M_dhlam" name="Dihydrolipoamide" compartment="Cytosol"/>
      <species id="M_4ppan" name="D-4&apos;-Phosphopantothenate" compartment="Cytosol"/>
      <species id="M_ser-L" name="L-Serine" compartment="Cytosol"/>
      <species id="M_dmbzid" name="5,6-Dimethylbenzimidazole" compartment="Cytosol"/>
      <species id="M_coa" name="Coenzyme A" compartment="Cytosol"/>
      <species id="M_mmtsa" name="(S)-Methylmalonate semialdehyde" compartment="Cytosol"/>
      <species id="M_h2s" name="Hydrogen sulfide" compartment="Cytosol"/>
      <species id="M_6pgc" name="6-Phospho-D-gluconate" compartment="Cytosol"/>
      <species id="M_trnaleu" name="tRNA(Leu)" compartment="Cytosol"/>
      <species id="M_s2" name="s2-" compartment="Cytosol"/>
      <species id="M_aps" name="Adenosine 5&apos;-phosphosulfate" compartment="Cytosol"/>
      <species id="M_trptrna" name="L-Tryptophanyl-tRNA(Trp)" compartment="Cytosol"/>
      <species id="M_dhf" name="7,8-Dihydrofolate" compartment="Cytosol"/>
      <species id="M_2mecdp" name="2-C-methyl-D-erythritol 2,4-cyclodiphosphate" compartment="Cytosol"/>
      <species id="M_ump" name="UMP" compartment="Cytosol"/>
      <species id="M_uppg3" name="Uroporphyrinogen III" compartment="Cytosol"/>
      <species id="M_orn" name="Ornithine" compartment="Cytosol"/>
      <species id="M_CO-NFIX" name="CO-NFIX" compartment="Cytosol"/>
      <species id="M_2ins" name="2-Inosose" compartment="Cytosol"/>
      <species id="M_3ohdcoa" name="3-Oxohexadecanoyl-CoA" compartment="Cytosol"/>
      <species id="M_bhb" name="(R)-3-Hydroxybutanoate" compartment="Cytosol"/>
      <species id="M_fdp" name="D-Fructose 1,6-bisphosphate" compartment="Cytosol"/>
      <species id="M_oc2coa" name="trans-Oct-2-enoyl-CoA" compartment="Cytosol"/>
      <species id="M_hco3" name="Bicarbonate" compartment="Cytosol"/>
      <species id="M_3c2hmp" name="3-Carboxy-2-hydroxy-4-methylpentanoate" compartment="Cytosol"/>
      <species id="M_trp-L" name="L-Tryptophan" compartment="Cytosol"/>
      <species id="M_qh2" name="Ubiquinol" compartment="Cytosol"/>
      <species id="M_glycogen" name="glycogen" compartment="Cytosol"/>
      <species id="M_hcys-L" name="L-Homocysteine" compartment="Cytosol"/>
      <species id="M_5mthf" name="5-Methyltetrahydrofolate" compartment="Cytosol"/>
      <species id="M_4abz" name="4-Aminobenzoate" compartment="Cytosol"/>
      <species id="M_4hthr" name="4-Hydroxy-L-threonine" compartment="Cytosol"/>
      <species id="M_34hpp" name="3-(4-Hydroxyphenyl)pyruvate" compartment="Cytosol"/>
      <species id="M_3ooctACP" name="3-Oxooctanoyl-[acyl-carrier protein]" compartment="Cytosol"/>
      <species id="M_gly" name="Glycine" compartment="Cytosol"/>
      <species id="M_nicrnt" name="Nicotinate D-ribonucleotide" compartment="Cytosol"/>
      <species id="M_uamag" name="UDP-N-acetylmuramoyl-L-alanyl-D-glutamate" compartment="Cytosol"/>
      <species id="M_cdp" name="CDP" compartment="Cytosol"/>
      <species id="M_trnaval" name="tRNA(Val)" compartment="Cytosol"/>
      <species id="M_thm" name="Thiamine" compartment="Cytosol"/>
      <species id="M_2ddg6p" name="2-Dehydro-3-deoxy-D-gluconate 6-phosphate" compartment="Cytosol"/>
      <species id="M_inost_e" name="myo-Inositol" compartment="Extra_organism"/>
      <species id="M_1acpr1cx" name="1-Aminocyclopropane-1-carboxylate" compartment="Cytosol"/>
      <species id="M_5ddglcn" name="5-dehydro-2-deoxy-D-gluconate" compartment="Cytosol"/>
      <species id="M_thmmp" name="Thiamin monophosphate" compartment="Cytosol"/>
      <species id="M_icit" name="Isocitrate" compartment="Cytosol"/>
      <species id="M_pant-R" name="(R)-Pantoate" compartment="Cytosol"/>
      <species id="M_dgmp" name="dGMP" compartment="Cytosol"/>
      <species id="M_gtp" name="GTP" compartment="Cytosol"/>
      <species id="M_fe2" name="Fe2+" compartment="Cytosol"/>
      <species id="M_occoa" name="Octanoyl-CoA(n-C8:0CoA)" compartment="Cytosol"/>
      <species id="M_histrna" name="L-Histidyl-tRNA(His)" compartment="Cytosol"/>
      <species id="M_akg" name="2-Oxoglutarate" compartment="Cytosol"/>
      <species id="M_his-L" name="L-Histidine" compartment="Cytosol"/>
      <species id="M_co2_e" name="CO2" compartment="Extra_organism"/>
      <species id="M_amet" name="S-Adenosyl-L-methionine" compartment="Cytosol"/>
      <species id="M_tpalm2eACP" name="trans-Hexadec-2-enoyl-[acyl-carrier protein]" compartment="Cytosol"/>
      <species id="M_3hocoa" name="(S)-3-Hydroxyoctanoyl-CoA" compartment="Cytosol"/>
      <species id="M_thymd" name="Thymidine" compartment="Cytosol"/>
      <species id="M_sl2a6o" name="N-Succinyl-2-L-amino-6-oxoheptanedioate" compartment="Cytosol"/>
      <species id="M_3hhexACP" name="(R)-3-Hydroxyhexanoyl-[acyl-carrier protein]" compartment="Cytosol"/>
      <species id="M_6pgl" name="6-phospho-D-glucono-1,5-lactone" compartment="Cytosol"/>
      <species id="M_fmn" name="FMN" compartment="Cytosol"/>
      <species id="M_2dr1p" name="2-Deoxy-D-ribose 1-phosphate" compartment="Cytosol"/>
      <species id="M_lystrna" name="L-Lysine-tRNA (Lys)" compartment="Cytosol"/>
      <species id="M_mobd_e" name="MoO4" compartment="Extra_organism"/>
      <species id="M_lys-L" name="L-Lysine" compartment="Cytosol"/>
      <species id="M_sheme" name="Siroheme" compartment="Cytosol"/>
      <species id="M_pppg9" name="Protoporphyrinogen IX" compartment="Cytosol"/>
      <species id="M_tyrtrna" name="L-Tyrosyl-tRNA(Tyr)" compartment="Cytosol"/>
      <species id="M_eig3p" name="D-erythro-1-(Imidazol-4-yl)glycerol 3-phosphate" compartment="Cytosol"/>
      <species id="M_26dap-LL" name="LL-2,6-Diaminoheptanedioate" compartment="Cytosol"/>
      <species id="M_h2mb4p" name="1-hydroxy-2-methyl-2-(E)-butenyl 4-diphosphate" compartment="Cytosol"/>
      <species id="M_dxyl5p" name="1-deoxy-D-xylulose 5-phosphate" compartment="Cytosol"/>
      <species id="M_amp" name="AMP" compartment="Cytosol"/>
      <species id="M_3hddecACP" name="(R)-3-Hydroxydodecanoyl-[acyl-carrier protein]" compartment="Cytosol"/>
      <species id="M_phthr" name="O-Phospho-4-hydroxy-L-threonine" compartment="Cytosol"/>
      <species id="M_3omrsACP" name="3-Oxotetradecanoyl-[acyl-carrier protein]" compartment="Cytosol"/>
      <species id="M_hom-L" name="L-Homoserine" compartment="Cytosol"/>
      <species id="M_cbasp" name="N-Carbamoyl-L-aspartate" compartment="Cytosol"/>
      <species id="M_rdmbzi" name="N1-(alpha-D-ribosyl)-5,6-dimethylbenzimidazole" compartment="Cytosol"/>
      <species id="M_csn" name="Cytosine" compartment="Cytosol"/>
      <species id="M_adp" name="ADP" compartment="Cytosol"/>
      <species id="M_dd2coa" name="trans-Dodec-2-enoyl-CoA" compartment="Cytosol"/>
      <species id="M_atp" name="ATP" compartment="Cytosol"/>
      <species id="M_ura" name="Uracil" compartment="Cytosol"/>
      <species id="M_pmtcoa" name="Palmitoyl-CoA (n-C16:0CoA)" compartment="Cytosol"/>
      <species id="M_mobd" name="MoO4" compartment="Cytosol"/>
      <species id="M_eico" name="Eicosanoate" compartment="Cytosol"/>
      <species id="M_iasp" name="Iminoaspartate" compartment="Cytosol"/>
      <species id="M_fadh2" name="Flavin adenine dinucleotide reduced" compartment="Cytosol"/>
      <species id="M_dhdascb" name="Dehydroascorbate" compartment="Cytosol"/>
      <species id="M_but2eACP" name="But-2-enoyl-[acyl-carrier protein]" compartment="Cytosol"/>
      <species id="M_g3p" name="Glyceraldehyde 3-phosphate" compartment="Cytosol"/>
      <species id="M_agdpcbi" name="Adenosine-GDP-cobinamide" compartment="Cytosol"/>
      <species id="M_glu-D" name="D-Glutamate" compartment="Cytosol"/>
      <species id="M_2oxgltrm" name="2-Oxoglutaramate" compartment="Cytosol"/>
      <species id="M_3pg" name="3-Phospho-D-glycerate" compartment="Cytosol"/>
      <species id="M_alaala" name="D-Alanyl-D-alanine" compartment="Cytosol"/>
      <species id="M_4mpetz" name="4-Methyl-5-(2-phosphoethyl)-thiazole" compartment="Cytosol"/>
      <species id="M_sertrna" name="L-Seryl-tRNA(Ser)" compartment="Cytosol"/>
      <species id="M_protrna" name="L-Prolyl-tRNA(Pro)" compartment="Cytosol"/>
      <species id="M_ru5p-D" name="D-Ribulose 5-phosphate" compartment="Cytosol"/>
      <species id="M_3dhsk" name="3-Dehydroshikimate" compartment="Cytosol"/>
      <species id="M_acald" name="Acetaldehyde" compartment="Cytosol"/>
      <species id="M_dgtp" name="dGTP" compartment="Cytosol"/>
      <species id="M_o2_e" name="O2" compartment="Extra_organism"/>
      <species id="M_3ohcoa" name="3-Oxohexanoyl-CoA" compartment="Cytosol"/>
      <species id="M_13dpg" name="3-Phospho-D-glyceroyl phosphate" compartment="Cytosol"/>
      <species id="M_ps" name="Phosphatidylserine" compartment="Cytosol"/>
      <species id="M_[NifS]-SH2_e" name="[NifS]-SH2+" compartment="Extra_organism"/>
      <species id="M_xmp" name="Xanthosine 5&apos;-phosphate" compartment="Cytosol"/>
      <species id="M_o2" name="O2" compartment="Cytosol"/>
      <species id="M_skm5p" name="Shikimate 5-phosphate" compartment="Cytosol"/>
      <species id="M_6hmhpt" name="6-hydroxymethyl dihydropterin" compartment="Cytosol"/>
      <species id="M_nh3_e" name="Ammonia" compartment="Extra_organism"/>
      <species id="M_ethy" name="Ethylene" compartment="Cytosol"/>
      <species id="M_hdca" name="Hexadecanoate (n-C16:0)" compartment="Cytosol"/>
      <species id="M_8aonn" name="8-Amino-7-oxononanoate" compartment="Cytosol"/>
      <species id="M_inost" name="myo-Inositol" compartment="Cytosol"/>
      <species id="M_3hbcoa-R" name="(R)-3-Hydroxybutanoyl-CoA" compartment="Cytosol"/>
      <species id="M_pap" name="Adenosine 3&apos;,5&apos;-bisphosphate" compartment="Cytosol"/>
      <species id="M_gam6p" name="D-Glucosamine 6-phosphate" compartment="Cytosol"/>
      <species id="M_nmn" name="NMN" compartment="Cytosol"/>
      <species id="M_quln" name="Quinolinate" compartment="Cytosol"/>
      <species id="M_indole" name="Indole" compartment="Cytosol"/>
      <species id="M_ugmda" name="UDP-N-acetylmuramoyl-L-alanyl-D-glutamyl-meso-2,6-diaminopimeloyl-D-alanyl-D-alanine" compartment="Cytosol"/>
      <species id="M_thrtrna" name="L-Threonyl-tRNA(Thr)" compartment="Cytosol"/>
      <species id="M_dhor-S" name="(S)-Dihydroorotate" compartment="Cytosol"/>
      <species id="M_nadh" name="Nicotinamide adenine dinucleotide - reduced" compartment="Cytosol"/>
      <species id="M_23dhdp" name="2,3-Dihydrodipicolinate" compartment="Cytosol"/>
      <species id="M_rnam" name="N-Ribosylnicotinamide" compartment="Cytosol"/>
      <species id="M_damp" name="dAMP" compartment="Cytosol"/>
      <species id="M_hemeO" name="HemeO" compartment="Cytosol"/>
      <species id="M_5aop" name="5-Amino-4-oxopentanoate" compartment="Cytosol"/>
      <species id="M_pyr" name="Pyruvate" compartment="Cytosol"/>
      <species id="M_h2o2" name="Hydrogen peroxide" compartment="Cytosol"/>
      <species id="M_g1p" name="D-Glucose 1-phosphate" compartment="Cytosol"/>
      <species id="M_pan4p" name="Pantetheine 4&apos;-phosphate" compartment="Cytosol"/>
      <species id="M_actp" name="Acetyl phosphate" compartment="Cytosol"/>
      <species id="M_argtrna" name="L-Arginyl-tRNA(Arg)" compartment="Cytosol"/>
      <species id="M_Largn" name="L-Arogenate" compartment="Cytosol"/>
      <species id="M_fmettrna" name="N-Formylmethionyl-tRNA" compartment="Cytosol"/>
      <species id="M_thym" name="Thymine" compartment="Cytosol"/>
      <species id="M_tyr-L" name="L-Tyrosine" compartment="Cytosol"/>
      <species id="M_56dthm" name="5,6-Dihydrothymine" compartment="Cytosol"/>
      <species id="M_met-L" name="L-Methionine" compartment="Cytosol"/>
      <species id="M_dad-2" name="Deoxyadenosine" compartment="Cytosol"/>
      <species id="M_frmd" name="Formamide" compartment="Cytosol"/>
      <species id="M_succoa" name="Succinyl-CoA" compartment="Cytosol"/>
      <species id="M_thbpt" name="Tetrahydrobiopterin" compartment="Cytosol"/>
      <species id="M_gsn" name="Guanosine" compartment="Cytosol"/>
      <species id="M_athr-L" name="L-Allo-threonine" compartment="Cytosol"/>
      <species id="M_pmcoa" name="Pimeloyl-CoA" compartment="Cytosol"/>
      <species id="M_adocbl" name="Adenosylcobalamin" compartment="Cytosol"/>
      <species id="M_dtmp" name="dTMP" compartment="Cytosol"/>
      <species id="M_aact" name="Aminoacetone" compartment="Cytosol"/>
      <species id="M_thr-L" name="L-Threonine" compartment="Cytosol"/>
      <species id="M_2dda7p" name="2-Dehydro-3-deoxy-D-arabino-heptonate 7-phosphate" compartment="Cytosol"/>
      <species id="M_td2coa" name="trans-Tetradec-2-enoyl-CoA" compartment="Cytosol"/>
      <species id="M_tmrs2eACP" name="trans-Tetradec-2-enoyl-[acyl-carrier protein]" compartment="Cytosol"/>
      <species id="M_acser" name="O-Acetyl-L-serine" compartment="Cytosol"/>
      <species id="M_aspsa" name="L-Aspartate 4-semialdehyde" compartment="Cytosol"/>
      <species id="M_co2" name="CO2" compartment="Cytosol"/>
      <species id="M_anth" name="Anthranilate" compartment="Cytosol"/>
      <species id="M_2dhp" name="2-Dehydropantoate" compartment="Cytosol"/>
      <species id="M_ptcys" name="N-Pantothenoylcysteine" compartment="Cytosol"/>
      <species id="M_gcald" name="Glycolaldehyde" compartment="Cytosol"/>
      <species id="M_trdox" name="Oxidized thioredoxin" compartment="Cytosol"/>
      <species id="M_ala-B" name="beta-Alanine" compartment="Cytosol"/>
      <species id="M_trnathr" name="tRNA(Thr)" compartment="Cytosol"/>
      <species id="M_accoa" name="Acetyl-CoA" compartment="Cytosol"/>
      <species id="M_3haACP" name="(3R)-3-Hydroxyacyl-[acyl-carrier protein]" compartment="Cytosol"/>
      <species id="M_dnad" name="Deamino-NAD+" compartment="Cytosol"/>
      <species id="M_ala-D" name="D-Alanine" compartment="Cytosol"/>
      <species id="M_progly" name="L-Prolinylglycine" compartment="Cytosol"/>
      <species id="M_rhcys" name="S-Ribosyl-L-homocysteine" compartment="Cytosol"/>
      <species id="M_h2o" name="H2O" compartment="Cytosol"/>
      <species id="M_fe2_e" name="Fe2+" compartment="Extra_organism"/>
      <species id="M_[fe-s]" name="[fe-s]" compartment="Cytosol"/>
      <species id="M_3uib" name="3-Ureidoisobutyrate" compartment="Cytosol"/>
      <species id="M_prpp" name="5-Phospho-alpha-D-ribose 1-diphosphate" compartment="Cytosol"/>
      <species id="M_hisp" name="L-Histidinol phosphate" compartment="Cytosol"/>
      <species id="M_4abut" name="4-Aminobutanoate" compartment="Cytosol"/>
      <species id="M_ppgpp" name="Guanosine 3&apos;,5&apos;-bis(diphosphate)" compartment="Cytosol"/>
      <species id="M_pro-D" name="D-Proline" compartment="Cytosol"/>
      <species id="M_2p4c2me" name="2-phospho-4-(cytidine 5&apos;-diphospho)-2-C-methyl-D-erythritol" compartment="Cytosol"/>
      <species id="M_glucys" name="gamma-L-Glutamyl-L-cysteine" compartment="Cytosol"/>
      <species id="M_[NifS]-SH_e" name="[NifS]-SH" compartment="Extra_organism"/>
      <species id="M_dutp" name="dUTP" compartment="Cytosol"/>
      <species id="M_10fthf" name="10-Formyltetrahydrofolate" compartment="Cytosol"/>
      <species id="M_pe" name="Phosphatidylethanolamine" compartment="Cytosol"/>
      <species id="M_dpcoa" name="Dephospho-CoA" compartment="Cytosol"/>
      <species id="M_56dura" name="5,6-dihydrouracil" compartment="Cytosol"/>
      <species id="M_dscl" name="dihydrosirohydrochlorin" compartment="Cytosol"/>
      <species id="M_dtdp" name="dTDP" compartment="Cytosol"/>
      <species id="M_orot" name="Orotate" compartment="Cytosol"/>
      <species id="M_dcmp" name="dCMP" compartment="Cytosol"/>
      <species id="M_23dhmb" name="(R)-2,3-Dihydroxy-3-methylbutanoate" compartment="Cytosol"/>
      <species id="M_dna5mtc" name="DNA 5-methylcytosine" compartment="Cytosol"/>
      <species id="M_ahcys" name="S-Adenosyl-L-homocysteine" compartment="Cytosol"/>
      <species id="M_pdx5p" name="Pyridoxine 5&apos;-phosphate" compartment="Cytosol"/>
      <species id="M_nadp" name="Nicotinamide adenine dinucleotide phosphate" compartment="Cytosol"/>
      <species id="M_hc" name="homocitrate" compartment="Cytosol"/>
      <species id="M_glu-L_e" name="UDP" compartment="Extra_organism"/>
      <species id="M_ppi" name="Diphosphate" compartment="Cytosol"/>
      <species id="M_cbli" name="Cobinamide" compartment="Cytosol"/>
      <species id="M_aicar" name="5-Amino-1-(5-Phospho-D-ribosyl)imidazole-4-carboxamide" compartment="Cytosol"/>
      <species id="M_dump" name="dUMP" compartment="Cytosol"/>
      <species id="M_6r5au" name="6-(1-D-Ribitylamino)-5-aminouracil" compartment="Cytosol"/>
      <species id="M_xtsn" name="Xanthosine" compartment="Cytosol"/>
      <species id="M_fdred" name="ferredoxin (reduced) 2[4Fe-4S]" compartment="Cytosol"/>
      <species id="M_23dhmp" name="(R)-2,3-Dihydroxy-3-methylpentanoate" compartment="Cytosol"/>
      <species id="M_4izp" name="4-Imidazolone-5-propanoate" compartment="Cytosol"/>
      <species id="M_3hbcoa" name="(S)-3-Hydroxybutanoyl-CoA" compartment="Cytosol"/>
      <species id="M_actACP" name="Acetoacetyl-ACP" compartment="Cytosol"/>
      <species id="M_succ" name="Succinate" compartment="Cytosol"/>
      <species id="M_pydxn" name="Pyridoxine" compartment="Cytosol"/>
      <species id="M_ins" name="Inosine" compartment="Cytosol"/>
      <species id="M_alac-S" name="(S)-2-Acetolactate" compartment="Cytosol"/>
      <species id="M_urcan" name="Urocanate" compartment="Cytosol"/>
      <species id="M_mg2_e" name="mg2" compartment="Extra_organism"/>
      <species id="M_ocACP" name="Octanoyl-ACP (n-C8:0ACP)" compartment="Cytosol"/>
      <species id="M_leutrna" name="L-Leucyl-tRNA(Leu)" compartment="Cytosol"/>
      <species id="M_ade" name="Adenine" compartment="Cytosol"/>
      <species id="M_pydx" name="Pyridoxal" compartment="Cytosol"/>
      <species id="M_dcdp" name="dCDP" compartment="Cytosol"/>
      <species id="M_3hoctACP" name="(R)-3-Hydroxyoctanoyl-[acyl-carrier protein]" compartment="Cytosol"/>
      <species id="M_mal-L_e" name="L-Malate" compartment="Extra_organism"/>
      <species id="M_hdd2coa" name="trans-Hexadec-2-enoyl-CoA" compartment="Cytosol"/>
      <species id="M_so3" name="Sulfite" compartment="Cytosol"/>
      <species id="M_amob" name="S-Adenosyl-4-methylthio-2-oxobutanoate" compartment="Cytosol"/>
      <species id="M_4mop" name="4-Methyl-2-oxopentanoate" compartment="Cytosol"/>
      <species id="M_[NifS]-SH2" name="[NifS]-SH2+" compartment="Cytosol"/>
      <species id="M_ppbng" name="Porphobilinogen" compartment="Cytosol"/>
      <species id="M_acon-C" name="cis-Aconitate" compartment="Cytosol"/>
      <species id="M_val-L" name="L-Valine" compartment="Cytosol"/>
      <species id="M_acac" name="Acetoacetate" compartment="Cytosol"/>
      <species id="M_cys-L" name="L-Cysteine" compartment="Cytosol"/>
      <species id="M_glu5p" name="L-Glutamate 5-phosphate" compartment="Cytosol"/>
      <species id="M_cbl1" name="Cob(I)alamin" compartment="Cytosol"/>
      <species id="M_glu5sa" name="L-Glutamate 5-semialdehyde" compartment="Cytosol"/>
      <species id="M_ncam" name="Nicotinamide" compartment="Cytosol"/>
      <species id="M_cbp" name="Carbamoyl phosphate" compartment="Cytosol"/>
      <species id="M_so4_e" name="Sulfate" compartment="Extra_organism"/>
      <species id="M_adpglc" name="ADPglucose" compartment="Cytosol"/>
      <species id="M_3c3hmp" name="3-Carboxy-3-hydroxy-4-methylpentanoate" compartment="Cytosol"/>
      <species id="M_4pasp" name="4-Phospho-L-aspartate" compartment="Cytosol"/>
      <species id="M_25dhpp" name="2,5-Diamino-6-hydroxy-4-(5&apos;-phosphoribosylamino)-pyrimidine" compartment="Cytosol"/>
      <species id="M_dc2coa" name="trans-Dec-2-enoyl-CoA" compartment="Cytosol"/>
      <species id="M_adn" name="Adenosine" compartment="Cytosol"/>
      <species id="M_succ_e" name="Succinate" compartment="Extra_organism"/>
      <species id="M_5aprbu" name="5-Amino-6-(5&apos;-phosphoribitylamino)uracil" compartment="Cytosol"/>
      <species id="M_3mop" name="(S)-3-Methyl-2-oxopentanoate" compartment="Cytosol"/>
      <species id="M_nh4" name="Ammonium" compartment="Cytosol"/>
      <species id="M_trnatyr" name="tRNA(Tyr)" compartment="Cytosol"/>
      <species id="M_3mob" name="3-Methyl-2-oxobutanoate" compartment="Cytosol"/>
      <species id="M_cystrna" name="L-Cysteinyl-tRNA(Cys)" compartment="Cytosol"/>
      <species id="M_3ohexACP" name="3-Oxohexanoyl-[acyl-carrier protein]" compartment="Cytosol"/>
      <species id="M_ACP" name="acyl carrier protein" compartment="Cytosol"/>
      <species id="M_asn-L" name="L-Asparagine" compartment="Cytosol"/>
      <species id="M_3opalmACP" name="3-Oxohexadecanoyl-[acyl-carrier protein]" compartment="Cytosol"/>
      <species id="M_suchms" name="O-Succinyl-L-homoserine" compartment="Cytosol"/>
      <species id="M_26dap-M" name="meso-2,6-Diaminoheptanedioate" compartment="Cytosol"/>
      <species id="M_gln-L" name="L-Glutamine" compartment="Cytosol"/>
      <species id="M_gdp" name="GDP" compartment="Cytosol"/>
      <species id="M_cbi" name="Cobinamide" compartment="Cytosol"/>
      <species id="M_nadph" name="Nicotinamide adenine dinucleotide phosphate - reduced" compartment="Cytosol"/>
      <species id="M_thf" name="5,6,7,8-Tetrahydrofolate" compartment="Cytosol"/>
      <species id="M_gmp" name="GMP" compartment="Cytosol"/>
      <species id="M_adhlam" name="S-Acetyldihydrolipoamide" compartment="Cytosol"/>
      <species id="M_aacoa" name="Acetoacetyl-CoA" compartment="Cytosol"/>
      <species id="M_cgly" name="Cys-Gly" compartment="Cytosol"/>
      <species id="M_lpam" name="Lipoamide" compartment="Cytosol"/>
      <species id="M_hethmpp" name="Hydroxy ethyl Thiamin diphosphate" compartment="Cytosol"/>
      <species id="M_trnaglu" name="tRNA(Glu)" compartment="Cytosol"/>
      <species id="M_2cpr5p" name="1-(2-Carboxyphenylamino)-1-deoxy-D-ribulose 5-phosphate" compartment="Cytosol"/>
      <species id="M_3hddcoa" name="(S)-3-Hydroxydodecanoyl-CoA" compartment="Cytosol"/>
      <species id="M_btcoa" name="Butanoyl-CoA" compartment="Cytosol"/>
      <species id="M_acg5sa" name="N-Acetyl-L-glutamate 5-semialdehyde" compartment="Cytosol"/>
      <species id="M_agm" name="Agmatine" compartment="Cytosol"/>
      <species id="M_adocbi" name="Adenosyl cobinamide" compartment="Cytosol"/>
      <species id="M_3oddcoa" name="3-Oxododecanoyl-CoA" compartment="Cytosol"/>
      <species id="M_citr-L" name="L-Citrulline" compartment="Cytosol"/>
      <species id="M_gdptp" name="Guanosine 3&apos;-diphosphate 5&apos;-triphosphate" compartment="Cytosol"/>
      <species id="M_4ampm" name="4-Amino-2-methyl-5-phosphomethylpyrimidine" compartment="Cytosol"/>
      <species id="M_dhnpt" name="Dihydroneopterin" compartment="Cytosol"/>
      <species id="M_asp-L_e" name="L-Aspartate" compartment="Extra_organism"/>
      <species id="M_ddcacoa" name="Dodecanoyl-CoA(n-C12:0CoA)" compartment="Cytosol"/>
      <species id="M_ptrc" name="Putrescine" compartment="Cytosol"/>
      <species id="M_2mahmp" name="2-Methyl-4-amino-5-hydroxymethylpyrimidine diphosphate" compartment="Cytosol"/>
      <species id="M_fum" name="Fumarate" compartment="Cytosol"/>
      <species id="M_dcaACP" name="Decanoyl-ACP (n-C10:0ACP)" compartment="Cytosol"/>
      <species id="M_nh3" name="Ammonia" compartment="Cytosol"/>
      <species id="M_iletrna" name="L-Isoleucyl-tRNA(Ile)" compartment="Cytosol"/>
      <species id="M_hpdca" name="heptadecanoate" compartment="Cytosol"/>
      <species id="M_ocdca" name="octadecanoate (n-C18:0)" compartment="Cytosol"/>
      <species id="M_pydam" name="Pyridoxamine" compartment="Cytosol"/>
      <species id="M_dtbt" name="Dethiobiotin" compartment="Cytosol"/>
      <species id="M_mettrna" name="L-Methionyl-tRNA (Met)" compartment="Cytosol"/>
      <species id="M_3odcoa" name="3-Oxodecanoyl-CoA" compartment="Cytosol"/>
      <species id="M_phpyr" name="Phenylpyruvate" compartment="Cytosol"/>
      <species id="M_6hmhptpp" name="6-hydroxymethyl-dihydropterin pyrophosphate" compartment="Cytosol"/>
      <species id="M_sucsal" name="Succinic semialdehyde" compartment="Cytosol"/>
      <species id="M_5mcsn" name="5-Methylcytosine" compartment="Cytosol"/>
      <species id="M_ctp" name="CTP" compartment="Cytosol"/>
      <species id="M_dhpmp" name="Dihydroneopterin monophosphate" compartment="Cytosol"/>
      <species id="M_dttp" name="dTTP" compartment="Cytosol"/>
      <species id="M_h2o_e" name="H2O" compartment="Extra_organism"/>
      <species id="M_5prdmbz" name="N1-(5-Phospho-alpha-D-ribosyl)-5,6-dimethylbenzimidazole" compartment="Cytosol"/>
      <species id="M_histd" name="L-Histidinol" compartment="Cytosol"/>
      <species id="M_valtrna" name="L-Valyl-tRNA(Val)" compartment="Cytosol"/>
      <species id="M_myrsACP" name="Myristoyl-ACP (n-C14:0ACP)" compartment="Cytosol"/>
      <species id="M_thmpp" name="Thiamine diphosphate" compartment="Cytosol"/>
      <species id="M_prlp" name="5-[(5-phospho-1-deoxyribulos-1-ylamino)methylideneamino]-1-(5-phosphoribosyl)imidazole-4-carboxamide" compartment="Cytosol"/>
      <species id="M_thchd" name="3,5/4-trihydroxycyclohexa-1,2-dione" compartment="Cytosol"/>
      <species id="M_frdp" name="Farnesyl diphosphate" compartment="Cytosol"/>
      <species id="M_trnaile" name="tRNA(Ile)" compartment="Cytosol"/>
      <species id="M_ala-L_e" name="L-Alanine" compartment="Extra_organism"/>
      <species id="M_phe-L" name="L-Phenylalanine" compartment="Cytosol"/>
      <species id="M_frdp_e" name="Farnesyl diphosphate" compartment="Extra_organism"/>
      <species id="M_cpppg3" name="Coproporphyrinogen III" compartment="Cytosol"/>
      <species id="M_rib-D" name="D-Ribose" compartment="Cytosol"/>
      <species id="M_trnacys" name="tRNA(Cys)" compartment="Cytosol"/>
      <species id="M_trnalys" name="tRNA(Lys)" compartment="Cytosol"/>
      <species id="M_cdpdag" name="CDPdiacylglycerol" compartment="Cytosol"/>
      <species id="M_pran" name="N-(5-Phospho-D-ribosyl)anthranilate" compartment="Cytosol"/>
      <species id="M_prbamp" name="1-(5-Phosphoribosyl)-AMP" compartment="Cytosol"/>
      <species id="M_ac" name="Acetate" compartment="Cytosol"/>
      <species id="M_mlthf" name="5,10-Methylenetetrahydrofolate" compartment="Cytosol"/>
      <species id="M_thdp" name="2,3,4,5-Tetrahydrodipicolinate" compartment="Cytosol"/>
      <species id="M_3otdcoa" name="3-Oxotetradecanoyl-CoA" compartment="Cytosol"/>
      <species id="M_trnapro" name="tRNA(Pro)" compartment="Cytosol"/>
      <species id="M_gar" name="N1-(5-Phospho-D-ribosyl)glycinamide" compartment="Cytosol"/>
      <species id="M_5aizc" name="5-amino-1-(5-phospho-D-ribosyl)imidazole-4-carboxylate" compartment="Cytosol"/>
      <species id="M_fad" name="Flavin adenine dinucleotide oxidized" compartment="Cytosol"/>
      <species id="M_phom" name="O-Phospho-L-homoserine" compartment="Cytosol"/>
      <species id="M_trnaasp" name="tRNA(Asp)" compartment="Cytosol"/>
      <species id="M_pphn" name="Prephenate" compartment="Cytosol"/>
      <species id="M_4per" name="4-Phospho-D-erythronate" compartment="Cytosol"/>
      <species id="M_glu1sa" name="L-Glutamate 1-semialdehyde" compartment="Cytosol"/>
      <species id="M_pro-L" name="L-Proline" compartment="Cytosol"/>
      <species id="M_fgam" name="N2-Formyl-N1-(5-phospho-D-ribosyl)glycinamide" compartment="Cytosol"/>
      <species id="M_1pyr5c" name="1-Pyrroline-5-carboxylate" compartment="Cytosol"/>
      <species id="M_2me4p" name="2-C-methyl-D-erythritol 4-phosphate" compartment="Cytosol"/>
      <species id="M_4ahmmp" name="4-Amino-5-hydroxymethyl-2-methylpyrimidine" compartment="Cytosol"/>
      <species id="M_ipdp" name="Isopentenyl diphosphate" compartment="Cytosol"/>
      <species id="M_ppa" name="Propionate (n-C3:0)" compartment="Cytosol"/>
      <species id="M_dgdp" name="dGDP" compartment="Cytosol"/>
      <species id="M_dudp" name="dUDP" compartment="Cytosol"/>
      <species id="M_dgsn" name="Deoxyguanosine" compartment="Cytosol"/>
      <species id="M_dna" name="DNA" compartment="Cytosol"/>
      <species id="M_25aics" name="(S)-2-[5-Amino-1-(5-phospho-D-ribosyl)imidazole-4-carboxamido]succinate" compartment="Cytosol"/>
      <species id="M_dmpp" name="Dimethylallyl diphosphate" compartment="Cytosol"/>
      <species id="M_adocbip" name="Adenosyl cobinamide phosphate" compartment="Cytosol"/>
      <species id="M_so4" name="Sulfate" compartment="Cytosol"/>
      <species id="M_3php" name="3-Phosphohydroxypyruvate" compartment="Cytosol"/>
      <species id="M_phetrna" name="L-Phenylalanyl-tRNA(Phe)" compartment="Cytosol"/>
      <species id="M_arg-L" name="L-Arginine" compartment="Cytosol"/>
      <species id="M_2obut" name="2-Oxobutanoate" compartment="Cytosol"/>
      <species id="M_4hba" name="4-Hydroxy-benzyl alcohol" compartment="Cytosol"/>
      <species id="M_cit" name="Citrate" compartment="Cytosol"/>
      <species id="M_trnaser" name="tRNA(Ser)" compartment="Cytosol"/>
      <species id="M_n2_e" name="nitrogen" compartment="Extra_organism"/>
      <species id="M_nadh_e" name="nadh" compartment="Extra_organism"/>
      <species id="M_ohpb" name="2-Oxo-3-hydroxy-4-phosphobutanoate" compartment="Cytosol"/>
      <species id="M_cyan" name="Hydrogen cyanide" compartment="Cytosol"/>
      <species id="M_cala" name="N-Carbamoyl-beta-alanine" compartment="Cytosol"/>
      <species id="M_grdp" name="Geranyl diphosphate" compartment="Cytosol"/>
      <species id="M_xu5p-D" name="D-Xylulose 5-phosphate" compartment="Cytosol"/>
      <species id="M_skm" name="Shikimate" compartment="Cytosol"/>
      <species id="M_g6p" name="D-Glucose 6-phosphate" compartment="Cytosol"/>
      <species id="M_gthox" name="Oxidized glutathione" compartment="Cytosol"/>
      <species id="M_dkh" name="DKH" compartment="Cytosol"/>
      <species id="M_fprica" name="5-Formamido-1-(5-phospho-D-ribosyl)imidazole-4-carboxamide" compartment="Cytosol"/>
      <species id="M_trnagly" name="tRNA(Gly)" compartment="Cytosol"/>
      <species id="M_dhbpt" name="6,7-Dihydrobiopterin" compartment="Cytosol"/>
      <species id="M_pram" name="5-Phospho-beta-D-ribosylamine" compartment="Cytosol"/>
      <species id="M_utp" name="UTP" compartment="Cytosol"/>
      <species id="M_leu-L" name="L-Leucine" compartment="Cytosol"/>
      <species id="M_3hdcoa" name="(S)-3-Hydroxydecanoyl-CoA" compartment="Cytosol"/>
      <species id="M_2ahbut" name="(S)-2-Aceto-2-hydroxybutanoate" compartment="Cytosol"/>
      <species id="M_trnatrp" name="tRNA(Trp)" compartment="Cytosol"/>
      <species id="M_apoACP" name="apoprotein [acyl carrier protein]" compartment="Cytosol"/>
      <species id="M_4c2me" name="4-(cytidine 5&apos;-diphospho)-2-C-methyl-D-erythritol" compartment="Cytosol"/>
      <species id="M_pep" name="Phosphoenolpyruvate" compartment="Cytosol"/>
      <species id="M_dhpt" name="Dihydropteroate" compartment="Cytosol"/>
      <species id="M_pi_e" name="Phosphate" compartment="Extra_organism"/>
      <species id="M_palmACP" name="Palmitoyl-ACP (n-C16:0ACP)" compartment="Cytosol"/>
      <species id="M_argsuc" name="N(omega)-(L-Arginino)succinate" compartment="Cytosol"/>
      <species id="M_ascb-L" name="L-Ascorbate" compartment="Cytosol"/>
      <species id="M_3hhdcoa" name="(S)-3-Hydroxyhexadecanoyl-CoA" compartment="Cytosol"/>
      <species id="M_phb" name="poly-b-hydroxybutyrate" compartment="Cytosol"/>
      <species id="M_glyclt" name="Glycolate" compartment="Cytosol"/>
      <species id="M_tdcoa" name="Tetradecanoyl-CoA(n-C14:0CoA)" compartment="Cytosol"/>
      <species id="M_gthrd" name="Reduced glutathione" compartment="Cytosol"/>
      <species id="M_fpram" name="2-(Formamido)-N1-(5-phospho-D-ribosyl)acetamidine" compartment="Cytosol"/>
      <species id="M_orot5p" name="Orotidine 5&apos;-phosphate" compartment="Cytosol"/>
      <species id="M_hc_e" name="homocitrate" compartment="Extra_organism"/>
      <species id="M_s7p" name="Sedoheptulose 7-phosphate" compartment="Cytosol"/>
      <species id="M_trdrd" name="Reduced thioredoxin" compartment="Cytosol"/>
      <species id="M_f6p" name="D-Fructose 6-phosphate" compartment="Cytosol"/>
      <species id="M_dcacoa" name="Decanoyl-CoA(n-C10:0CoA)" compartment="Cytosol"/>
      <species id="M_adprib" name="ADPribose" compartment="Cytosol"/>
      <species id="M_glutrna" name="L-Glutamyl-tRNA(Glu)" compartment="Cytosol"/>
      <species id="M_pheme" name="Protoheme" compartment="Cytosol"/>
      <species id="M_s" name="s" compartment="Cytosol"/>
      <species id="M_hexACP" name="Hexanoyl-ACP (n-C6:0ACP)" compartment="Cytosol"/>
      <species id="M_toct2eACP" name="trans-Oct-2-enoyl-[acyl-carrier protein]" compartment="Cytosol"/>
      <species id="M_db4p" name="3,4-dihydroxy-2-butanone 4-phosphate" compartment="Cytosol"/>
      <species id="M_r5p" name="alpha-D-Ribose 5-phosphate" compartment="Cytosol"/>
      <species id="M_ala-L" name="L-Alanine" compartment="Cytosol"/>
      <species id="M_dcyt" name="Deoxycytidine" compartment="Cytosol"/>
      <species id="M_mal-L" name="L-Malate" compartment="Cytosol"/>
      <species id="M_ribflv" name="Riboflavin" compartment="Cytosol"/>
      <species id="M_cyst-L" name="L-Cystathionine" compartment="Cytosol"/>
      <species id="M_ile-L" name="L-Isoleucine" compartment="Cytosol"/>
      <species id="M_3oddecACP" name="3-Oxododecanoyl-[acyl-carrier protein]" compartment="Cytosol"/>
      <species id="M_nac" name="Nicotinate" compartment="Cytosol"/>
      <species id="M_3hdecACP" name="(R)-3-Hydroxydecanoyl-[acyl-carrier protein]" compartment="Cytosol"/>
      <species id="M_4ppcys" name="N-((R)-4-Phosphopantothenoyl)-L-cysteine" compartment="Cytosol"/>
      <species id="M_dmlz" name="6,7-Dimethyl-8-(1-D-ribityl)lumazine" compartment="Cytosol"/>
      <species id="M_gua" name="Guanine" compartment="Cytosol"/>
      <species id="M_acg5p" name="N-Acetyl-L-glutamyl 5-phosphate" compartment="Cytosol"/>
      <species id="M_sdhlam" name="S-Succinyldihydrolipoamide" compartment="Cytosol"/>
      <species id="M_dctp" name="dCTP" compartment="Cytosol"/>
      <species id="M_e4p" name="D-Erythrose 4-phosphate" compartment="Cytosol"/>
      <species id="M_dadp" name="dADP" compartment="Cytosol"/>
      <species id="M_ptth" name="Pantetheine" compartment="Cytosol"/>
      <species id="M_3oocoa" name="3-Oxooctanoyl-CoA" compartment="Cytosol"/>
      <species id="M_2aobut" name="L-2-Amino-3-oxobutanoate" compartment="Cytosol"/>
      <species id="M_trnahis" name="tRNA(His)" compartment="Cytosol"/>
      <species id="M_5apru" name="5-Amino-6-(5&apos;-phosphoribosylamino)uracil" compartment="Cytosol"/>
      <species id="M_hxan" name="Hypoxanthine" compartment="Cytosol"/>
      <species id="M_prbatp" name="1-(5-Phosphoribosyl)-ATP" compartment="Cytosol"/>
      <species id="M_pyam5p" name="Pyridoxamine 5&apos;-phosphate" compartment="Cytosol"/>
      <species id="M_q" name="Ubiquinone" compartment="Cytosol"/>
      <species id="M_pser-L" name="O-Phospho-L-serine" compartment="Cytosol"/>
      <species id="M_b2coa" name="Crotonoyl-CoA" compartment="Cytosol"/>
      <species id="M_3ig3p" name="C&apos;-(3-Indolyl)-glycerol 3-phosphate" compartment="Cytosol"/>
      <species id="M_h_e" name="H+" compartment="Extra_organism"/>
      <species id="M_cbl1_e" name="Cob(I)alamin" compartment="Extra_organism"/>
      <species id="M_nh4_e" name="nh4(e)" compartment="Extra_organism"/>
      <species id="M_forglu" name="N-Formimidoyl-L-glutamate" compartment="Cytosol"/>
      <species id="M_3hpalmACP" name="R-3-hydroxypalmitoyl-[acyl-carrier protein]" compartment="Cytosol"/>
      <species id="M_hx2coa" name="trans-Hex-2-enoyl-CoA" compartment="Cytosol"/>
      <species id="M_trnamet" name="tRNA(Met)" compartment="Cytosol"/>
      <species id="M_3odecACP" name="3-Oxodecanoyl-[acyl-carrier protein]" compartment="Cytosol"/>
      <species id="M_3c4mop" name="3-Carboxy-4-methyl-2-oxopentanoate" compartment="Cytosol"/>
      <species id="M_2pg" name="D-Glycerate 2-phosphate" compartment="Cytosol"/>
      <species id="M_ahdt" name="2-Amino-4-hydroxy-6-(erythro-1,2,3-trihydroxypropyl)dihydropteridine triphosphate" compartment="Cytosol"/>
      <species id="M_sl26da" name="N-Succinyl-LL-2,6-diaminoheptanedioate" compartment="Cytosol"/>
      <species id="M_gluala" name="5-L-Glutamyl-L-alanine" compartment="Cytosol"/>
      <species id="M_dkhp" name="DKHP" compartment="Cytosol"/>
      <species id="M_imp" name="IMP" compartment="Cytosol"/>
      <species id="M_cytd" name="Cytidine" compartment="Cytosol"/>
      <species id="M_alatrna" name="L-Alanyl-tRNA(Ala)" compartment="Cytosol"/>
      <species id="M_3hmrsACP" name="(R)-3-Hydroxytetradecanoyl-[acyl-carrier protein]" compartment="Cytosol"/>
      <species id="M_for" name="Formate" compartment="Cytosol"/>
      <species id="M_ppp9" name="Protoporphyrin" compartment="Cytosol"/>
      <species id="M_ugmd" name="UDP-N-acetylmuramoyl-L-alanyl-D-gamma-glutamyl-meso-2,6-diaminopimelate" compartment="Cytosol"/>
      <species id="M_din" name="Deoxyinosine" compartment="Cytosol"/>
      <species id="M_3hhcoa" name="(S)-3-Hydroxyhexanoyl-CoA" compartment="Cytosol"/>
      <species id="M_3psme" name="5-O-(1-Carboxyvinyl)-3-phosphoshikimate" compartment="Cytosol"/>
      <species id="M_h" name="H+" compartment="Cytosol"/>
      <species id="M_mthgxl" name="Methylglyoxal" compartment="Cytosol"/>
      <species id="M_xan" name="Xanthine" compartment="Cytosol"/>
      <species id="M_pi" name="Phosphate" compartment="Cytosol"/>
      <species id="M_3hbb-RR" name="(R)-3-((R)-3-Hydroxybutanoyloxy)butanoate" compartment="Cytosol"/>
      <species id="M_ddcaACP" name="Dodecanoyl-ACP (n-C12:0ACP)" compartment="Cytosol"/>
      <species id="M_r1p" name="alpha-D-Ribose 1-phosphate" compartment="Cytosol"/>
      <species id="M_trnaphe" name="tRNA(Phe)" compartment="Cytosol"/>
      <species id="M_glytrna" name="Glycyl-tRNA(Gly)" compartment="Cytosol"/>
      <species id="M_hmbil" name="Hydroxymethylbilane" compartment="Cytosol"/>
      <species id="M_cmp" name="CMP" compartment="Cytosol"/>
      <species id="M_msa" name="Malonate semialdehyde" compartment="Cytosol"/>
      <species id="M_4abutn" name="4-Aminobutanal" compartment="Cytosol"/>
      <species id="M_hs-" name="sulfide" compartment="Cytosol"/>
      <species id="M_scl" name="sirohydrochlorin" compartment="Cytosol"/>
      <species id="M_3aib" name="L-3-Amino-isobutanoate" compartment="Cytosol"/>
      <species id="M_oaa" name="Oxaloacetate" compartment="Cytosol"/>
      <species id="M_air" name="5-amino-1-(5-phospho-D-ribosyl)imidazole" compartment="Cytosol"/>
      <species id="M_thm_e" name="Thiamine" compartment="Extra_organism"/>
    </listOfSpecies>
    <listOfReactions>
      <reaction id="R_GLGC" name="glucose-1-phosphate adenylyltransferase" reversible="false">
        <notes>
          <p>GENE_ASSOCIATION: SMc03923</p>
          <p>PROTEIN_ASSOCIATION: GlgC  </p>
          <p>SUBSYSTEM: Glycolysis / Gluconeogenesis</p>
          <p>PROTEIN_CLASS: EC-2.7.7.27</p>
        </notes>
        <listOfReactants>
          <speciesReference species="M_atp"/>
          <speciesReference species="M_g1p"/>
          <speciesReference species="M_h"/>
        </listOfReactants>
        <listOfProducts>
          <speciesReference species="M_adpglc"/>
          <speciesReference species="M_ppi"/>
        </listOfProducts>
        <kineticLaw>
          <listOfParameters>
            <parameter id="LOWER_BOUND" value="0" units="mmol_per_gDW_per_hr"/>
            <parameter id="UPPER_BOUND" value="999999" units="mmol_per_gDW_per_hr"/>
            <parameter id="OBJECTIVE_COEFFICIENT" value="0"/>
            <parameter id="FLUX_VALUE" value="0" units="mmol_per_gDW_per_hr"/>
            <parameter id="REDUCED_COST" value="0"/>
          </listOfParameters>
        </kineticLaw>
      </reaction>
      <reaction id="R_NNAM" name="nicotinamidase" reversible="false">
        <notes>
          <p>GENE_ASSOCIATION: SMc02275</p>
          <p>PROTEIN_ASSOCIATION: PncA  </p>
          <p>SUBSYSTEM: Nicotinate and Nicotinamide</p>
          <p>PROTEIN_CLASS: EC-3.5.1.19</p>
        </notes>
        <listOfReactants>
          <speciesReference species="M_h2o"/>
          <speciesReference species="M_ncam"/>
        </listOfReactants>
        <listOfProducts>
          <speciesReference species="M_nac"/>
          <speciesReference species="M_nh4"/>
        </listOfProducts>
        <kineticLaw>
          <listOfParameters>
            <parameter id="LOWER_BOUND" value="0" units="mmol_per_gDW_per_hr"/>
            <parameter id="UPPER_BOUND" value="999999" units="mmol_per_gDW_per_hr"/>
            <parameter id="OBJECTIVE_COEFFICIENT" value="0"/>
            <parameter id="FLUX_VALUE" value="0" units="mmol_per_gDW_per_hr"/>
            <parameter id="REDUCED_COST" value="0"/>
          </listOfParameters>
        </kineticLaw>
      </reaction>
      <reaction id="R_SUCD3" name="succinate dehydrogenase cytochrome b">
        <notes>
          <p>GENE_ASSOCIATION: (SMc02463) AND (SMc02464) AND (SMc02465) AND (SMc02466)</p>
          <p>PROTEIN_ASSOCIATION: SdhC  SdhD  SdhA  SdhB  </p>
          <p>SUBSYSTEM: Oxidative Phosphorylation</p>
          <p>PROTEIN_CLASS: EC-1.3.99.1</p>
        </notes>
        <listOfReactants>
          <speciesReference species="M_fadh2"/>
          <speciesReference species="M_q"/>
        </listOfReactants>
        <listOfProducts>
          <speciesReference species="M_fad"/>
          <speciesReference species="M_qh2"/>
        </listOfProducts>
        <kineticLaw>
          <listOfParameters>
            <parameter id="LOWER_BOUND" value="-999999" units="mmol_per_gDW_per_hr"/>
            <parameter id="UPPER_BOUND" value="999999" units="mmol_per_gDW_per_hr"/>
            <parameter id="OBJECTIVE_COEFFICIENT" value="0"/>
            <parameter id="FLUX_VALUE" value="0" units="mmol_per_gDW_per_hr"/>
            <parameter id="REDUCED_COST" value="0"/>
          </listOfParameters>
        </kineticLaw>
      </reaction>
      <reaction id="R_GLUN" name="glutaminase" reversible="false">
        <notes>
          <p>GENE_ASSOCIATION: SMc00486</p>
          <p>PROTEIN_ASSOCIATION: GlsA  </p>
          <p>SUBSYSTEM: Nitrogen Metabolism</p>
          <p>PROTEIN_CLASS: EC-3.5.1.2</p>
        </notes>
        <listOfReactants>
          <speciesReference species="M_gln-L"/>
          <speciesReference species="M_h2o"/>
        </listOfReactants>
        <listOfProducts>
          <speciesReference species="M_glu-L"/>
          <speciesReference species="M_nh4"/>
        </listOfProducts>
        <kineticLaw>
          <listOfParameters>
            <parameter id="LOWER_BOUND" value="0" units="mmol_per_gDW_per_hr"/>
            <parameter id="UPPER_BOUND" value="999999" units="mmol_per_gDW_per_hr"/>
            <parameter id="OBJECTIVE_COEFFICIENT" value="0"/>
            <parameter id="FLUX_VALUE" value="0" units="mmol_per_gDW_per_hr"/>
            <parameter id="REDUCED_COST" value="0"/>
          </listOfParameters>
        </kineticLaw>
      </reaction>
      <reaction id="R_TRPTRS" name="Tryptophanyl-tRNA synthetase" reversible="false">
        <notes>
          <p>GENE_ASSOCIATION: SMc01121</p>
          <p>PROTEIN_ASSOCIATION: TrpS  </p>
          <p>SUBSYSTEM: Phenylalanine Tyrosine Tryptophan Biosynthesis</p>
          <p>PROTEIN_CLASS: EC-6.1.1.2</p>
        </notes>
        <listOfReactants>
          <speciesReference species="M_atp"/>
          <speciesReference species="M_trnatrp"/>
          <speciesReference species="M_trp-L"/>
        </listOfReactants>
        <listOfProducts>
          <speciesReference species="M_amp"/>
          <speciesReference species="M_ppi"/>
          <speciesReference species="M_trptrna"/>
        </listOfProducts>
        <kineticLaw>
          <listOfParameters>
            <parameter id="LOWER_BOUND" value="0" units="mmol_per_gDW_per_hr"/>
            <parameter id="UPPER_BOUND" value="999999" units="mmol_per_gDW_per_hr"/>
            <parameter id="OBJECTIVE_COEFFICIENT" value="0"/>
            <parameter id="FLUX_VALUE" value="0" units="mmol_per_gDW_per_hr"/>
            <parameter id="REDUCED_COST" value="0"/>
          </listOfParameters>
        </kineticLaw>
      </reaction>
      <reaction id="R_HACD1" name="3-hydroxyacyl-CoA dehydrogenase (acetoacetyl-CoA)">
        <notes>
          <p>GENE_ASSOCIATION: SMc02227</p>
          <p>PROTEIN_ASSOCIATION: FadB  </p>
          <p>SUBSYSTEM: Fatty Acid Metabolism</p>
          <p>PROTEIN_CLASS: EC-1.1.1.35</p>
        </notes>
        <listOfReactants>
          <speciesReference species="M_aacoa"/>
          <speciesReference species="M_h"/>
          <speciesReference species="M_nadh"/>
        </listOfReactants>
        <listOfProducts>
          <speciesReference species="M_3hbcoa"/>
          <speciesReference species="M_nad"/>
        </listOfProducts>
        <kineticLaw>
          <listOfParameters>
            <parameter id="LOWER_BOUND" value="-999999" units="mmol_per_gDW_per_hr"/>
            <parameter id="UPPER_BOUND" value="999999" units="mmol_per_gDW_per_hr"/>
            <parameter id="OBJECTIVE_COEFFICIENT" value="0"/>
            <parameter id="FLUX_VALUE" value="0" units="mmol_per_gDW_per_hr"/>
            <parameter id="REDUCED_COST" value="0"/>
          </listOfParameters>
        </kineticLaw>
      </reaction>
      <reaction id="R_ISCA" name="Iron-sulfur cluster assembly" reversible="false">
        <notes>
          <p>GENE_ASSOCIATION: SMc01006</p>
          <p>PROTEIN_ASSOCIATION: NifU</p>
          <p>SUBSYSTEM: Sulfur Metabolism</p>
          <p>PROTEIN_CLASS: </p>
        </notes>
        <listOfReactants>
          <speciesReference species="M_fe2" stoichiometry="4"/>
          <speciesReference species="M_s2" stoichiometry="4"/>
        </listOfReactants>
        <listOfProducts>
          <speciesReference species="M_[4fe-4s]"/>
        </listOfProducts>
        <kineticLaw>
          <listOfParameters>
            <parameter id="LOWER_BOUND" value="0" units="mmol_per_gDW_per_hr"/>
            <parameter id="UPPER_BOUND" value="999999" units="mmol_per_gDW_per_hr"/>
            <parameter id="OBJECTIVE_COEFFICIENT" value="0"/>
            <parameter id="FLUX_VALUE" value="0" units="mmol_per_gDW_per_hr"/>
            <parameter id="REDUCED_COST" value="0"/>
          </listOfParameters>
        </kineticLaw>
      </reaction>
      <reaction id="R_SDPDS" name="succinyl-diaminopimelate desuccinylase" reversible="false">
        <notes>
          <p>GENE_ASSOCIATION: SMc01096</p>
          <p>PROTEIN_ASSOCIATION: DapE  </p>
          <p>SUBSYSTEM: Lysine Biosynthesis</p>
          <p>PROTEIN_CLASS: EC-3.5.1.18</p>
        </notes>
        <listOfReactants>
          <speciesReference species="M_h2o"/>
          <speciesReference species="M_sl26da"/>
        </listOfReactants>
        <listOfProducts>
          <speciesReference species="M_26dap-LL"/>
          <speciesReference species="M_succ"/>
        </listOfProducts>
        <kineticLaw>
          <listOfParameters>
            <parameter id="LOWER_BOUND" value="0" units="mmol_per_gDW_per_hr"/>
            <parameter id="UPPER_BOUND" value="999999" units="mmol_per_gDW_per_hr"/>
            <parameter id="OBJECTIVE_COEFFICIENT" value="0"/>
            <parameter id="FLUX_VALUE" value="0" units="mmol_per_gDW_per_hr"/>
            <parameter id="REDUCED_COST" value="0"/>
          </listOfParameters>
        </kineticLaw>
      </reaction>
      <reaction id="R_3OAR100" name="3-oxoacyl-[acyl-carrier-protein] reductase (n-C10:0)">
        <notes>
          <p>GENE_ASSOCIATION: (SM_b20493) OR (SMa0854) OR (SMa0959) OR (SMc01157) OR (SMc00572)</p>
          <p>PROTEIN_ASSOCIATION: FadG</p>
          <p>SUBSYSTEM: Fatty Acid Biosynthesis</p>
          <p>PROTEIN_CLASS: EC-1.1.1.100</p>
        </notes>
        <listOfReactants>
          <speciesReference species="M_3odecACP"/>
          <speciesReference species="M_h"/>
          <speciesReference species="M_nadph"/>
        </listOfReactants>
        <listOfProducts>
          <speciesReference species="M_3hdecACP"/>
          <speciesReference species="M_nadp"/>
        </listOfProducts>
        <kineticLaw>
          <listOfParameters>
            <parameter id="LOWER_BOUND" value="-999999" units="mmol_per_gDW_per_hr"/>
            <parameter id="UPPER_BOUND" value="999999" units="mmol_per_gDW_per_hr"/>
            <parameter id="OBJECTIVE_COEFFICIENT" value="0"/>
            <parameter id="FLUX_VALUE" value="0" units="mmol_per_gDW_per_hr"/>
            <parameter id="REDUCED_COST" value="0"/>
          </listOfParameters>
        </kineticLaw>
      </reaction>
      <reaction id="R_MOBDabc" name="molybdate transport via ABC system" reversible="false">
        <notes>
          <p>GENE_ASSOCIATION: (SMc03196) AND (SMc03197) AND (SMc03198)</p>
          <p>PROTEIN_ASSOCIATION: ModA  ModB  ModC</p>
          <p>SUBSYSTEM: Transport</p>
          <p>PROTEIN_CLASS: </p>
        </notes>
        <listOfReactants>
          <speciesReference species="M_atp"/>
          <speciesReference species="M_h2o"/>
          <speciesReference species="M_mobd_e"/>
        </listOfReactants>
        <listOfProducts>
          <speciesReference species="M_adp"/>
          <speciesReference species="M_h"/>
          <speciesReference species="M_mobd"/>
          <speciesReference species="M_pi"/>
        </listOfProducts>
        <kineticLaw>
          <listOfParameters>
            <parameter id="LOWER_BOUND" value="0" units="mmol_per_gDW_per_hr"/>
            <parameter id="UPPER_BOUND" value="999999" units="mmol_per_gDW_per_hr"/>
            <parameter id="OBJECTIVE_COEFFICIENT" value="0"/>
            <parameter id="FLUX_VALUE" value="0" units="mmol_per_gDW_per_hr"/>
            <parameter id="REDUCED_COST" value="0"/>
          </listOfParameters>
        </kineticLaw>
      </reaction>
      <reaction id="R_ACBIPGT" name="Adenosyl cobinamide phosphate guanyltransferase" reversible="false">
        <notes>
          <p>GENE_ASSOCIATION: SMc04305</p>
          <p>PROTEIN_ASSOCIATION: CobU</p>
          <p>SUBSYSTEM: Porphyrin and Chlorophyll Metabolism</p>
          <p>PROTEIN_CLASS: EC-2.7.1.156</p>
        </notes>
        <listOfReactants>
          <speciesReference species="M_adocbip"/>
          <speciesReference species="M_gtp"/>
          <speciesReference species="M_h"/>
        </listOfReactants>
        <listOfProducts>
          <speciesReference species="M_agdpcbi"/>
          <speciesReference species="M_ppi"/>
        </listOfProducts>
        <kineticLaw>
          <listOfParameters>
            <parameter id="LOWER_BOUND" value="0" units="mmol_per_gDW_per_hr"/>
            <parameter id="UPPER_BOUND" value="999999" units="mmol_per_gDW_per_hr"/>
            <parameter id="OBJECTIVE_COEFFICIENT" value="0"/>
            <parameter id="FLUX_VALUE" value="0" units="mmol_per_gDW_per_hr"/>
            <parameter id="REDUCED_COST" value="0"/>
          </listOfParameters>
        </kineticLaw>
      </reaction>
      <reaction id="R_THRA2r" name="L-allo-Threonine Aldolase">
        <notes>
          <p>GENE_ASSOCIATION: SMc04029</p>
          <p>PROTEIN_ASSOCIATION:  </p>
          <p>SUBSYSTEM: Glycine, Serine, and Threonine Metabolism</p>
          <p>PROTEIN_CLASS: EC-4.1.2.5</p>
        </notes>
        <listOfReactants>
          <speciesReference species="M_athr-L"/>
        </listOfReactants>
        <listOfProducts>
          <speciesReference species="M_acald"/>
          <speciesReference species="M_gly"/>
        </listOfProducts>
        <kineticLaw>
          <listOfParameters>
            <parameter id="LOWER_BOUND" value="-999999" units="mmol_per_gDW_per_hr"/>
            <parameter id="UPPER_BOUND" value="999999" units="mmol_per_gDW_per_hr"/>
            <parameter id="OBJECTIVE_COEFFICIENT" value="0"/>
            <parameter id="FLUX_VALUE" value="0" units="mmol_per_gDW_per_hr"/>
            <parameter id="REDUCED_COST" value="0"/>
          </listOfParameters>
        </kineticLaw>
      </reaction>
      <reaction id="R_FACOAL160" name="fatty-acid--CoA ligase (hexadecanoate)">
        <notes>
          <p>GENE_ASSOCIATION: SMc02162</p>
          <p>PROTEIN_ASSOCIATION: FadD  </p>
          <p>SUBSYSTEM: Fatty Acid Metabolism</p>
          <p>PROTEIN_CLASS: EC-6.2.1.3</p>
        </notes>
        <listOfReactants>
          <speciesReference species="M_atp"/>
          <speciesReference species="M_coa"/>
          <speciesReference species="M_hdca"/>
        </listOfReactants>
        <listOfProducts>
          <speciesReference species="M_amp"/>
          <speciesReference species="M_pmtcoa"/>
          <speciesReference species="M_ppi"/>
        </listOfProducts>
        <kineticLaw>
          <listOfParameters>
            <parameter id="LOWER_BOUND" value="-999999" units="mmol_per_gDW_per_hr"/>
            <parameter id="UPPER_BOUND" value="999999" units="mmol_per_gDW_per_hr"/>
            <parameter id="OBJECTIVE_COEFFICIENT" value="0"/>
            <parameter id="FLUX_VALUE" value="0" units="mmol_per_gDW_per_hr"/>
            <parameter id="REDUCED_COST" value="0"/>
          </listOfParameters>
        </kineticLaw>
      </reaction>
      <reaction id="R_ACOAD4f" name="acyl-CoA dehydrogenase (decanoyl-CoA)">
        <notes>
          <p>GENE_ASSOCIATION: SMc01639</p>
          <p>PROTEIN_ASSOCIATION: </p>
          <p>SUBSYSTEM: Fatty Acid Metabolism</p>
          <p>PROTEIN_CLASS: EC-1.3.99.3</p>
        </notes>
        <listOfReactants>
          <speciesReference species="M_dcacoa"/>
          <speciesReference species="M_fad"/>
        </listOfReactants>
        <listOfProducts>
          <speciesReference species="M_dc2coa"/>
          <speciesReference species="M_fadh2"/>
        </listOfProducts>
        <kineticLaw>
          <listOfParameters>
            <parameter id="LOWER_BOUND" value="-999999" units="mmol_per_gDW_per_hr"/>
            <parameter id="UPPER_BOUND" value="999999" units="mmol_per_gDW_per_hr"/>
            <parameter id="OBJECTIVE_COEFFICIENT" value="0"/>
            <parameter id="FLUX_VALUE" value="0" units="mmol_per_gDW_per_hr"/>
            <parameter id="REDUCED_COST" value="0"/>
          </listOfParameters>
        </kineticLaw>
      </reaction>
      <reaction id="R_DURIPP" name="deoxyuridine phosphorylase">
        <notes>
          <p>GENE_ASSOCIATION: (SMc04122) AND (SMc04123)</p>
          <p>PROTEIN_ASSOCIATION: DeoA  DeoD</p>
          <p>SUBSYSTEM: Pyrimidine Metabolism</p>
          <p>PROTEIN_CLASS: EC-2.4.2.1</p>
        </notes>
        <listOfReactants>
          <speciesReference species="M_duri"/>
          <speciesReference species="M_pi"/>
        </listOfReactants>
        <listOfProducts>
          <speciesReference species="M_2dr1p"/>
          <speciesReference species="M_ura"/>
        </listOfProducts>
        <kineticLaw>
          <listOfParameters>
            <parameter id="LOWER_BOUND" value="-999999" units="mmol_per_gDW_per_hr"/>
            <parameter id="UPPER_BOUND" value="999999" units="mmol_per_gDW_per_hr"/>
            <parameter id="OBJECTIVE_COEFFICIENT" value="0"/>
            <parameter id="FLUX_VALUE" value="0" units="mmol_per_gDW_per_hr"/>
            <parameter id="REDUCED_COST" value="0"/>
          </listOfParameters>
        </kineticLaw>
      </reaction>
      <reaction id="R_G6PDH2" name="glucose 6-phosphate dehydrogenase" reversible="false">
        <notes>
          <p>GENE_ASSOCIATION: SMc03070</p>
          <p>PROTEIN_ASSOCIATION: Zwf  </p>
          <p>SUBSYSTEM: Pentose Phosphate Pathway</p>
          <p>PROTEIN_CLASS: EC-1.1.1.49</p>
        </notes>
        <listOfReactants>
          <speciesReference species="M_g6p"/>
          <speciesReference species="M_nadp"/>
        </listOfReactants>
        <listOfProducts>
          <speciesReference species="M_6pgl"/>
          <speciesReference species="M_h"/>
          <speciesReference species="M_nadph"/>
        </listOfProducts>
        <kineticLaw>
          <listOfParameters>
            <parameter id="LOWER_BOUND" value="0" units="mmol_per_gDW_per_hr"/>
            <parameter id="UPPER_BOUND" value="999999" units="mmol_per_gDW_per_hr"/>
            <parameter id="OBJECTIVE_COEFFICIENT" value="0"/>
            <parameter id="FLUX_VALUE" value="0" units="mmol_per_gDW_per_hr"/>
            <parameter id="REDUCED_COST" value="0"/>
          </listOfParameters>
        </kineticLaw>
      </reaction>
      <reaction id="R_RBFK" name="riboflavin kinase" reversible="false">
        <notes>
          <p>GENE_ASSOCIATION: SMc00909</p>
          <p>PROTEIN_ASSOCIATION: RibF  </p>
          <p>SUBSYSTEM: Riboflavin Metabolism</p>
          <p>PROTEIN_CLASS: EC-2.7.1.26</p>
        </notes>
        <listOfReactants>
          <speciesReference species="M_atp"/>
          <speciesReference species="M_ribflv"/>
        </listOfReactants>
        <listOfProducts>
          <speciesReference species="M_adp"/>
          <speciesReference species="M_fmn"/>
          <speciesReference species="M_h"/>
        </listOfProducts>
        <kineticLaw>
          <listOfParameters>
            <parameter id="LOWER_BOUND" value="0" units="mmol_per_gDW_per_hr"/>
            <parameter id="UPPER_BOUND" value="999999" units="mmol_per_gDW_per_hr"/>
            <parameter id="OBJECTIVE_COEFFICIENT" value="0"/>
            <parameter id="FLUX_VALUE" value="0" units="mmol_per_gDW_per_hr"/>
            <parameter id="REDUCED_COST" value="0"/>
          </listOfParameters>
        </kineticLaw>
      </reaction>
      <reaction id="R_OMCDC" name="2-Oxo-4-methyl-3-carboxypentanoate decarboxylation" reversible="false">
        <notes>
          <p>GENE_ASSOCIATION: spontaneous</p>
          <p>PROTEIN_ASSOCIATION: </p>
          <p>SUBSYSTEM: Valine, Leucine and Isoleucine Biosynthesis</p>
          <p>PROTEIN_CLASS: SPONTANEOUS</p>
        </notes>
        <listOfReactants>
          <speciesReference species="M_3c4mop"/>
          <speciesReference species="M_h"/>
        </listOfReactants>
        <listOfProducts>
          <speciesReference species="M_4mop"/>
          <speciesReference species="M_co2"/>
        </listOfProducts>
        <kineticLaw>
          <listOfParameters>
            <parameter id="LOWER_BOUND" value="0" units="mmol_per_gDW_per_hr"/>
            <parameter id="UPPER_BOUND" value="999999" units="mmol_per_gDW_per_hr"/>
            <parameter id="OBJECTIVE_COEFFICIENT" value="0"/>
            <parameter id="FLUX_VALUE" value="0" units="mmol_per_gDW_per_hr"/>
            <parameter id="REDUCED_COST" value="0"/>
          </listOfParameters>
        </kineticLaw>
      </reaction>
      <reaction id="R_AHC" name="adenosylhomocysteinase">
        <notes>
          <p>GENE_ASSOCIATION: SMc02755</p>
          <p>PROTEIN_ASSOCIATION: AhcY  </p>
          <p>SUBSYSTEM: Cysteine and Methionine Metabolism</p>
          <p>PROTEIN_CLASS: EC-3.3.1.1</p>
        </notes>
        <listOfReactants>
          <speciesReference species="M_ahcys"/>
          <speciesReference species="M_h2o"/>
        </listOfReactants>
        <listOfProducts>
          <speciesReference species="M_adn"/>
          <speciesReference species="M_hcys-L"/>
        </listOfProducts>
        <kineticLaw>
          <listOfParameters>
            <parameter id="LOWER_BOUND" value="-999999" units="mmol_per_gDW_per_hr"/>
            <parameter id="UPPER_BOUND" value="999999" units="mmol_per_gDW_per_hr"/>
            <parameter id="OBJECTIVE_COEFFICIENT" value="0"/>
            <parameter id="FLUX_VALUE" value="0" units="mmol_per_gDW_per_hr"/>
            <parameter id="REDUCED_COST" value="0"/>
          </listOfParameters>
        </kineticLaw>
      </reaction>
      <reaction id="R_DUTPDP" name="dUTP diphosphatase" reversible="false">
        <notes>
          <p>GENE_ASSOCIATION: (SMc00461) OR (SMc01051)</p>
          <p>PROTEIN_ASSOCIATION: Dut  MazG</p>
          <p>SUBSYSTEM: Pyrimidine Metabolism</p>
          <p>PROTEIN_CLASS: EC-3.6.1.23</p>
        </notes>
        <listOfReactants>
          <speciesReference species="M_dutp"/>
          <speciesReference species="M_h2o"/>
        </listOfReactants>
        <listOfProducts>
          <speciesReference species="M_dump"/>
          <speciesReference species="M_h"/>
          <speciesReference species="M_ppi"/>
        </listOfProducts>
        <kineticLaw>
          <listOfParameters>
            <parameter id="LOWER_BOUND" value="0" units="mmol_per_gDW_per_hr"/>
            <parameter id="UPPER_BOUND" value="999999" units="mmol_per_gDW_per_hr"/>
            <parameter id="OBJECTIVE_COEFFICIENT" value="0"/>
            <parameter id="FLUX_VALUE" value="0" units="mmol_per_gDW_per_hr"/>
            <parameter id="REDUCED_COST" value="0"/>
          </listOfParameters>
        </kineticLaw>
      </reaction>
      <reaction id="R_ACS" name="acetyl-CoA synthetase" reversible="false">
        <notes>
          <p>GENE_ASSOCIATION: (SMc00741) OR (SMc04093)</p>
          <p>PROTEIN_ASSOCIATION: CysH</p>
          <p>SUBSYSTEM: Glycolysis / Gluconeogenesis</p>
          <p>PROTEIN_CLASS: EC-6.2.1.1</p>
        </notes>
        <listOfReactants>
          <speciesReference species="M_ac"/>
          <speciesReference species="M_atp"/>
          <speciesReference species="M_coa"/>
        </listOfReactants>
        <listOfProducts>
          <speciesReference species="M_accoa"/>
          <speciesReference species="M_amp"/>
          <speciesReference species="M_ppi"/>
        </listOfProducts>
        <kineticLaw>
          <listOfParameters>
            <parameter id="LOWER_BOUND" value="0" units="mmol_per_gDW_per_hr"/>
            <parameter id="UPPER_BOUND" value="999999" units="mmol_per_gDW_per_hr"/>
            <parameter id="OBJECTIVE_COEFFICIENT" value="0"/>
            <parameter id="FLUX_VALUE" value="0" units="mmol_per_gDW_per_hr"/>
            <parameter id="REDUCED_COST" value="0"/>
          </listOfParameters>
        </kineticLaw>
      </reaction>
      <reaction id="R_NNDMBRT" name="Nicotinate-nucleotide dimethylbenzimidazole phosphoribosyltransferase" reversible="false">
        <notes>
          <p>GENE_ASSOCIATION: SMc04214</p>
          <p>PROTEIN_ASSOCIATION: CobT</p>
          <p>SUBSYSTEM: Porphyrin and Chlorophyll Metabolism</p>
          <p>PROTEIN_CLASS: EC-2.4.2.21</p>
        </notes>
        <listOfReactants>
          <speciesReference species="M_dmbzid"/>
          <speciesReference species="M_nicrnt"/>
        </listOfReactants>
        <listOfProducts>
          <speciesReference species="M_5prdmbz"/>
          <speciesReference species="M_h"/>
          <speciesReference species="M_nac"/>
        </listOfProducts>
        <kineticLaw>
          <listOfParameters>
            <parameter id="LOWER_BOUND" value="0" units="mmol_per_gDW_per_hr"/>
            <parameter id="UPPER_BOUND" value="999999" units="mmol_per_gDW_per_hr"/>
            <parameter id="OBJECTIVE_COEFFICIENT" value="0"/>
            <parameter id="FLUX_VALUE" value="0" units="mmol_per_gDW_per_hr"/>
            <parameter id="REDUCED_COST" value="0"/>
          </listOfParameters>
        </kineticLaw>
      </reaction>
      <reaction id="R_ORPT" name="orotate phosphoribosyltransferase">
        <notes>
          <p>GENE_ASSOCIATION: SMc02165</p>
          <p>PROTEIN_ASSOCIATION: PyrE  </p>
          <p>SUBSYSTEM: Pyrimidine Metabolism</p>
          <p>PROTEIN_CLASS: EC-2.4.2.10</p>
        </notes>
        <listOfReactants>
          <speciesReference species="M_orot5p"/>
          <speciesReference species="M_ppi"/>
        </listOfReactants>
        <listOfProducts>
          <speciesReference species="M_orot"/>
          <speciesReference species="M_prpp"/>
        </listOfProducts>
        <kineticLaw>
          <listOfParameters>
            <parameter id="LOWER_BOUND" value="-999999" units="mmol_per_gDW_per_hr"/>
            <parameter id="UPPER_BOUND" value="999999" units="mmol_per_gDW_per_hr"/>
            <parameter id="OBJECTIVE_COEFFICIENT" value="0"/>
            <parameter id="FLUX_VALUE" value="0" units="mmol_per_gDW_per_hr"/>
            <parameter id="REDUCED_COST" value="0"/>
          </listOfParameters>
        </kineticLaw>
      </reaction>
      <reaction id="R_HACD6" name="3-hydroxyacyl-CoA dehydrogenase (3-oxotetradecanoyl-CoA)">
        <notes>
          <p>GENE_ASSOCIATION: SMc02227</p>
          <p>PROTEIN_ASSOCIATION: FadB  </p>
          <p>SUBSYSTEM: Fatty Acid Metabolism</p>
          <p>PROTEIN_CLASS: EC-1.1.1.35</p>
        </notes>
        <listOfReactants>
          <speciesReference species="M_3htdcoa"/>
          <speciesReference species="M_nad"/>
        </listOfReactants>
        <listOfProducts>
          <speciesReference species="M_3otdcoa"/>
          <speciesReference species="M_h"/>
          <speciesReference species="M_nadh"/>
        </listOfProducts>
        <kineticLaw>
          <listOfParameters>
            <parameter id="LOWER_BOUND" value="-999999" units="mmol_per_gDW_per_hr"/>
            <parameter id="UPPER_BOUND" value="999999" units="mmol_per_gDW_per_hr"/>
            <parameter id="OBJECTIVE_COEFFICIENT" value="0"/>
            <parameter id="FLUX_VALUE" value="0" units="mmol_per_gDW_per_hr"/>
            <parameter id="REDUCED_COST" value="0"/>
          </listOfParameters>
        </kineticLaw>
      </reaction>
      <reaction id="R_CYSTS" name="cystathionine beta-synthase" reversible="false">
        <notes>
          <p>GENE_ASSOCIATION: SMc04146</p>
          <p>PROTEIN_ASSOCIATION: \</p>
          <p>SUBSYSTEM: Glycine, Serine, and Threonine Metabolism</p>
          <p>PROTEIN_CLASS: EC-4.2.1.22</p>
        </notes>
        <listOfReactants>
          <speciesReference species="M_hcys-L"/>
          <speciesReference species="M_ser-L"/>
        </listOfReactants>
        <listOfProducts>
          <speciesReference species="M_cyst-L"/>
          <speciesReference species="M_h2o"/>
        </listOfProducts>
        <kineticLaw>
          <listOfParameters>
            <parameter id="LOWER_BOUND" value="0" units="mmol_per_gDW_per_hr"/>
            <parameter id="UPPER_BOUND" value="999999" units="mmol_per_gDW_per_hr"/>
            <parameter id="OBJECTIVE_COEFFICIENT" value="0"/>
            <parameter id="FLUX_VALUE" value="0" units="mmol_per_gDW_per_hr"/>
            <parameter id="REDUCED_COST" value="0"/>
          </listOfParameters>
        </kineticLaw>
      </reaction>
      <reaction id="R_PHETHPTOX" name="L-Phenylalanine,tetrahydrobiopterin:oxygen oxidoreductase (4-hydroxylating)" reversible="false">
        <notes>
          <p>GENE_ASSOCIATION: </p>
          <p>PROTEIN_ASSOCIATION: #N/A!</p>
          <p>SUBSYSTEM: Phenylalanine Tyrosine Tryptophan Biosynthesis</p>
          <p>PROTEIN_CLASS: EC-1.14.16.1</p>
        </notes>
        <listOfReactants>
          <speciesReference species="M_o2"/>
          <speciesReference species="M_phe-L"/>
          <speciesReference species="M_thbpt"/>
        </listOfReactants>
        <listOfProducts>
          <speciesReference species="M_dhbpt"/>
          <speciesReference species="M_h2o"/>
          <speciesReference species="M_tyr-L"/>
        </listOfProducts>
        <kineticLaw>
          <listOfParameters>
            <parameter id="LOWER_BOUND" value="0" units="mmol_per_gDW_per_hr"/>
            <parameter id="UPPER_BOUND" value="999999" units="mmol_per_gDW_per_hr"/>
            <parameter id="OBJECTIVE_COEFFICIENT" value="0"/>
            <parameter id="FLUX_VALUE" value="0" units="mmol_per_gDW_per_hr"/>
            <parameter id="REDUCED_COST" value="0"/>
          </listOfParameters>
        </kineticLaw>
      </reaction>
      <reaction id="R_TKT1" name="transketolase">
        <notes>
          <p>GENE_ASSOCIATION: SMc03978</p>
          <p>PROTEIN_ASSOCIATION: CbbT   Tkt1  Tkt2  </p>
          <p>SUBSYSTEM: Pentose Phosphate Pathway</p>
          <p>PROTEIN_CLASS: EC-2.2.1.1</p>
        </notes>
        <listOfReactants>
          <speciesReference species="M_r5p"/>
          <speciesReference species="M_xu5p-D"/>
        </listOfReactants>
        <listOfProducts>
          <speciesReference species="M_g3p"/>
          <speciesReference species="M_s7p"/>
        </listOfProducts>
        <kineticLaw>
          <listOfParameters>
            <parameter id="LOWER_BOUND" value="-999999" units="mmol_per_gDW_per_hr"/>
            <parameter id="UPPER_BOUND" value="999999" units="mmol_per_gDW_per_hr"/>
            <parameter id="OBJECTIVE_COEFFICIENT" value="0"/>
            <parameter id="FLUX_VALUE" value="0" units="mmol_per_gDW_per_hr"/>
            <parameter id="REDUCED_COST" value="0"/>
          </listOfParameters>
        </kineticLaw>
      </reaction>
      <reaction id="R_CSND" name="Cytosine deaminase" reversible="false">
        <notes>
          <p>GENE_ASSOCIATION: (SMa2371) OR (SMc02420)</p>
          <p>PROTEIN_ASSOCIATION: CodA   </p>
          <p>SUBSYSTEM: Pyrimidine Metabolism</p>
          <p>PROTEIN_CLASS: EC-3.5.4.1</p>
        </notes>
        <listOfReactants>
          <speciesReference species="M_csn"/>
          <speciesReference species="M_h"/>
          <speciesReference species="M_h2o"/>
        </listOfReactants>
        <listOfProducts>
          <speciesReference species="M_nh4"/>
          <speciesReference species="M_ura"/>
        </listOfProducts>
        <kineticLaw>
          <listOfParameters>
            <parameter id="LOWER_BOUND" value="0" units="mmol_per_gDW_per_hr"/>
            <parameter id="UPPER_BOUND" value="999999" units="mmol_per_gDW_per_hr"/>
            <parameter id="OBJECTIVE_COEFFICIENT" value="0"/>
            <parameter id="FLUX_VALUE" value="0" units="mmol_per_gDW_per_hr"/>
            <parameter id="REDUCED_COST" value="0"/>
          </listOfParameters>
        </kineticLaw>
      </reaction>
      <reaction id="R_IPMDr" name="3-isopropylmalate dehydrogenase reversible">
        <notes>
          <p>GENE_ASSOCIATION: SMc04405</p>
          <p>PROTEIN_ASSOCIATION: LeuB  </p>
          <p>SUBSYSTEM: Valine, Leucine and Isoleucine Biosynthesis</p>
          <p>PROTEIN_CLASS: EC-1.1.1.85</p>
        </notes>
        <listOfReactants>
          <speciesReference species="M_3c2hmp"/>
          <speciesReference species="M_nad"/>
        </listOfReactants>
        <listOfProducts>
          <speciesReference species="M_3c4mop"/>
          <speciesReference species="M_h"/>
          <speciesReference species="M_nadh"/>
        </listOfProducts>
        <kineticLaw>
          <listOfParameters>
            <parameter id="LOWER_BOUND" value="-999999" units="mmol_per_gDW_per_hr"/>
            <parameter id="UPPER_BOUND" value="999999" units="mmol_per_gDW_per_hr"/>
            <parameter id="OBJECTIVE_COEFFICIENT" value="0"/>
            <parameter id="FLUX_VALUE" value="0" units="mmol_per_gDW_per_hr"/>
            <parameter id="REDUCED_COST" value="0"/>
          </listOfParameters>
        </kineticLaw>
      </reaction>
      <reaction id="R_CDPMEK" name="4-(cytidine 5&apos;-diphospho)-2-C-methyl-D-erythritol kinase" reversible="false">
        <notes>
          <p>GENE_ASSOCIATION: SMc00862</p>
          <p>PROTEIN_ASSOCIATION: Ipk</p>
          <p>SUBSYSTEM: Terpenoid Backbone Biosynthesis</p>
          <p>PROTEIN_CLASS: EC-2.7.1.148</p>
        </notes>
        <listOfReactants>
          <speciesReference species="M_4c2me"/>
          <speciesReference species="M_atp"/>
        </listOfReactants>
        <listOfProducts>
          <speciesReference species="M_2p4c2me"/>
          <speciesReference species="M_adp"/>
          <speciesReference species="M_h"/>
        </listOfProducts>
        <kineticLaw>
          <listOfParameters>
            <parameter id="LOWER_BOUND" value="0" units="mmol_per_gDW_per_hr"/>
            <parameter id="UPPER_BOUND" value="999999" units="mmol_per_gDW_per_hr"/>
            <parameter id="OBJECTIVE_COEFFICIENT" value="0"/>
            <parameter id="FLUX_VALUE" value="0" units="mmol_per_gDW_per_hr"/>
            <parameter id="REDUCED_COST" value="0"/>
          </listOfParameters>
        </kineticLaw>
      </reaction>
      <reaction id="EX_succ" name="Exchange_Flux">
        <notes>
          <p>GENE_ASSOCIATION: </p>
          <p>PROTEIN_ASSOCIATION: </p>
          <p>SUBSYSTEM: S_</p>
          <p>PROTEIN_CLASS: </p>
        </notes>
        <listOfReactants>
          <speciesReference species="M_succ_e"/>
        </listOfReactants>
        <listOfProducts>
          <speciesReference species="M_succ_b"/>
        </listOfProducts>
        <kineticLaw>
          <listOfParameters>
            <parameter id="LOWER_BOUND" value="-1.326" units="mmol_per_gDW_per_hr"/>
            <parameter id="UPPER_BOUND" value="0" units="mmol_per_gDW_per_hr"/>
            <parameter id="OBJECTIVE_COEFFICIENT" value="0"/>
            <parameter id="FLUX_VALUE" value="0" units="mmol_per_gDW_per_hr"/>
            <parameter id="REDUCED_COST" value="0"/>
          </listOfParameters>
        </kineticLaw>
      </reaction>
      <reaction id="R_UPPDC1" name="uroporphyrinogen decarboxylase (uroporphyrinogen III)" reversible="false">
        <notes>
          <p>GENE_ASSOCIATION: SMc02794</p>
          <p>PROTEIN_ASSOCIATION: HemE</p>
          <p>SUBSYSTEM: Porphyrin and Chlorophyll Metabolism</p>
          <p>PROTEIN_CLASS: EC-4.1.1.37</p>
        </notes>
        <listOfReactants>
          <speciesReference species="M_h" stoichiometry="4"/>
          <speciesReference species="M_uppg3"/>
        </listOfReactants>
        <listOfProducts>
          <speciesReference species="M_co2" stoichiometry="4"/>
          <speciesReference species="M_cpppg3"/>
        </listOfProducts>
        <kineticLaw>
          <listOfParameters>
            <parameter id="LOWER_BOUND" value="0" units="mmol_per_gDW_per_hr"/>
            <parameter id="UPPER_BOUND" value="999999" units="mmol_per_gDW_per_hr"/>
            <parameter id="OBJECTIVE_COEFFICIENT" value="0"/>
            <parameter id="FLUX_VALUE" value="0" units="mmol_per_gDW_per_hr"/>
            <parameter id="REDUCED_COST" value="0"/>
          </listOfParameters>
        </kineticLaw>
      </reaction>
      <reaction id="R_NTPTP1" name="Nucleoside triphosphate tripolyhydrolase" reversible="false">
        <notes>
          <p>GENE_ASSOCIATION: SMc02074</p>
          <p>PROTEIN_ASSOCIATION:  </p>
          <p>SUBSYSTEM: Purine Metabolism</p>
          <p>PROTEIN_CLASS: EC-3.1.5.1</p>
        </notes>
        <listOfReactants>
          <speciesReference species="M_dgtp"/>
          <speciesReference species="M_h2o"/>
        </listOfReactants>
        <listOfProducts>
          <speciesReference species="M_dgsn"/>
          <speciesReference species="M_pppi"/>
        </listOfProducts>
        <kineticLaw>
          <listOfParameters>
            <parameter id="LOWER_BOUND" value="0" units="mmol_per_gDW_per_hr"/>
            <parameter id="UPPER_BOUND" value="999999" units="mmol_per_gDW_per_hr"/>
            <parameter id="OBJECTIVE_COEFFICIENT" value="0"/>
            <parameter id="FLUX_VALUE" value="0" units="mmol_per_gDW_per_hr"/>
            <parameter id="REDUCED_COST" value="0"/>
          </listOfParameters>
        </kineticLaw>
      </reaction>
      <reaction id="R_DDGLCN" name="5-dehydro-2-deoxygluconokinase" reversible="false">
        <notes>
          <p>GENE_ASSOCIATION: SMc01165</p>
          <p>PROTEIN_ASSOCIATION: IolC</p>
          <p>SUBSYSTEM: Inositol Phosphate Metabolism</p>
          <p>PROTEIN_CLASS: EC-2.7.1.92</p>
        </notes>
        <listOfReactants>
          <speciesReference species="M_atp"/>
          <speciesReference species="M_dkh"/>
        </listOfReactants>
        <listOfProducts>
          <speciesReference species="M_adp"/>
          <speciesReference species="M_dkhp"/>
        </listOfProducts>
        <kineticLaw>
          <listOfParameters>
            <parameter id="LOWER_BOUND" value="0" units="mmol_per_gDW_per_hr"/>
            <parameter id="UPPER_BOUND" value="999999" units="mmol_per_gDW_per_hr"/>
            <parameter id="OBJECTIVE_COEFFICIENT" value="0"/>
            <parameter id="FLUX_VALUE" value="0" units="mmol_per_gDW_per_hr"/>
            <parameter id="REDUCED_COST" value="0"/>
          </listOfParameters>
        </kineticLaw>
      </reaction>
      <reaction id="R_NDPK1" name="nucleoside-diphosphate kinase (ATP:GDP)">
        <notes>
          <p>GENE_ASSOCIATION: (SMc00595) OR (SMc04005)</p>
          <p>PROTEIN_ASSOCIATION: Ndk  PykA</p>
          <p>SUBSYSTEM: Purine Metabolism</p>
          <p>PROTEIN_CLASS: EC-2.7.4.6</p>
        </notes>
        <listOfReactants>
          <speciesReference species="M_atp"/>
          <speciesReference species="M_gdp"/>
        </listOfReactants>
        <listOfProducts>
          <speciesReference species="M_adp"/>
          <speciesReference species="M_gtp"/>
        </listOfProducts>
        <kineticLaw>
          <listOfParameters>
            <parameter id="LOWER_BOUND" value="-999999" units="mmol_per_gDW_per_hr"/>
            <parameter id="UPPER_BOUND" value="999999" units="mmol_per_gDW_per_hr"/>
            <parameter id="OBJECTIVE_COEFFICIENT" value="0"/>
            <parameter id="FLUX_VALUE" value="0" units="mmol_per_gDW_per_hr"/>
            <parameter id="REDUCED_COST" value="0"/>
          </listOfParameters>
        </kineticLaw>
      </reaction>
      <reaction id="R_NDPK7" name="nucleoside-diphosphate kinase (ATP:dCDP)">
        <notes>
          <p>GENE_ASSOCIATION: SMc00595</p>
          <p>PROTEIN_ASSOCIATION: Ndk  </p>
          <p>SUBSYSTEM: Pyrimidine Metabolism</p>
          <p>PROTEIN_CLASS: EC-2.7.4.6</p>
        </notes>
        <listOfReactants>
          <speciesReference species="M_atp"/>
          <speciesReference species="M_dcdp"/>
        </listOfReactants>
        <listOfProducts>
          <speciesReference species="M_adp"/>
          <speciesReference species="M_dctp"/>
        </listOfProducts>
        <kineticLaw>
          <listOfParameters>
            <parameter id="LOWER_BOUND" value="-999999" units="mmol_per_gDW_per_hr"/>
            <parameter id="UPPER_BOUND" value="999999" units="mmol_per_gDW_per_hr"/>
            <parameter id="OBJECTIVE_COEFFICIENT" value="0"/>
            <parameter id="FLUX_VALUE" value="0" units="mmol_per_gDW_per_hr"/>
            <parameter id="REDUCED_COST" value="0"/>
          </listOfParameters>
        </kineticLaw>
      </reaction>
      <reaction id="R_CYTOX2" name="Cytochrome oxidase (rhizobium)" reversible="false">
        <notes>
          <p>GENE_ASSOCIATION: ((SMa1220) AND (SMa1216) AND (SMa1213) AND (SMa1214)) OR ((SMa0765) AND (SMa0766) AND (SMa0769) AND (SMa0767)) OR ((SMa0612) AND (SMa0615) AND (SMa0617) AND (SMa0616))</p>
          <p>PROTEIN_ASSOCIATION: FixN1  FixN2  FixN3  FixP1  FixP2  FixP3  FixQ1  FixQ2  FixQ3  FixO1  FixO2  FixO3 </p>
          <p>SUBSYSTEM: Oxidative Phosphorylation</p>
          <p>PROTEIN_CLASS: EC-1.9.3.1</p>
        </notes>
        <listOfReactants>
          <speciesReference species="M_h" stoichiometry="2"/>
          <speciesReference species="M_o2"/>
          <speciesReference species="M_qh2" stoichiometry="2"/>
        </listOfReactants>
        <listOfProducts>
          <speciesReference species="M_h_e" stoichiometry="2"/>
          <speciesReference species="M_h2o" stoichiometry="2"/>
          <speciesReference species="M_q" stoichiometry="2"/>
        </listOfProducts>
        <kineticLaw>
          <listOfParameters>
            <parameter id="LOWER_BOUND" value="0" units="mmol_per_gDW_per_hr"/>
            <parameter id="UPPER_BOUND" value="999999" units="mmol_per_gDW_per_hr"/>
            <parameter id="OBJECTIVE_COEFFICIENT" value="0"/>
            <parameter id="FLUX_VALUE" value="0" units="mmol_per_gDW_per_hr"/>
            <parameter id="REDUCED_COST" value="0"/>
          </listOfParameters>
        </kineticLaw>
      </reaction>
      <reaction id="R_ASADi" name="aspartate-semialdehyde dehydrogenase, irreversible" reversible="false">
        <notes>
          <p>GENE_ASSOCIATION: SMc04410</p>
          <p>PROTEIN_ASSOCIATION: Asd  </p>
          <p>SUBSYSTEM: Glycine, Serine, and Threonine Metabolism</p>
          <p>PROTEIN_CLASS: EC-1.2.1.11</p>
        </notes>
        <listOfReactants>
          <speciesReference species="M_4pasp"/>
          <speciesReference species="M_h"/>
          <speciesReference species="M_nadph"/>
        </listOfReactants>
        <listOfProducts>
          <speciesReference species="M_aspsa"/>
          <speciesReference species="M_nadp"/>
          <speciesReference species="M_pi"/>
        </listOfProducts>
        <kineticLaw>
          <listOfParameters>
            <parameter id="LOWER_BOUND" value="0" units="mmol_per_gDW_per_hr"/>
            <parameter id="UPPER_BOUND" value="999999" units="mmol_per_gDW_per_hr"/>
            <parameter id="OBJECTIVE_COEFFICIENT" value="0"/>
            <parameter id="FLUX_VALUE" value="0" units="mmol_per_gDW_per_hr"/>
            <parameter id="REDUCED_COST" value="0"/>
          </listOfParameters>
        </kineticLaw>
      </reaction>
      <reaction id="R_APS" name="APS-reductase" reversible="false">
        <notes>
          <p>GENE_ASSOCIATION: (SMc00421) OR (SMc01174)</p>
          <p>PROTEIN_ASSOCIATION: CysK1  CysK2</p>
          <p>SUBSYSTEM: Sulfur Metabolism</p>
          <p>PROTEIN_CLASS: EC-2.5.1.47</p>
        </notes>
        <listOfReactants>
          <speciesReference species="M_acser"/>
          <speciesReference species="M_h2s"/>
        </listOfReactants>
        <listOfProducts>
          <speciesReference species="M_ac"/>
          <speciesReference species="M_cys-L"/>
          <speciesReference species="M_h"/>
        </listOfProducts>
        <kineticLaw>
          <listOfParameters>
            <parameter id="LOWER_BOUND" value="0" units="mmol_per_gDW_per_hr"/>
            <parameter id="UPPER_BOUND" value="999999" units="mmol_per_gDW_per_hr"/>
            <parameter id="OBJECTIVE_COEFFICIENT" value="0"/>
            <parameter id="FLUX_VALUE" value="0" units="mmol_per_gDW_per_hr"/>
            <parameter id="REDUCED_COST" value="0"/>
          </listOfParameters>
        </kineticLaw>
      </reaction>
      <reaction id="R_GUAPRTr" name="guanine phosphoribosyltransferase">
        <notes>
          <p>GENE_ASSOCIATION: (SMc00719) OR (SMc02698) OR (SMc00945)</p>
          <p>PROTEIN_ASSOCIATION: Hpt  Apt  Gpt </p>
          <p>SUBSYSTEM: Purine Metabolism</p>
          <p>PROTEIN_CLASS: EC-2.4.2.8</p>
        </notes>
        <listOfReactants>
          <speciesReference species="M_gua"/>
          <speciesReference species="M_prpp"/>
        </listOfReactants>
        <listOfProducts>
          <speciesReference species="M_gmp"/>
          <speciesReference species="M_ppi"/>
        </listOfProducts>
        <kineticLaw>
          <listOfParameters>
            <parameter id="LOWER_BOUND" value="-999999" units="mmol_per_gDW_per_hr"/>
            <parameter id="UPPER_BOUND" value="999999" units="mmol_per_gDW_per_hr"/>
            <parameter id="OBJECTIVE_COEFFICIENT" value="0"/>
            <parameter id="FLUX_VALUE" value="0" units="mmol_per_gDW_per_hr"/>
            <parameter id="REDUCED_COST" value="0"/>
          </listOfParameters>
        </kineticLaw>
      </reaction>
      <reaction id="R_FTHFD" name="formyltetrahydrofolate deformylase" reversible="false">
        <notes>
          <p>GENE_ASSOCIATION: (SMa2141) OR (SMc03205) OR (SMc04154) OR (SMc01100)</p>
          <p>PROTEIN_ASSOCIATION: PurU3  PurU1  PurU Fmt</p>
          <p>SUBSYSTEM: One carbon pool by folate</p>
          <p>PROTEIN_CLASS: EC-3.5.1.10</p>
        </notes>
        <listOfReactants>
          <speciesReference species="M_10fthf"/>
          <speciesReference species="M_h2o"/>
        </listOfReactants>
        <listOfProducts>
          <speciesReference species="M_for"/>
          <speciesReference species="M_h"/>
          <speciesReference species="M_thf"/>
        </listOfProducts>
        <kineticLaw>
          <listOfParameters>
            <parameter id="LOWER_BOUND" value="0" units="mmol_per_gDW_per_hr"/>
            <parameter id="UPPER_BOUND" value="999999" units="mmol_per_gDW_per_hr"/>
            <parameter id="OBJECTIVE_COEFFICIENT" value="0"/>
            <parameter id="FLUX_VALUE" value="0" units="mmol_per_gDW_per_hr"/>
            <parameter id="REDUCED_COST" value="0"/>
          </listOfParameters>
        </kineticLaw>
      </reaction>
      <reaction id="R_GTPCI" name="GTP cyclohydrolase I" reversible="false">
        <notes>
          <p>GENE_ASSOCIATION: SMc01005</p>
          <p>PROTEIN_ASSOCIATION: FolE</p>
          <p>SUBSYSTEM: Folate Biosynthesis</p>
          <p>PROTEIN_CLASS: EC-3.5.4.16</p>
        </notes>
        <listOfReactants>
          <speciesReference species="M_gtp"/>
          <speciesReference species="M_h2o"/>
        </listOfReactants>
        <listOfProducts>
          <speciesReference species="M_ahdt"/>
          <speciesReference species="M_for"/>
          <speciesReference species="M_h"/>
        </listOfProducts>
        <kineticLaw>
          <listOfParameters>
            <parameter id="LOWER_BOUND" value="0" units="mmol_per_gDW_per_hr"/>
            <parameter id="UPPER_BOUND" value="999999" units="mmol_per_gDW_per_hr"/>
            <parameter id="OBJECTIVE_COEFFICIENT" value="0"/>
            <parameter id="FLUX_VALUE" value="0" units="mmol_per_gDW_per_hr"/>
            <parameter id="REDUCED_COST" value="0"/>
          </listOfParameters>
        </kineticLaw>
      </reaction>
      <reaction id="R_CPPPGO" name="coproporphyrinogen oxidase (O2 required)" reversible="false">
        <notes>
          <p>GENE_ASSOCIATION: (SMc00180) AND ((SMa1266) OR (SMc01147))</p>
          <p>PROTEIN_ASSOCIATION: HemF  HemN</p>
          <p>SUBSYSTEM: Porphyrin and Chlorophyll Metabolism</p>
          <p>PROTEIN_CLASS: EC-1.3.3.3</p>
        </notes>
        <listOfReactants>
          <speciesReference species="M_cpppg3"/>
          <speciesReference species="M_h" stoichiometry="2"/>
          <speciesReference species="M_o2"/>
        </listOfReactants>
        <listOfProducts>
          <speciesReference species="M_co2" stoichiometry="2"/>
          <speciesReference species="M_h2o" stoichiometry="2"/>
          <speciesReference species="M_pppg9"/>
        </listOfProducts>
        <kineticLaw>
          <listOfParameters>
            <parameter id="LOWER_BOUND" value="0" units="mmol_per_gDW_per_hr"/>
            <parameter id="UPPER_BOUND" value="999999" units="mmol_per_gDW_per_hr"/>
            <parameter id="OBJECTIVE_COEFFICIENT" value="0"/>
            <parameter id="FLUX_VALUE" value="0" units="mmol_per_gDW_per_hr"/>
            <parameter id="REDUCED_COST" value="0"/>
          </listOfParameters>
        </kineticLaw>
      </reaction>
      <reaction id="R_RPE" name="ribulose 5-phosphate 3-epimerase">
        <notes>
          <p>GENE_ASSOCIATION: (SM_b20195) OR (SMc00511)</p>
          <p>PROTEIN_ASSOCIATION: Ppe Rpe  </p>
          <p>SUBSYSTEM: Pentose Phosphate Pathway</p>
          <p>PROTEIN_CLASS: EC-5.1.3.1</p>
        </notes>
        <listOfReactants>
          <speciesReference species="M_ru5p-D"/>
        </listOfReactants>
        <listOfProducts>
          <speciesReference species="M_xu5p-D"/>
        </listOfProducts>
        <kineticLaw>
          <listOfParameters>
            <parameter id="LOWER_BOUND" value="-999999" units="mmol_per_gDW_per_hr"/>
            <parameter id="UPPER_BOUND" value="999999" units="mmol_per_gDW_per_hr"/>
            <parameter id="OBJECTIVE_COEFFICIENT" value="0"/>
            <parameter id="FLUX_VALUE" value="0" units="mmol_per_gDW_per_hr"/>
            <parameter id="REDUCED_COST" value="0"/>
          </listOfParameters>
        </kineticLaw>
      </reaction>
      <reaction id="R_RNDR3" name="ribonucleoside-diphosphate reductase (CDP)" reversible="false">
        <notes>
          <p>GENE_ASSOCIATION: SMc01237</p>
          <p>PROTEIN_ASSOCIATION: Nrd  </p>
          <p>SUBSYSTEM: Pyrimidine Metabolism</p>
          <p>PROTEIN_CLASS: EC-1.17.4.1</p>
        </notes>
        <listOfReactants>
          <speciesReference species="M_cdp"/>
          <speciesReference species="M_trdrd"/>
        </listOfReactants>
        <listOfProducts>
          <speciesReference species="M_dcdp"/>
          <speciesReference species="M_h2o"/>
          <speciesReference species="M_trdox"/>
        </listOfProducts>
        <kineticLaw>
          <listOfParameters>
            <parameter id="LOWER_BOUND" value="0" units="mmol_per_gDW_per_hr"/>
            <parameter id="UPPER_BOUND" value="999999" units="mmol_per_gDW_per_hr"/>
            <parameter id="OBJECTIVE_COEFFICIENT" value="0"/>
            <parameter id="FLUX_VALUE" value="0" units="mmol_per_gDW_per_hr"/>
            <parameter id="REDUCED_COST" value="0"/>
          </listOfParameters>
        </kineticLaw>
      </reaction>
      <reaction id="R_ECOAH4" name="3-hydroxyacyl-CoA dehydratase (3-hydroxydecanoyl-CoA)">
        <notes>
          <p>GENE_ASSOCIATION: (SM_b20752) OR (SM_b21633) OR (SMa1408) OR (SMc00976) OR (SMc01153) OR (SMc01669) OR (SMc01806) OR (SMc04398) OR (SMc02227)</p>
          <p>PROTEIN_ASSOCIATION:  PaaG  FadB  </p>
          <p>SUBSYSTEM: Fatty Acid Metabolism</p>
          <p>PROTEIN_CLASS: EC-4.2.1.17</p>
        </notes>
        <listOfReactants>
          <speciesReference species="M_3hdcoa"/>
        </listOfReactants>
        <listOfProducts>
          <speciesReference species="M_dc2coa"/>
          <speciesReference species="M_h2o"/>
        </listOfProducts>
        <kineticLaw>
          <listOfParameters>
            <parameter id="LOWER_BOUND" value="-999999" units="mmol_per_gDW_per_hr"/>
            <parameter id="UPPER_BOUND" value="999999" units="mmol_per_gDW_per_hr"/>
            <parameter id="OBJECTIVE_COEFFICIENT" value="0"/>
            <parameter id="FLUX_VALUE" value="0" units="mmol_per_gDW_per_hr"/>
            <parameter id="REDUCED_COST" value="0"/>
          </listOfParameters>
        </kineticLaw>
      </reaction>
      <reaction id="R_EAR60y" name="enoyl-[acyl-carrier-protein] reductase (NADPH) (n-C6:0)" reversible="false">
        <notes>
          <p>GENE_ASSOCIATION: (SMc00005) AND (SMc00326)</p>
          <p>PROTEIN_ASSOCIATION: FabI1 FabI2</p>
          <p>SUBSYSTEM: Fatty Acid Biosynthesis</p>
          <p>PROTEIN_CLASS: EC-1.3.1.10</p>
        </notes>
        <listOfReactants>
          <speciesReference species="M_h"/>
          <speciesReference species="M_nadph"/>
          <speciesReference species="M_thex2eACP"/>
        </listOfReactants>
        <listOfProducts>
          <speciesReference species="M_hexACP"/>
          <speciesReference species="M_nadp"/>
        </listOfProducts>
        <kineticLaw>
          <listOfParameters>
            <parameter id="LOWER_BOUND" value="0" units="mmol_per_gDW_per_hr"/>
            <parameter id="UPPER_BOUND" value="999999" units="mmol_per_gDW_per_hr"/>
            <parameter id="OBJECTIVE_COEFFICIENT" value="0"/>
            <parameter id="FLUX_VALUE" value="0" units="mmol_per_gDW_per_hr"/>
            <parameter id="REDUCED_COST" value="0"/>
          </listOfParameters>
        </kineticLaw>
      </reaction>
      <reaction id="R_ASPT" name="L-aspartase" reversible="false">
        <notes>
          <p>GENE_ASSOCIATION: </p>
          <p>PROTEIN_ASSOCIATION: </p>
          <p>SUBSYSTEM: Alanine, Aspartate and Glutamate metabolism</p>
          <p>PROTEIN_CLASS: EC-4.3.1.1</p>
        </notes>
        <listOfReactants>
          <speciesReference species="M_asp-L"/>
        </listOfReactants>
        <listOfProducts>
          <speciesReference species="M_fum"/>
          <speciesReference species="M_nh4"/>
        </listOfProducts>
        <kineticLaw>
          <listOfParameters>
            <parameter id="LOWER_BOUND" value="0" units="mmol_per_gDW_per_hr"/>
            <parameter id="UPPER_BOUND" value="999999" units="mmol_per_gDW_per_hr"/>
            <parameter id="OBJECTIVE_COEFFICIENT" value="0"/>
            <parameter id="FLUX_VALUE" value="0" units="mmol_per_gDW_per_hr"/>
            <parameter id="REDUCED_COST" value="0"/>
          </listOfParameters>
        </kineticLaw>
      </reaction>
      <reaction id="R_G5SADr" name="L-glutamate 5-semialdehyde dehydratase, reversible">
        <notes>
          <p>GENE_ASSOCIATION: spontaneous</p>
          <p>PROTEIN_ASSOCIATION: </p>
          <p>SUBSYSTEM: Arginine and Proline Metabolism</p>
          <p>PROTEIN_CLASS: </p>
        </notes>
        <listOfReactants>
          <speciesReference species="M_glu5sa"/>
        </listOfReactants>
        <listOfProducts>
          <speciesReference species="M_1pyr5c"/>
          <speciesReference species="M_h"/>
          <speciesReference species="M_h2o"/>
        </listOfProducts>
        <kineticLaw>
          <listOfParameters>
            <parameter id="LOWER_BOUND" value="-999999" units="mmol_per_gDW_per_hr"/>
            <parameter id="UPPER_BOUND" value="999999" units="mmol_per_gDW_per_hr"/>
            <parameter id="OBJECTIVE_COEFFICIENT" value="0"/>
            <parameter id="FLUX_VALUE" value="0" units="mmol_per_gDW_per_hr"/>
            <parameter id="REDUCED_COST" value="0"/>
          </listOfParameters>
        </kineticLaw>
      </reaction>
      <reaction id="R_DHDPRx" name="dihydrodipicolinate reductase (NADH)" reversible="false">
        <notes>
          <p>GENE_ASSOCIATION: SMc02837</p>
          <p>PROTEIN_ASSOCIATION: DapB  </p>
          <p>SUBSYSTEM: Lysine Biosynthesis</p>
          <p>PROTEIN_CLASS: EC-1.3.1.26</p>
        </notes>
        <listOfReactants>
          <speciesReference species="M_23dhdp"/>
          <speciesReference species="M_h"/>
          <speciesReference species="M_nadh"/>
        </listOfReactants>
        <listOfProducts>
          <speciesReference species="M_nad"/>
          <speciesReference species="M_thdp"/>
        </listOfProducts>
        <kineticLaw>
          <listOfParameters>
            <parameter id="LOWER_BOUND" value="0" units="mmol_per_gDW_per_hr"/>
            <parameter id="UPPER_BOUND" value="999999" units="mmol_per_gDW_per_hr"/>
            <parameter id="OBJECTIVE_COEFFICIENT" value="0"/>
            <parameter id="FLUX_VALUE" value="0" units="mmol_per_gDW_per_hr"/>
            <parameter id="REDUCED_COST" value="0"/>
          </listOfParameters>
        </kineticLaw>
      </reaction>
      <reaction id="R_DXPRIi" name="1-deoxy-D-xylulose reductoisomerase" reversible="false">
        <notes>
          <p>GENE_ASSOCIATION: SMc03105</p>
          <p>PROTEIN_ASSOCIATION: Dxr</p>
          <p>SUBSYSTEM: Terpenoid Backbone Biosynthesis</p>
          <p>PROTEIN_CLASS: EC-1.1.1.267</p>
        </notes>
        <listOfReactants>
          <speciesReference species="M_dxyl5p"/>
          <speciesReference species="M_h"/>
          <speciesReference species="M_nadph"/>
        </listOfReactants>
        <listOfProducts>
          <speciesReference species="M_2me4p"/>
          <speciesReference species="M_nadp"/>
        </listOfProducts>
        <kineticLaw>
          <listOfParameters>
            <parameter id="LOWER_BOUND" value="0" units="mmol_per_gDW_per_hr"/>
            <parameter id="UPPER_BOUND" value="999999" units="mmol_per_gDW_per_hr"/>
            <parameter id="OBJECTIVE_COEFFICIENT" value="0"/>
            <parameter id="FLUX_VALUE" value="0" units="mmol_per_gDW_per_hr"/>
            <parameter id="REDUCED_COST" value="0"/>
          </listOfParameters>
        </kineticLaw>
      </reaction>
      <reaction id="R_MALt2_2" name="Malate transport via proton symport (2 H)" reversible="false">
        <notes>
          <p>GENE_ASSOCIATION: SM_b20611</p>
          <p>PROTEIN_ASSOCIATION: DctA</p>
          <p>SUBSYSTEM: Transport</p>
          <p>PROTEIN_CLASS: </p>
        </notes>
        <listOfReactants>
          <speciesReference species="M_h_e" stoichiometry="2"/>
          <speciesReference species="M_mal-L_e"/>
        </listOfReactants>
        <listOfProducts>
          <speciesReference species="M_h" stoichiometry="2"/>
          <speciesReference species="M_mal-L"/>
        </listOfProducts>
        <kineticLaw>
          <listOfParameters>
            <parameter id="LOWER_BOUND" value="0" units="mmol_per_gDW_per_hr"/>
            <parameter id="UPPER_BOUND" value="999999" units="mmol_per_gDW_per_hr"/>
            <parameter id="OBJECTIVE_COEFFICIENT" value="0"/>
            <parameter id="FLUX_VALUE" value="0" units="mmol_per_gDW_per_hr"/>
            <parameter id="REDUCED_COST" value="0"/>
          </listOfParameters>
        </kineticLaw>
      </reaction>
      <reaction id="R_CBIAT" name="Cobinamide adenyltransferase">
        <notes>
          <p>GENE_ASSOCIATION: SMc04302</p>
          <p>PROTEIN_ASSOCIATION: CobO</p>
          <p>SUBSYSTEM: Porphyrin and Chlorophyll Metabolism</p>
          <p>PROTEIN_CLASS: EC-2.5.1.17</p>
        </notes>
        <listOfReactants>
          <speciesReference species="M_atp"/>
          <speciesReference species="M_cbi"/>
          <speciesReference species="M_h"/>
        </listOfReactants>
        <listOfProducts>
          <speciesReference species="M_adocbi"/>
          <speciesReference species="M_ppi"/>
          <speciesReference species="M_pi"/>
        </listOfProducts>
        <kineticLaw>
          <listOfParameters>
            <parameter id="LOWER_BOUND" value="-999999" units="mmol_per_gDW_per_hr"/>
            <parameter id="UPPER_BOUND" value="999999" units="mmol_per_gDW_per_hr"/>
            <parameter id="OBJECTIVE_COEFFICIENT" value="0"/>
            <parameter id="FLUX_VALUE" value="0" units="mmol_per_gDW_per_hr"/>
            <parameter id="REDUCED_COST" value="0"/>
          </listOfParameters>
        </kineticLaw>
      </reaction>
      <reaction id="R_TRPS3r" name="tryptophan synthase (indoleglycerol phosphate)">
        <notes>
          <p>GENE_ASSOCIATION: (SMc02765) AND (SMc02766)</p>
          <p>PROTEIN_ASSOCIATION: TrpA TrpB  </p>
          <p>SUBSYSTEM: Phenylalanine Tyrosine Tryptophan Biosynthesis</p>
          <p>PROTEIN_CLASS: EC-4.2.1.20</p>
        </notes>
        <listOfReactants>
          <speciesReference species="M_3ig3p"/>
        </listOfReactants>
        <listOfProducts>
          <speciesReference species="M_g3p"/>
          <speciesReference species="M_indole"/>
        </listOfProducts>
        <kineticLaw>
          <listOfParameters>
            <parameter id="LOWER_BOUND" value="-999999" units="mmol_per_gDW_per_hr"/>
            <parameter id="UPPER_BOUND" value="999999" units="mmol_per_gDW_per_hr"/>
            <parameter id="OBJECTIVE_COEFFICIENT" value="0"/>
            <parameter id="FLUX_VALUE" value="0" units="mmol_per_gDW_per_hr"/>
            <parameter id="REDUCED_COST" value="0"/>
          </listOfParameters>
        </kineticLaw>
      </reaction>
      <reaction id="R_DGLCN" name="5-deoxy-glucuronate isomerase" reversible="false">
        <notes>
          <p>GENE_ASSOCIATION: SMc00432</p>
          <p>PROTEIN_ASSOCIATION: IolB</p>
          <p>SUBSYSTEM: Inositol Phosphate Metabolism</p>
          <p>PROTEIN_CLASS: EC-5.3.1.-</p>
        </notes>
        <listOfReactants>
          <speciesReference species="M_5ddglcn"/>
        </listOfReactants>
        <listOfProducts>
          <speciesReference species="M_dkh"/>
        </listOfProducts>
        <kineticLaw>
          <listOfParameters>
            <parameter id="LOWER_BOUND" value="0" units="mmol_per_gDW_per_hr"/>
            <parameter id="UPPER_BOUND" value="999999" units="mmol_per_gDW_per_hr"/>
            <parameter id="OBJECTIVE_COEFFICIENT" value="0"/>
            <parameter id="FLUX_VALUE" value="0" units="mmol_per_gDW_per_hr"/>
            <parameter id="REDUCED_COST" value="0"/>
          </listOfParameters>
        </kineticLaw>
      </reaction>
      <reaction id="R_ILETAi" name="isoleucine transaminase" reversible="false">
        <notes>
          <p>GENE_ASSOCIATION: (SMc00042) OR (SMc02896)</p>
          <p>PROTEIN_ASSOCIATION: IlvE2  IlvE1  </p>
          <p>SUBSYSTEM: Valine, Leucine and Isoleucine Biosynthesis</p>
          <p>PROTEIN_CLASS: EC-2.6.1.42</p>
        </notes>
        <listOfReactants>
          <speciesReference species="M_3mop"/>
          <speciesReference species="M_glu-L"/>
        </listOfReactants>
        <listOfProducts>
          <speciesReference species="M_akg"/>
          <speciesReference species="M_ile-L"/>
        </listOfProducts>
        <kineticLaw>
          <listOfParameters>
            <parameter id="LOWER_BOUND" value="0" units="mmol_per_gDW_per_hr"/>
            <parameter id="UPPER_BOUND" value="999999" units="mmol_per_gDW_per_hr"/>
            <parameter id="OBJECTIVE_COEFFICIENT" value="0"/>
            <parameter id="FLUX_VALUE" value="0" units="mmol_per_gDW_per_hr"/>
            <parameter id="REDUCED_COST" value="0"/>
          </listOfParameters>
        </kineticLaw>
      </reaction>
      <reaction id="R_NTD2" name="5&apos;-nucleotidase (UMP)" reversible="false">
        <notes>
          <p>GENE_ASSOCIATION: (SMc02063) OR (SMc04018)</p>
          <p>PROTEIN_ASSOCIATION: SurE   </p>
          <p>SUBSYSTEM: Pyrimidine Metabolism</p>
          <p>PROTEIN_CLASS: EC-3.1.3.5</p>
        </notes>
        <listOfReactants>
          <speciesReference species="M_h2o"/>
          <speciesReference species="M_ump"/>
        </listOfReactants>
        <listOfProducts>
          <speciesReference species="M_pi"/>
          <speciesReference species="M_uri"/>
        </listOfProducts>
        <kineticLaw>
          <listOfParameters>
            <parameter id="LOWER_BOUND" value="0" units="mmol_per_gDW_per_hr"/>
            <parameter id="UPPER_BOUND" value="999999" units="mmol_per_gDW_per_hr"/>
            <parameter id="OBJECTIVE_COEFFICIENT" value="0"/>
            <parameter id="FLUX_VALUE" value="0" units="mmol_per_gDW_per_hr"/>
            <parameter id="REDUCED_COST" value="0"/>
          </listOfParameters>
        </kineticLaw>
      </reaction>
      <reaction id="R_PPNCL3" name="phosphopantothenate-cysteine ligase" reversible="false">
        <notes>
          <p>GENE_ASSOCIATION: SMc01161</p>
          <p>PROTEIN_ASSOCIATION: Dfp  </p>
          <p>SUBSYSTEM: Pantothenate and CoA Biosynthesis</p>
          <p>PROTEIN_CLASS: EC-6.3.2.5</p>
        </notes>
        <listOfReactants>
          <speciesReference species="M_4ppan"/>
          <speciesReference species="M_atp"/>
          <speciesReference species="M_cys-L"/>
        </listOfReactants>
        <listOfProducts>
          <speciesReference species="M_4ppcys"/>
          <speciesReference species="M_amp"/>
          <speciesReference species="M_h"/>
          <speciesReference species="M_ppi"/>
        </listOfProducts>
        <kineticLaw>
          <listOfParameters>
            <parameter id="LOWER_BOUND" value="0" units="mmol_per_gDW_per_hr"/>
            <parameter id="UPPER_BOUND" value="999999" units="mmol_per_gDW_per_hr"/>
            <parameter id="OBJECTIVE_COEFFICIENT" value="0"/>
            <parameter id="FLUX_VALUE" value="0" units="mmol_per_gDW_per_hr"/>
            <parameter id="REDUCED_COST" value="0"/>
          </listOfParameters>
        </kineticLaw>
      </reaction>
      <reaction id="R_NTD4" name="5&apos;-nucleotidase (CMP)" reversible="false">
        <notes>
          <p>GENE_ASSOCIATION: (SMc02063) OR (SMc04018)</p>
          <p>PROTEIN_ASSOCIATION: SurE   </p>
          <p>SUBSYSTEM: Pyrimidine Metabolism</p>
          <p>PROTEIN_CLASS: EC-3.1.3.5</p>
        </notes>
        <listOfReactants>
          <speciesReference species="M_cmp"/>
          <speciesReference species="M_h2o"/>
        </listOfReactants>
        <listOfProducts>
          <speciesReference species="M_cytd"/>
          <speciesReference species="M_pi"/>
        </listOfProducts>
        <kineticLaw>
          <listOfParameters>
            <parameter id="LOWER_BOUND" value="0" units="mmol_per_gDW_per_hr"/>
            <parameter id="UPPER_BOUND" value="999999" units="mmol_per_gDW_per_hr"/>
            <parameter id="OBJECTIVE_COEFFICIENT" value="0"/>
            <parameter id="FLUX_VALUE" value="0" units="mmol_per_gDW_per_hr"/>
            <parameter id="REDUCED_COST" value="0"/>
          </listOfParameters>
        </kineticLaw>
      </reaction>
      <reaction id="R_DHQS" name="3-dehydroquinate synthase" reversible="false">
        <notes>
          <p>GENE_ASSOCIATION: SMc00696</p>
          <p>PROTEIN_ASSOCIATION: AroB  </p>
          <p>SUBSYSTEM: Phenylalanine Tyrosine Tryptophan Biosynthesis</p>
          <p>PROTEIN_CLASS: EC-4.2.3.4</p>
        </notes>
        <listOfReactants>
          <speciesReference species="M_2dda7p"/>
        </listOfReactants>
        <listOfProducts>
          <speciesReference species="M_3dhq"/>
          <speciesReference species="M_pi"/>
        </listOfProducts>
        <kineticLaw>
          <listOfParameters>
            <parameter id="LOWER_BOUND" value="0" units="mmol_per_gDW_per_hr"/>
            <parameter id="UPPER_BOUND" value="999999" units="mmol_per_gDW_per_hr"/>
            <parameter id="OBJECTIVE_COEFFICIENT" value="0"/>
            <parameter id="FLUX_VALUE" value="0" units="mmol_per_gDW_per_hr"/>
            <parameter id="REDUCED_COST" value="0"/>
          </listOfParameters>
        </kineticLaw>
      </reaction>
      <reaction id="R_CYSTL" name="cystathionine b-lyase" reversible="false">
        <notes>
          <p>GENE_ASSOCIATION: SMc02117</p>
          <p>PROTEIN_ASSOCIATION: MetC  </p>
          <p>SUBSYSTEM: Cysteine and Methionine Metabolism</p>
          <p>PROTEIN_CLASS: EC-4.4.1.8</p>
        </notes>
        <listOfReactants>
          <speciesReference species="M_cyst-L"/>
          <speciesReference species="M_h2o"/>
        </listOfReactants>
        <listOfProducts>
          <speciesReference species="M_hcys-L"/>
          <speciesReference species="M_nh4"/>
          <speciesReference species="M_pyr"/>
        </listOfProducts>
        <kineticLaw>
          <listOfParameters>
            <parameter id="LOWER_BOUND" value="0" units="mmol_per_gDW_per_hr"/>
            <parameter id="UPPER_BOUND" value="999999" units="mmol_per_gDW_per_hr"/>
            <parameter id="OBJECTIVE_COEFFICIENT" value="0"/>
            <parameter id="FLUX_VALUE" value="0" units="mmol_per_gDW_per_hr"/>
            <parameter id="REDUCED_COST" value="0"/>
          </listOfParameters>
        </kineticLaw>
      </reaction>
      <reaction id="R_TRPS2" name="tryptophan synthase (indole)" reversible="false">
        <notes>
          <p>GENE_ASSOCIATION: (SMc02765) AND (SMc02766)</p>
          <p>PROTEIN_ASSOCIATION: TrpA TrpB  </p>
          <p>SUBSYSTEM: Phenylalanine Tyrosine Tryptophan Biosynthesis</p>
          <p>PROTEIN_CLASS: EC-4.2.1.20</p>
        </notes>
        <listOfReactants>
          <speciesReference species="M_indole"/>
          <speciesReference species="M_ser-L"/>
        </listOfReactants>
        <listOfProducts>
          <speciesReference species="M_h2o"/>
          <speciesReference species="M_trp-L"/>
        </listOfProducts>
        <kineticLaw>
          <listOfParameters>
            <parameter id="LOWER_BOUND" value="0" units="mmol_per_gDW_per_hr"/>
            <parameter id="UPPER_BOUND" value="999999" units="mmol_per_gDW_per_hr"/>
            <parameter id="OBJECTIVE_COEFFICIENT" value="0"/>
            <parameter id="FLUX_VALUE" value="0" units="mmol_per_gDW_per_hr"/>
            <parameter id="REDUCED_COST" value="0"/>
          </listOfParameters>
        </kineticLaw>
      </reaction>
      <reaction id="R_EAR100y" name="enoyl-[acyl-carrier-protein] reductase (NADPH) (n-C10:0)" reversible="false">
        <notes>
          <p>GENE_ASSOCIATION: (SMc00005) AND (SMc00326)</p>
          <p>PROTEIN_ASSOCIATION: FabI1 FabI2</p>
          <p>SUBSYSTEM: Fatty Acid Biosynthesis</p>
          <p>PROTEIN_CLASS: EC-1.3.1.10</p>
        </notes>
        <listOfReactants>
          <speciesReference species="M_h"/>
          <speciesReference species="M_nadph"/>
          <speciesReference species="M_tdec2eACP"/>
        </listOfReactants>
        <listOfProducts>
          <speciesReference species="M_dcaACP"/>
          <speciesReference species="M_nadp"/>
        </listOfProducts>
        <kineticLaw>
          <listOfParameters>
            <parameter id="LOWER_BOUND" value="0" units="mmol_per_gDW_per_hr"/>
            <parameter id="UPPER_BOUND" value="999999" units="mmol_per_gDW_per_hr"/>
            <parameter id="OBJECTIVE_COEFFICIENT" value="0"/>
            <parameter id="FLUX_VALUE" value="0" units="mmol_per_gDW_per_hr"/>
            <parameter id="REDUCED_COST" value="0"/>
          </listOfParameters>
        </kineticLaw>
      </reaction>
      <reaction id="R_PDHbr" name="pyruvate dehydrogenase (dihydrolipoamide) reversible">
        <notes>
          <p>GENE_ASSOCIATION: SMc01032</p>
          <p>PROTEIN_ASSOCIATION: PdhB</p>
          <p>SUBSYSTEM: Glycolysis / Gluconeogenesis</p>
          <p>PROTEIN_CLASS: EC-2.3.1.12</p>
        </notes>
        <listOfReactants>
          <speciesReference species="M_adhlam"/>
          <speciesReference species="M_coa"/>
        </listOfReactants>
        <listOfProducts>
          <speciesReference species="M_accoa"/>
          <speciesReference species="M_dhlam"/>
        </listOfProducts>
        <kineticLaw>
          <listOfParameters>
            <parameter id="LOWER_BOUND" value="-999999" units="mmol_per_gDW_per_hr"/>
            <parameter id="UPPER_BOUND" value="999999" units="mmol_per_gDW_per_hr"/>
            <parameter id="OBJECTIVE_COEFFICIENT" value="0"/>
            <parameter id="FLUX_VALUE" value="0" units="mmol_per_gDW_per_hr"/>
            <parameter id="REDUCED_COST" value="0"/>
          </listOfParameters>
        </kineticLaw>
      </reaction>
      <reaction id="R_ACACT3r" name="acetyl-CoA C-acyltransferase (hexanoyl-CoA)">
        <notes>
          <p>GENE_ASSOCIATION: SM_b20589</p>
          <p>PROTEIN_ASSOCIATION: PcaF</p>
          <p>SUBSYSTEM: Fatty Acid Metabolism</p>
          <p>PROTEIN_CLASS: EC-2.3.1.16</p>
        </notes>
        <listOfReactants>
          <speciesReference species="M_accoa"/>
          <speciesReference species="M_hxcoa"/>
        </listOfReactants>
        <listOfProducts>
          <speciesReference species="M_3oocoa"/>
          <speciesReference species="M_coa"/>
        </listOfProducts>
        <kineticLaw>
          <listOfParameters>
            <parameter id="LOWER_BOUND" value="-999999" units="mmol_per_gDW_per_hr"/>
            <parameter id="UPPER_BOUND" value="999999" units="mmol_per_gDW_per_hr"/>
            <parameter id="OBJECTIVE_COEFFICIENT" value="0"/>
            <parameter id="FLUX_VALUE" value="0" units="mmol_per_gDW_per_hr"/>
            <parameter id="REDUCED_COST" value="0"/>
          </listOfParameters>
        </kineticLaw>
      </reaction>
      <reaction id="R_COFIX" name="cofactor in nitrogenase" reversible="false">
        <notes>
          <p>GENE_ASSOCIATION: </p>
          <p>PROTEIN_ASSOCIATION: </p>
          <p>SUBSYSTEM: Unassigned(OF)</p>
          <p>PROTEIN_CLASS: </p>
        </notes>
        <listOfReactants>
          <speciesReference species="M_hemeO"/>
          <speciesReference species="M_[4fe-4s]"/>
          <speciesReference species="M_mobd"/>
          <speciesReference species="M_mg2"/>
          <speciesReference species="M_atp"/>
          <speciesReference species="M_h"/>
          <speciesReference species="M_hc"/>
          <speciesReference species="M_thm"/>
          <speciesReference species="M_gthox"/>
          <speciesReference species="M_pydxn"/>
          <speciesReference species="M_adocbl"/>
        </listOfReactants>
        <listOfProducts>
          <speciesReference species="M_CO-NFIX"/>
        </listOfProducts>
        <kineticLaw>
          <listOfParameters>
            <parameter id="LOWER_BOUND" value="0" units="mmol_per_gDW_per_hr"/>
            <parameter id="UPPER_BOUND" value="999999" units="mmol_per_gDW_per_hr"/>
            <parameter id="OBJECTIVE_COEFFICIENT" value="0"/>
            <parameter id="FLUX_VALUE" value="0" units="mmol_per_gDW_per_hr"/>
            <parameter id="REDUCED_COST" value="0"/>
          </listOfParameters>
        </kineticLaw>
      </reaction>
      <reaction id="R_FRNDPRR" name="Ferredoxinnadp reductase">
        <notes>
          <p>GENE_ASSOCIATION: (SMc02122) AND (SMa0811)</p>
          <p>PROTEIN_ASSOCIATION: Fpr</p>
          <p>SUBSYSTEM: Nicotinate and Nicotinamide</p>
          <p>PROTEIN_CLASS: EC-1.18.1.2</p>
        </notes>
        <listOfReactants>
          <speciesReference species="M_fdred" stoichiometry="2"/>
          <speciesReference species="M_h"/>
          <speciesReference species="M_nadp"/>
        </listOfReactants>
        <listOfProducts>
          <speciesReference species="M_fdox" stoichiometry="2"/>
          <speciesReference species="M_nadph"/>
        </listOfProducts>
        <kineticLaw>
          <listOfParameters>
            <parameter id="LOWER_BOUND" value="-999999" units="mmol_per_gDW_per_hr"/>
            <parameter id="UPPER_BOUND" value="999999" units="mmol_per_gDW_per_hr"/>
            <parameter id="OBJECTIVE_COEFFICIENT" value="0"/>
            <parameter id="FLUX_VALUE" value="0" units="mmol_per_gDW_per_hr"/>
            <parameter id="REDUCED_COST" value="0"/>
          </listOfParameters>
        </kineticLaw>
      </reaction>
      <reaction id="R_GLYTRS" name="Glycyl-tRNA synthetase" reversible="false">
        <notes>
          <p>GENE_ASSOCIATION: (SMc00851) AND (SMc00855)</p>
          <p>PROTEIN_ASSOCIATION: GlyS  GlyQ  </p>
          <p>SUBSYSTEM: Glycine, Serine, and Threonine Metabolism</p>
          <p>PROTEIN_CLASS: EC-6.1.1.14</p>
        </notes>
        <listOfReactants>
          <speciesReference species="M_atp"/>
          <speciesReference species="M_gly"/>
          <speciesReference species="M_trnagly"/>
        </listOfReactants>
        <listOfProducts>
          <speciesReference species="M_amp"/>
          <speciesReference species="M_glytrna"/>
          <speciesReference species="M_ppi"/>
        </listOfProducts>
        <kineticLaw>
          <listOfParameters>
            <parameter id="LOWER_BOUND" value="0" units="mmol_per_gDW_per_hr"/>
            <parameter id="UPPER_BOUND" value="999999" units="mmol_per_gDW_per_hr"/>
            <parameter id="OBJECTIVE_COEFFICIENT" value="0"/>
            <parameter id="FLUX_VALUE" value="0" units="mmol_per_gDW_per_hr"/>
            <parameter id="REDUCED_COST" value="0"/>
          </listOfParameters>
        </kineticLaw>
      </reaction>
      <reaction id="R_HCO3E" name="HCO3 equilibration reaction">
        <notes>
          <p>GENE_ASSOCIATION: (SMa0045) OR (SMc04083)</p>
          <p>PROTEIN_ASSOCIATION: Cah  CynT  </p>
          <p>SUBSYSTEM: Nitrogen Metabolism</p>
          <p>PROTEIN_CLASS: EC-4.2.1.1</p>
        </notes>
        <listOfReactants>
          <speciesReference species="M_co2"/>
          <speciesReference species="M_h2o"/>
        </listOfReactants>
        <listOfProducts>
          <speciesReference species="M_h"/>
          <speciesReference species="M_hco3"/>
        </listOfProducts>
        <kineticLaw>
          <listOfParameters>
            <parameter id="LOWER_BOUND" value="-999999" units="mmol_per_gDW_per_hr"/>
            <parameter id="UPPER_BOUND" value="999999" units="mmol_per_gDW_per_hr"/>
            <parameter id="OBJECTIVE_COEFFICIENT" value="0"/>
            <parameter id="FLUX_VALUE" value="0" units="mmol_per_gDW_per_hr"/>
            <parameter id="REDUCED_COST" value="0"/>
          </listOfParameters>
        </kineticLaw>
      </reaction>
      <reaction id="R_METAT" name="methionine adenosyltransferase" reversible="false">
        <notes>
          <p>GENE_ASSOCIATION: SMc01109</p>
          <p>PROTEIN_ASSOCIATION: MetK  </p>
          <p>SUBSYSTEM: Cysteine and Methionine Metabolism</p>
          <p>PROTEIN_CLASS: EC-2.5.1.6</p>
        </notes>
        <listOfReactants>
          <speciesReference species="M_atp"/>
          <speciesReference species="M_h2o"/>
          <speciesReference species="M_met-L"/>
        </listOfReactants>
        <listOfProducts>
          <speciesReference species="M_amet"/>
          <speciesReference species="M_pi"/>
          <speciesReference species="M_ppi"/>
        </listOfProducts>
        <kineticLaw>
          <listOfParameters>
            <parameter id="LOWER_BOUND" value="0" units="mmol_per_gDW_per_hr"/>
            <parameter id="UPPER_BOUND" value="999999" units="mmol_per_gDW_per_hr"/>
            <parameter id="OBJECTIVE_COEFFICIENT" value="0"/>
            <parameter id="FLUX_VALUE" value="0" units="mmol_per_gDW_per_hr"/>
            <parameter id="REDUCED_COST" value="0"/>
          </listOfParameters>
        </kineticLaw>
      </reaction>
      <reaction id="R_NADTRHD" name="NAD transhydrogenase" reversible="false">
        <notes>
          <p>GENE_ASSOCIATION: (SMc00300) OR (SMc03950) OR ((SMc03939) AND (SMc03938))</p>
          <p>PROTEIN_ASSOCIATION: PntAa  PntAb   PntB</p>
          <p>SUBSYSTEM: Nicotinate and Nicotinamide</p>
          <p>PROTEIN_CLASS: EC-1.6.1.1</p>
        </notes>
        <listOfReactants>
          <speciesReference species="M_nad"/>
          <speciesReference species="M_nadph"/>
        </listOfReactants>
        <listOfProducts>
          <speciesReference species="M_nadh"/>
          <speciesReference species="M_nadp"/>
        </listOfProducts>
        <kineticLaw>
          <listOfParameters>
            <parameter id="LOWER_BOUND" value="0" units="mmol_per_gDW_per_hr"/>
            <parameter id="UPPER_BOUND" value="999999" units="mmol_per_gDW_per_hr"/>
            <parameter id="OBJECTIVE_COEFFICIENT" value="0"/>
            <parameter id="FLUX_VALUE" value="0" units="mmol_per_gDW_per_hr"/>
            <parameter id="REDUCED_COST" value="0"/>
          </listOfParameters>
        </kineticLaw>
      </reaction>
      <reaction id="R_HPPK2" name="6-hydroxymethyl-dihydropterin pyrophosphokinase" reversible="false">
        <notes>
          <p>GENE_ASSOCIATION: SMc00465</p>
          <p>PROTEIN_ASSOCIATION: FolK</p>
          <p>SUBSYSTEM: Folate Biosynthesis</p>
          <p>PROTEIN_CLASS: EC-2.7.6.3</p>
        </notes>
        <listOfReactants>
          <speciesReference species="M_6hmhpt"/>
          <speciesReference species="M_atp"/>
        </listOfReactants>
        <listOfProducts>
          <speciesReference species="M_6hmhptpp"/>
          <speciesReference species="M_amp"/>
          <speciesReference species="M_h"/>
        </listOfProducts>
        <kineticLaw>
          <listOfParameters>
            <parameter id="LOWER_BOUND" value="0" units="mmol_per_gDW_per_hr"/>
            <parameter id="UPPER_BOUND" value="999999" units="mmol_per_gDW_per_hr"/>
            <parameter id="OBJECTIVE_COEFFICIENT" value="0"/>
            <parameter id="FLUX_VALUE" value="0" units="mmol_per_gDW_per_hr"/>
            <parameter id="REDUCED_COST" value="0"/>
          </listOfParameters>
        </kineticLaw>
      </reaction>
      <reaction id="R_THRD_L" name="L-threonine deaminase" reversible="false">
        <notes>
          <p>GENE_ASSOCIATION: (SM_b20432) OR (SMa1872) OR (SMc00936)</p>
          <p>PROTEIN_ASSOCIATION: EutB   IlvA  </p>
          <p>SUBSYSTEM: Glycine, Serine, and Threonine Metabolism</p>
          <p>PROTEIN_CLASS: EC-4.3.1.19</p>
        </notes>
        <listOfReactants>
          <speciesReference species="M_thr-L"/>
        </listOfReactants>
        <listOfProducts>
          <speciesReference species="M_2obut"/>
          <speciesReference species="M_nh4"/>
        </listOfProducts>
        <kineticLaw>
          <listOfParameters>
            <parameter id="LOWER_BOUND" value="0" units="mmol_per_gDW_per_hr"/>
            <parameter id="UPPER_BOUND" value="999999" units="mmol_per_gDW_per_hr"/>
            <parameter id="OBJECTIVE_COEFFICIENT" value="0"/>
            <parameter id="FLUX_VALUE" value="0" units="mmol_per_gDW_per_hr"/>
            <parameter id="REDUCED_COST" value="0"/>
          </listOfParameters>
        </kineticLaw>
      </reaction>
      <reaction id="R_RBFSa" name="riboflavin synthase" reversible="false">
        <notes>
          <p>GENE_ASSOCIATION: SMc01773</p>
          <p>PROTEIN_ASSOCIATION: RibE  </p>
          <p>SUBSYSTEM: Riboflavin Metabolism</p>
          <p>PROTEIN_CLASS: EC-2.5.1.9</p>
        </notes>
        <listOfReactants>
          <speciesReference species="M_6r5au"/>
          <speciesReference species="M_db4p"/>
        </listOfReactants>
        <listOfProducts>
          <speciesReference species="M_dmlz"/>
          <speciesReference species="M_h2o" stoichiometry="2"/>
          <speciesReference species="M_pi"/>
        </listOfProducts>
        <kineticLaw>
          <listOfParameters>
            <parameter id="LOWER_BOUND" value="0" units="mmol_per_gDW_per_hr"/>
            <parameter id="UPPER_BOUND" value="999999" units="mmol_per_gDW_per_hr"/>
            <parameter id="OBJECTIVE_COEFFICIENT" value="0"/>
            <parameter id="FLUX_VALUE" value="0" units="mmol_per_gDW_per_hr"/>
            <parameter id="REDUCED_COST" value="0"/>
          </listOfParameters>
        </kineticLaw>
      </reaction>
      <reaction id="R_NMNN" name="NMN nucleosidase" reversible="false">
        <notes>
          <p>GENE_ASSOCIATION: SMc01105</p>
          <p>PROTEIN_ASSOCIATION: </p>
          <p>SUBSYSTEM: Nicotinate and Nicotinamide</p>
          <p>PROTEIN_CLASS: EC-3.2.2.1</p>
        </notes>
        <listOfReactants>
          <speciesReference species="M_pi"/>
          <speciesReference species="M_rnam"/>
        </listOfReactants>
        <listOfProducts>
          <speciesReference species="M_h"/>
          <speciesReference species="M_ncam"/>
          <speciesReference species="M_r5p"/>
        </listOfProducts>
        <kineticLaw>
          <listOfParameters>
            <parameter id="LOWER_BOUND" value="0" units="mmol_per_gDW_per_hr"/>
            <parameter id="UPPER_BOUND" value="999999" units="mmol_per_gDW_per_hr"/>
            <parameter id="OBJECTIVE_COEFFICIENT" value="0"/>
            <parameter id="FLUX_VALUE" value="0" units="mmol_per_gDW_per_hr"/>
            <parameter id="REDUCED_COST" value="0"/>
          </listOfParameters>
        </kineticLaw>
      </reaction>
      <reaction id="R_3HAD60" name="3-hydroxyacyl-[acyl-carrier-protein] dehydratase (n-C6:0)" reversible="false">
        <notes>
          <p>GENE_ASSOCIATION: (SMc02092) OR (SMc04277)</p>
          <p>PROTEIN_ASSOCIATION: FabZ</p>
          <p>SUBSYSTEM: Fatty Acid Biosynthesis</p>
          <p>PROTEIN_CLASS: EC-4.2.1.-</p>
        </notes>
        <listOfReactants>
          <speciesReference species="M_3hhexACP"/>
        </listOfReactants>
        <listOfProducts>
          <speciesReference species="M_h2o"/>
          <speciesReference species="M_thex2eACP"/>
        </listOfProducts>
        <kineticLaw>
          <listOfParameters>
            <parameter id="LOWER_BOUND" value="0" units="mmol_per_gDW_per_hr"/>
            <parameter id="UPPER_BOUND" value="999999" units="mmol_per_gDW_per_hr"/>
            <parameter id="OBJECTIVE_COEFFICIENT" value="0"/>
            <parameter id="FLUX_VALUE" value="0" units="mmol_per_gDW_per_hr"/>
            <parameter id="REDUCED_COST" value="0"/>
          </listOfParameters>
        </kineticLaw>
      </reaction>
      <reaction id="R_N2tr" name="Nitrogen exchange, diffusion">
        <notes>
          <p>GENE_ASSOCIATION: spontaneous</p>
          <p>PROTEIN_ASSOCIATION: #N/A!</p>
          <p>SUBSYSTEM: Transport</p>
          <p>PROTEIN_CLASS: </p>
        </notes>
        <listOfReactants>
          <speciesReference species="M_n2_e"/>
        </listOfReactants>
        <listOfProducts>
          <speciesReference species="M_n2"/>
        </listOfProducts>
        <kineticLaw>
          <listOfParameters>
            <parameter id="LOWER_BOUND" value="-999999" units="mmol_per_gDW_per_hr"/>
            <parameter id="UPPER_BOUND" value="999999" units="mmol_per_gDW_per_hr"/>
            <parameter id="OBJECTIVE_COEFFICIENT" value="0"/>
            <parameter id="FLUX_VALUE" value="0" units="mmol_per_gDW_per_hr"/>
            <parameter id="REDUCED_COST" value="0"/>
          </listOfParameters>
        </kineticLaw>
      </reaction>
      <reaction id="R_DHPM1" name="dihydropyrimidinase (5,6-dihydrouracil)" reversible="false">
        <notes>
          <p>GENE_ASSOCIATION: SMc01821</p>
          <p>PROTEIN_ASSOCIATION: Dht  </p>
          <p>SUBSYSTEM: Pyrimidine Metabolism</p>
          <p>PROTEIN_CLASS: EC-3.5.2.2</p>
        </notes>
        <listOfReactants>
          <speciesReference species="M_56dura"/>
          <speciesReference species="M_h2o"/>
        </listOfReactants>
        <listOfProducts>
          <speciesReference species="M_cala"/>
          <speciesReference species="M_h"/>
        </listOfProducts>
        <kineticLaw>
          <listOfParameters>
            <parameter id="LOWER_BOUND" value="0" units="mmol_per_gDW_per_hr"/>
            <parameter id="UPPER_BOUND" value="999999" units="mmol_per_gDW_per_hr"/>
            <parameter id="OBJECTIVE_COEFFICIENT" value="0"/>
            <parameter id="FLUX_VALUE" value="0" units="mmol_per_gDW_per_hr"/>
            <parameter id="REDUCED_COST" value="0"/>
          </listOfParameters>
        </kineticLaw>
      </reaction>
      <reaction id="R_DHORTS" name="dihydroorotase">
        <notes>
          <p>GENE_ASSOCIATION: (SMc01361) AND (SMc02166)</p>
          <p>PROTEIN_ASSOCIATION: PyrC  </p>
          <p>SUBSYSTEM: Pyrimidine Metabolism</p>
          <p>PROTEIN_CLASS: EC-3.5.2.3</p>
        </notes>
        <listOfReactants>
          <speciesReference species="M_dhor-S"/>
          <speciesReference species="M_h2o"/>
        </listOfReactants>
        <listOfProducts>
          <speciesReference species="M_cbasp"/>
          <speciesReference species="M_h"/>
        </listOfProducts>
        <kineticLaw>
          <listOfParameters>
            <parameter id="LOWER_BOUND" value="-999999" units="mmol_per_gDW_per_hr"/>
            <parameter id="UPPER_BOUND" value="999999" units="mmol_per_gDW_per_hr"/>
            <parameter id="OBJECTIVE_COEFFICIENT" value="0"/>
            <parameter id="FLUX_VALUE" value="0" units="mmol_per_gDW_per_hr"/>
            <parameter id="REDUCED_COST" value="0"/>
          </listOfParameters>
        </kineticLaw>
      </reaction>
      <reaction id="R_CYTOX" name="Cytochrome c oxidase(cbb3-type)" reversible="false">
        <notes>
          <p>GENE_ASSOCIATION: ((SMa1220) AND (SMa1216) AND (SMa1213) AND (SMa1214)) OR ((SMa0765) AND (SMa0766) AND (SMa0769) AND (SMa0767)) OR ((SMa0612) AND (SMa0615) AND (SMa0617) AND (SMa0616))</p>
          <p>PROTEIN_ASSOCIATION: FixN1  FixN2  FixN3  FixP1  FixP2  FixP3  FixQ1  FixQ2  FixQ3  FixO1  FixO2  FixO3 </p>
          <p>SUBSYSTEM: Oxidative Phosphorylation</p>
          <p>PROTEIN_CLASS: EC-1.9.3.1</p>
        </notes>
        <listOfReactants>
          <speciesReference species="M_h" stoichiometry="4"/>
          <speciesReference species="M_o2"/>
          <speciesReference species="M_qh2" stoichiometry="2"/>
        </listOfReactants>
        <listOfProducts>
          <speciesReference species="M_h_e" stoichiometry="4"/>
          <speciesReference species="M_h2o" stoichiometry="2"/>
          <speciesReference species="M_q" stoichiometry="2"/>
        </listOfProducts>
        <kineticLaw>
          <listOfParameters>
            <parameter id="LOWER_BOUND" value="0" units="mmol_per_gDW_per_hr"/>
            <parameter id="UPPER_BOUND" value="999999" units="mmol_per_gDW_per_hr"/>
            <parameter id="OBJECTIVE_COEFFICIENT" value="0"/>
            <parameter id="FLUX_VALUE" value="0" units="mmol_per_gDW_per_hr"/>
            <parameter id="REDUCED_COST" value="0"/>
          </listOfParameters>
        </kineticLaw>
      </reaction>
      <reaction id="R_ECOAH1" name="3-hydroxyacyl-CoA dehydratase (3-hydroxybutanoyl-CoA)">
        <notes>
          <p>GENE_ASSOCIATION: (SM_b20752) OR (SM_b21633) OR (SMa1408) OR (SMc00976) OR (SMc01153) OR (SMc01669) OR (SMc01806) OR (SMc04398) OR (SMc02227)</p>
          <p>PROTEIN_ASSOCIATION:  PaaG  FadB  </p>
          <p>SUBSYSTEM: Fatty Acid Metabolism</p>
          <p>PROTEIN_CLASS: EC-4.2.1.17</p>
        </notes>
        <listOfReactants>
          <speciesReference species="M_3hbcoa"/>
        </listOfReactants>
        <listOfProducts>
          <speciesReference species="M_b2coa"/>
          <speciesReference species="M_h2o"/>
        </listOfProducts>
        <kineticLaw>
          <listOfParameters>
            <parameter id="LOWER_BOUND" value="-999999" units="mmol_per_gDW_per_hr"/>
            <parameter id="UPPER_BOUND" value="999999" units="mmol_per_gDW_per_hr"/>
            <parameter id="OBJECTIVE_COEFFICIENT" value="0"/>
            <parameter id="FLUX_VALUE" value="0" units="mmol_per_gDW_per_hr"/>
            <parameter id="REDUCED_COST" value="0"/>
          </listOfParameters>
        </kineticLaw>
      </reaction>
      <reaction id="R_DHPM2" name="dihydropyrimidinase (dihydrothymine)" reversible="false">
        <notes>
          <p>GENE_ASSOCIATION: SMc01821</p>
          <p>PROTEIN_ASSOCIATION: Dht  </p>
          <p>SUBSYSTEM: Pyrimidine Metabolism</p>
          <p>PROTEIN_CLASS: EC-3.5.2.2</p>
        </notes>
        <listOfReactants>
          <speciesReference species="M_56dthm"/>
          <speciesReference species="M_h2o"/>
        </listOfReactants>
        <listOfProducts>
          <speciesReference species="M_3uib"/>
          <speciesReference species="M_h"/>
        </listOfProducts>
        <kineticLaw>
          <listOfParameters>
            <parameter id="LOWER_BOUND" value="0" units="mmol_per_gDW_per_hr"/>
            <parameter id="UPPER_BOUND" value="999999" units="mmol_per_gDW_per_hr"/>
            <parameter id="OBJECTIVE_COEFFICIENT" value="0"/>
            <parameter id="FLUX_VALUE" value="0" units="mmol_per_gDW_per_hr"/>
            <parameter id="REDUCED_COST" value="0"/>
          </listOfParameters>
        </kineticLaw>
      </reaction>
      <reaction id="R_PDX5PO" name="pyridoxine 5&apos;-phosphate oxidase">
        <notes>
          <p>GENE_ASSOCIATION: SMc00069</p>
          <p>PROTEIN_ASSOCIATION: PdxH</p>
          <p>SUBSYSTEM: Vitamin B6 Metabolism</p>
          <p>PROTEIN_CLASS: EC-1.4.3.5</p>
        </notes>
        <listOfReactants>
          <speciesReference species="M_o2"/>
          <speciesReference species="M_pdx5p"/>
        </listOfReactants>
        <listOfProducts>
          <speciesReference species="M_h2o2"/>
          <speciesReference species="M_pydx5p"/>
        </listOfProducts>
        <kineticLaw>
          <listOfParameters>
            <parameter id="LOWER_BOUND" value="-999999" units="mmol_per_gDW_per_hr"/>
            <parameter id="UPPER_BOUND" value="999999" units="mmol_per_gDW_per_hr"/>
            <parameter id="OBJECTIVE_COEFFICIENT" value="0"/>
            <parameter id="FLUX_VALUE" value="0" units="mmol_per_gDW_per_hr"/>
            <parameter id="REDUCED_COST" value="0"/>
          </listOfParameters>
        </kineticLaw>
      </reaction>
      <reaction id="R_ADOCBIK" name="Adenosyl cobinamide kinase" reversible="false">
        <notes>
          <p>GENE_ASSOCIATION: SMc04305</p>
          <p>PROTEIN_ASSOCIATION: CobU</p>
          <p>SUBSYSTEM: Porphyrin and Chlorophyll Metabolism</p>
          <p>PROTEIN_CLASS: EC-2.7.1.156</p>
        </notes>
        <listOfReactants>
          <speciesReference species="M_adocbi"/>
          <speciesReference species="M_atp"/>
        </listOfReactants>
        <listOfProducts>
          <speciesReference species="M_adocbip"/>
          <speciesReference species="M_adp"/>
          <speciesReference species="M_h"/>
        </listOfProducts>
        <kineticLaw>
          <listOfParameters>
            <parameter id="LOWER_BOUND" value="0" units="mmol_per_gDW_per_hr"/>
            <parameter id="UPPER_BOUND" value="999999" units="mmol_per_gDW_per_hr"/>
            <parameter id="OBJECTIVE_COEFFICIENT" value="0"/>
            <parameter id="FLUX_VALUE" value="0" units="mmol_per_gDW_per_hr"/>
            <parameter id="REDUCED_COST" value="0"/>
          </listOfParameters>
        </kineticLaw>
      </reaction>
      <reaction id="R_PYK" name="pyruvate kinase" reversible="false">
        <notes>
          <p>GENE_ASSOCIATION: SMc04005</p>
          <p>PROTEIN_ASSOCIATION: PykA  </p>
          <p>SUBSYSTEM: Glycolysis / Gluconeogenesis</p>
          <p>PROTEIN_CLASS: EC-2.7.1.40</p>
        </notes>
        <listOfReactants>
          <speciesReference species="M_adp"/>
          <speciesReference species="M_h"/>
          <speciesReference species="M_pep"/>
        </listOfReactants>
        <listOfProducts>
          <speciesReference species="M_atp"/>
          <speciesReference species="M_pyr"/>
        </listOfProducts>
        <kineticLaw>
          <listOfParameters>
            <parameter id="LOWER_BOUND" value="0" units="mmol_per_gDW_per_hr"/>
            <parameter id="UPPER_BOUND" value="999999" units="mmol_per_gDW_per_hr"/>
            <parameter id="OBJECTIVE_COEFFICIENT" value="0"/>
            <parameter id="FLUX_VALUE" value="0" units="mmol_per_gDW_per_hr"/>
            <parameter id="REDUCED_COST" value="0"/>
          </listOfParameters>
        </kineticLaw>
      </reaction>
      <reaction id="R_HSST" name="homoserine O-succinyltransferase" reversible="false">
        <notes>
          <p>GENE_ASSOCIATION: SMc03797</p>
          <p>PROTEIN_ASSOCIATION: MetA  </p>
          <p>SUBSYSTEM: Cysteine and Methionine Metabolism</p>
          <p>PROTEIN_CLASS: EC-2.3.1.46</p>
        </notes>
        <listOfReactants>
          <speciesReference species="M_hom-L"/>
          <speciesReference species="M_succoa"/>
        </listOfReactants>
        <listOfProducts>
          <speciesReference species="M_coa"/>
          <speciesReference species="M_suchms"/>
        </listOfProducts>
        <kineticLaw>
          <listOfParameters>
            <parameter id="LOWER_BOUND" value="0" units="mmol_per_gDW_per_hr"/>
            <parameter id="UPPER_BOUND" value="999999" units="mmol_per_gDW_per_hr"/>
            <parameter id="OBJECTIVE_COEFFICIENT" value="0"/>
            <parameter id="FLUX_VALUE" value="0" units="mmol_per_gDW_per_hr"/>
            <parameter id="REDUCED_COST" value="0"/>
          </listOfParameters>
        </kineticLaw>
      </reaction>
      <reaction id="R_MECDPDH" name="2C-methyl-D-erythritol 2,4 cyclodiphosphate dehydratase" reversible="false">
        <notes>
          <p>GENE_ASSOCIATION: SMc03888</p>
          <p>PROTEIN_ASSOCIATION: IspG GcpE</p>
          <p>SUBSYSTEM: Terpenoid Backbone Biosynthesis</p>
          <p>PROTEIN_CLASS: EC-1.17.7.1</p>
        </notes>
        <listOfReactants>
          <speciesReference species="M_2mecdp"/>
          <speciesReference species="M_h"/>
        </listOfReactants>
        <listOfProducts>
          <speciesReference species="M_h2mb4p"/>
          <speciesReference species="M_h2o"/>
        </listOfProducts>
        <kineticLaw>
          <listOfParameters>
            <parameter id="LOWER_BOUND" value="0" units="mmol_per_gDW_per_hr"/>
            <parameter id="UPPER_BOUND" value="999999" units="mmol_per_gDW_per_hr"/>
            <parameter id="OBJECTIVE_COEFFICIENT" value="0"/>
            <parameter id="FLUX_VALUE" value="0" units="mmol_per_gDW_per_hr"/>
            <parameter id="REDUCED_COST" value="0"/>
          </listOfParameters>
        </kineticLaw>
      </reaction>
      <reaction id="R_UPPN" name="b-ureidopropionase" reversible="false">
        <notes>
          <p>GENE_ASSOCIATION: SMc01820</p>
          <p>PROTEIN_ASSOCIATION:  </p>
          <p>SUBSYSTEM: Pyrimidine Metabolism</p>
          <p>PROTEIN_CLASS: EC-3.5.1.6</p>
        </notes>
        <listOfReactants>
          <speciesReference species="M_cala"/>
          <speciesReference species="M_h" stoichiometry="2"/>
          <speciesReference species="M_h2o"/>
        </listOfReactants>
        <listOfProducts>
          <speciesReference species="M_ala-B"/>
          <speciesReference species="M_co2"/>
          <speciesReference species="M_nh4"/>
        </listOfProducts>
        <kineticLaw>
          <listOfParameters>
            <parameter id="LOWER_BOUND" value="0" units="mmol_per_gDW_per_hr"/>
            <parameter id="UPPER_BOUND" value="999999" units="mmol_per_gDW_per_hr"/>
            <parameter id="OBJECTIVE_COEFFICIENT" value="0"/>
            <parameter id="FLUX_VALUE" value="0" units="mmol_per_gDW_per_hr"/>
            <parameter id="REDUCED_COST" value="0"/>
          </listOfParameters>
        </kineticLaw>
      </reaction>
      <reaction id="R_IZPN" name="imidazolonepropionase" reversible="false">
        <notes>
          <p>GENE_ASSOCIATION: SM_b21166</p>
          <p>PROTEIN_ASSOCIATION: HutI</p>
          <p>SUBSYSTEM: Histidine Metabolism</p>
          <p>PROTEIN_CLASS: EC-3.5.2.7</p>
        </notes>
        <listOfReactants>
          <speciesReference species="M_4izp"/>
          <speciesReference species="M_h2o"/>
        </listOfReactants>
        <listOfProducts>
          <speciesReference species="M_forglu"/>
          <speciesReference species="M_h"/>
        </listOfProducts>
        <kineticLaw>
          <listOfParameters>
            <parameter id="LOWER_BOUND" value="0" units="mmol_per_gDW_per_hr"/>
            <parameter id="UPPER_BOUND" value="999999" units="mmol_per_gDW_per_hr"/>
            <parameter id="OBJECTIVE_COEFFICIENT" value="0"/>
            <parameter id="FLUX_VALUE" value="0" units="mmol_per_gDW_per_hr"/>
            <parameter id="REDUCED_COST" value="0"/>
          </listOfParameters>
        </kineticLaw>
      </reaction>
      <reaction id="R_GLUDC" name="Glutamate Decarboxylase" reversible="false">
        <notes>
          <p>GENE_ASSOCIATION: SMa2402</p>
          <p>PROTEIN_ASSOCIATION: </p>
          <p>SUBSYSTEM: Nitrogen Metabolism</p>
          <p>PROTEIN_CLASS: EC-4.1.1.15</p>
        </notes>
        <listOfReactants>
          <speciesReference species="M_glu-L"/>
          <speciesReference species="M_h"/>
        </listOfReactants>
        <listOfProducts>
          <speciesReference species="M_4abut"/>
          <speciesReference species="M_co2"/>
        </listOfProducts>
        <kineticLaw>
          <listOfParameters>
            <parameter id="LOWER_BOUND" value="0" units="mmol_per_gDW_per_hr"/>
            <parameter id="UPPER_BOUND" value="999999" units="mmol_per_gDW_per_hr"/>
            <parameter id="OBJECTIVE_COEFFICIENT" value="0"/>
            <parameter id="FLUX_VALUE" value="0" units="mmol_per_gDW_per_hr"/>
            <parameter id="REDUCED_COST" value="0"/>
          </listOfParameters>
        </kineticLaw>
      </reaction>
      <reaction id="R_AKGDa" name="oxoglutarate dehydrogenase (lipoamide)">
        <notes>
          <p>GENE_ASSOCIATION: SMc02482</p>
          <p>PROTEIN_ASSOCIATION: SucA</p>
          <p>SUBSYSTEM: TCA Cycle</p>
          <p>PROTEIN_CLASS: EC-1.2.4.2</p>
        </notes>
        <listOfReactants>
          <speciesReference species="M_akg"/>
          <speciesReference species="M_h"/>
          <speciesReference species="M_lpam"/>
        </listOfReactants>
        <listOfProducts>
          <speciesReference species="M_co2"/>
          <speciesReference species="M_sdhlam"/>
        </listOfProducts>
        <kineticLaw>
          <listOfParameters>
            <parameter id="LOWER_BOUND" value="-999999" units="mmol_per_gDW_per_hr"/>
            <parameter id="UPPER_BOUND" value="999999" units="mmol_per_gDW_per_hr"/>
            <parameter id="OBJECTIVE_COEFFICIENT" value="0"/>
            <parameter id="FLUX_VALUE" value="0" units="mmol_per_gDW_per_hr"/>
            <parameter id="REDUCED_COST" value="0"/>
          </listOfParameters>
        </kineticLaw>
      </reaction>
      <reaction id="R_SHKK" name="shikimate kinase" reversible="false">
        <notes>
          <p>GENE_ASSOCIATION: SMc00695</p>
          <p>PROTEIN_ASSOCIATION: AroK  </p>
          <p>SUBSYSTEM: Phenylalanine Tyrosine Tryptophan Biosynthesis</p>
          <p>PROTEIN_CLASS: EC-2.7.1.71</p>
        </notes>
        <listOfReactants>
          <speciesReference species="M_atp"/>
          <speciesReference species="M_skm"/>
        </listOfReactants>
        <listOfProducts>
          <speciesReference species="M_adp"/>
          <speciesReference species="M_h"/>
          <speciesReference species="M_skm5p"/>
        </listOfProducts>
        <kineticLaw>
          <listOfParameters>
            <parameter id="LOWER_BOUND" value="0" units="mmol_per_gDW_per_hr"/>
            <parameter id="UPPER_BOUND" value="999999" units="mmol_per_gDW_per_hr"/>
            <parameter id="OBJECTIVE_COEFFICIENT" value="0"/>
            <parameter id="FLUX_VALUE" value="0" units="mmol_per_gDW_per_hr"/>
            <parameter id="REDUCED_COST" value="0"/>
          </listOfParameters>
        </kineticLaw>
      </reaction>
      <reaction id="R_3AIBT" name="L-3-aminoisobutyrate transaminase">
        <notes>
          <p>GENE_ASSOCIATION: (SMc01534) OR (SMc04388)</p>
          <p>PROTEIN_ASSOCIATION: #N/A!</p>
          <p>SUBSYSTEM: Pyrimidine Metabolism</p>
          <p>PROTEIN_CLASS: EC-2.6.1.18</p>
        </notes>
        <listOfReactants>
          <speciesReference species="M_glu-L"/>
          <speciesReference species="M_mmtsa"/>
        </listOfReactants>
        <listOfProducts>
          <speciesReference species="M_3aib"/>
          <speciesReference species="M_akg"/>
        </listOfProducts>
        <kineticLaw>
          <listOfParameters>
            <parameter id="LOWER_BOUND" value="-999999" units="mmol_per_gDW_per_hr"/>
            <parameter id="UPPER_BOUND" value="999999" units="mmol_per_gDW_per_hr"/>
            <parameter id="OBJECTIVE_COEFFICIENT" value="0"/>
            <parameter id="FLUX_VALUE" value="0" units="mmol_per_gDW_per_hr"/>
            <parameter id="REDUCED_COST" value="0"/>
          </listOfParameters>
        </kineticLaw>
      </reaction>
      <reaction id="R_ORNTAC" name="ornithine transacetylase">
        <notes>
          <p>GENE_ASSOCIATION: SMc02450</p>
          <p>PROTEIN_ASSOCIATION: ArgJ  </p>
          <p>SUBSYSTEM: Arginine and Proline Metabolism</p>
          <p>PROTEIN_CLASS: EC-2.3.1.35</p>
        </notes>
        <listOfReactants>
          <speciesReference species="M_acorn"/>
          <speciesReference species="M_glu-L"/>
        </listOfReactants>
        <listOfProducts>
          <speciesReference species="M_acglu"/>
          <speciesReference species="M_orn"/>
        </listOfProducts>
        <kineticLaw>
          <listOfParameters>
            <parameter id="LOWER_BOUND" value="-999999" units="mmol_per_gDW_per_hr"/>
            <parameter id="UPPER_BOUND" value="999999" units="mmol_per_gDW_per_hr"/>
            <parameter id="OBJECTIVE_COEFFICIENT" value="0"/>
            <parameter id="FLUX_VALUE" value="0" units="mmol_per_gDW_per_hr"/>
            <parameter id="REDUCED_COST" value="0"/>
          </listOfParameters>
        </kineticLaw>
      </reaction>
      <reaction id="R_DURADx" name="dihydrouracil dehydrogenase (NAD)">
        <notes>
          <p>GENE_ASSOCIATION: SMc01815</p>
          <p>PROTEIN_ASSOCIATION: </p>
          <p>SUBSYSTEM: Pyrimidine Metabolism</p>
          <p>PROTEIN_CLASS: EC-1.3.1.2</p>
        </notes>
        <listOfReactants>
          <speciesReference species="M_56dura"/>
          <speciesReference species="M_nad"/>
        </listOfReactants>
        <listOfProducts>
          <speciesReference species="M_h"/>
          <speciesReference species="M_nadh"/>
          <speciesReference species="M_ura"/>
        </listOfProducts>
        <kineticLaw>
          <listOfParameters>
            <parameter id="LOWER_BOUND" value="-999999" units="mmol_per_gDW_per_hr"/>
            <parameter id="UPPER_BOUND" value="999999" units="mmol_per_gDW_per_hr"/>
            <parameter id="OBJECTIVE_COEFFICIENT" value="0"/>
            <parameter id="FLUX_VALUE" value="0" units="mmol_per_gDW_per_hr"/>
            <parameter id="REDUCED_COST" value="0"/>
          </listOfParameters>
        </kineticLaw>
      </reaction>
      <reaction id="R_METS" name="methionine synthase" reversible="false">
        <notes>
          <p>GENE_ASSOCIATION: (SMc03112) OR (SMc04325)</p>
          <p>PROTEIN_ASSOCIATION: MetH   </p>
          <p>SUBSYSTEM: Cysteine and Methionine Metabolism</p>
          <p>PROTEIN_CLASS: EC-2.1.1.13</p>
        </notes>
        <listOfReactants>
          <speciesReference species="M_5mthf"/>
          <speciesReference species="M_hcys-L"/>
        </listOfReactants>
        <listOfProducts>
          <speciesReference species="M_h"/>
          <speciesReference species="M_met-L"/>
          <speciesReference species="M_thf"/>
        </listOfProducts>
        <kineticLaw>
          <listOfParameters>
            <parameter id="LOWER_BOUND" value="0" units="mmol_per_gDW_per_hr"/>
            <parameter id="UPPER_BOUND" value="999999" units="mmol_per_gDW_per_hr"/>
            <parameter id="OBJECTIVE_COEFFICIENT" value="0"/>
            <parameter id="FLUX_VALUE" value="0" units="mmol_per_gDW_per_hr"/>
            <parameter id="REDUCED_COST" value="0"/>
          </listOfParameters>
        </kineticLaw>
      </reaction>
      <reaction id="R_THRAr" name="Threonine Aldolase">
        <notes>
          <p>GENE_ASSOCIATION: SMc04029</p>
          <p>PROTEIN_ASSOCIATION:  </p>
          <p>SUBSYSTEM: Glycine, Serine, and Threonine Metabolism</p>
          <p>PROTEIN_CLASS: EC-4.1.2.5</p>
        </notes>
        <listOfReactants>
          <speciesReference species="M_thr-L"/>
        </listOfReactants>
        <listOfProducts>
          <speciesReference species="M_acald"/>
          <speciesReference species="M_gly"/>
        </listOfProducts>
        <kineticLaw>
          <listOfParameters>
            <parameter id="LOWER_BOUND" value="-999999" units="mmol_per_gDW_per_hr"/>
            <parameter id="UPPER_BOUND" value="999999" units="mmol_per_gDW_per_hr"/>
            <parameter id="OBJECTIVE_COEFFICIENT" value="0"/>
            <parameter id="FLUX_VALUE" value="0" units="mmol_per_gDW_per_hr"/>
            <parameter id="REDUCED_COST" value="0"/>
          </listOfParameters>
        </kineticLaw>
      </reaction>
      <reaction id="R_GDPT" name="Guanosine 3&apos;-diphosphate 5&apos;-triphosphate">
        <notes>
          <p>GENE_ASSOCIATION: SMc00810</p>
          <p>PROTEIN_ASSOCIATION:  </p>
          <p>SUBSYSTEM: Purine Metabolism</p>
          <p>PROTEIN_CLASS: EC-3.6.1.11</p>
        </notes>
        <listOfReactants>
          <speciesReference species="M_gdptp"/>
          <speciesReference species="M_h2o"/>
        </listOfReactants>
        <listOfProducts>
          <speciesReference species="M_h"/>
          <speciesReference species="M_pi"/>
          <speciesReference species="M_ppgpp"/>
        </listOfProducts>
        <kineticLaw>
          <listOfParameters>
            <parameter id="LOWER_BOUND" value="-999999" units="mmol_per_gDW_per_hr"/>
            <parameter id="UPPER_BOUND" value="999999" units="mmol_per_gDW_per_hr"/>
            <parameter id="OBJECTIVE_COEFFICIENT" value="0"/>
            <parameter id="FLUX_VALUE" value="0" units="mmol_per_gDW_per_hr"/>
            <parameter id="REDUCED_COST" value="0"/>
          </listOfParameters>
        </kineticLaw>
      </reaction>
      <reaction id="R_HACD3" name="3-hydroxyacyl-CoA dehydrogenase (3-oxooctanoyl-CoA)">
        <notes>
          <p>GENE_ASSOCIATION: SMc02227</p>
          <p>PROTEIN_ASSOCIATION: FadB  </p>
          <p>SUBSYSTEM: Fatty Acid Metabolism</p>
          <p>PROTEIN_CLASS: EC-1.1.1.35</p>
        </notes>
        <listOfReactants>
          <speciesReference species="M_3hocoa"/>
          <speciesReference species="M_nad"/>
        </listOfReactants>
        <listOfProducts>
          <speciesReference species="M_3oocoa"/>
          <speciesReference species="M_h"/>
          <speciesReference species="M_nadh"/>
        </listOfProducts>
        <kineticLaw>
          <listOfParameters>
            <parameter id="LOWER_BOUND" value="-999999" units="mmol_per_gDW_per_hr"/>
            <parameter id="UPPER_BOUND" value="999999" units="mmol_per_gDW_per_hr"/>
            <parameter id="OBJECTIVE_COEFFICIENT" value="0"/>
            <parameter id="FLUX_VALUE" value="0" units="mmol_per_gDW_per_hr"/>
            <parameter id="REDUCED_COST" value="0"/>
          </listOfParameters>
        </kineticLaw>
      </reaction>
      <reaction id="R_CHORS" name="chorismate synthase" reversible="false">
        <notes>
          <p>GENE_ASSOCIATION: SMc00007</p>
          <p>PROTEIN_ASSOCIATION: AroC  </p>
          <p>SUBSYSTEM: Phenylalanine Tyrosine Tryptophan Biosynthesis</p>
          <p>PROTEIN_CLASS: EC-4.2.3.5</p>
        </notes>
        <listOfReactants>
          <speciesReference species="M_3psme"/>
        </listOfReactants>
        <listOfProducts>
          <speciesReference species="M_chor"/>
          <speciesReference species="M_pi"/>
        </listOfProducts>
        <kineticLaw>
          <listOfParameters>
            <parameter id="LOWER_BOUND" value="0" units="mmol_per_gDW_per_hr"/>
            <parameter id="UPPER_BOUND" value="999999" units="mmol_per_gDW_per_hr"/>
            <parameter id="OBJECTIVE_COEFFICIENT" value="0"/>
            <parameter id="FLUX_VALUE" value="0" units="mmol_per_gDW_per_hr"/>
            <parameter id="REDUCED_COST" value="0"/>
          </listOfParameters>
        </kineticLaw>
      </reaction>
      <reaction id="R_ADOCBLS" name="Adenosylcobalamin 5&apos;-phosphate synthase" reversible="false">
        <notes>
          <p>GENE_ASSOCIATION: SMc04215</p>
          <p>PROTEIN_ASSOCIATION: CobS</p>
          <p>SUBSYSTEM: Porphyrin and Chlorophyll Metabolism</p>
          <p>PROTEIN_CLASS: EC-2.7.8.26</p>
        </notes>
        <listOfReactants>
          <speciesReference species="M_agdpcbi"/>
          <speciesReference species="M_rdmbzi"/>
        </listOfReactants>
        <listOfProducts>
          <speciesReference species="M_adocbl"/>
          <speciesReference species="M_gmp"/>
          <speciesReference species="M_h"/>
        </listOfProducts>
        <kineticLaw>
          <listOfParameters>
            <parameter id="LOWER_BOUND" value="0" units="mmol_per_gDW_per_hr"/>
            <parameter id="UPPER_BOUND" value="999999" units="mmol_per_gDW_per_hr"/>
            <parameter id="OBJECTIVE_COEFFICIENT" value="0"/>
            <parameter id="FLUX_VALUE" value="0" units="mmol_per_gDW_per_hr"/>
            <parameter id="REDUCED_COST" value="0"/>
          </listOfParameters>
        </kineticLaw>
      </reaction>
      <reaction id="R_GLU5K" name="glutamate 5-kinase" reversible="false">
        <notes>
          <p>GENE_ASSOCIATION: (SMc03252) OR (SMc03776)</p>
          <p>PROTEIN_ASSOCIATION: ProB2  ProB1  </p>
          <p>SUBSYSTEM: Arginine and Proline Metabolism</p>
          <p>PROTEIN_CLASS: EC-2.7.2.11</p>
        </notes>
        <listOfReactants>
          <speciesReference species="M_atp"/>
          <speciesReference species="M_glu-L"/>
        </listOfReactants>
        <listOfProducts>
          <speciesReference species="M_adp"/>
          <speciesReference species="M_glu5p"/>
        </listOfProducts>
        <kineticLaw>
          <listOfParameters>
            <parameter id="LOWER_BOUND" value="0" units="mmol_per_gDW_per_hr"/>
            <parameter id="UPPER_BOUND" value="999999" units="mmol_per_gDW_per_hr"/>
            <parameter id="OBJECTIVE_COEFFICIENT" value="0"/>
            <parameter id="FLUX_VALUE" value="0" units="mmol_per_gDW_per_hr"/>
            <parameter id="REDUCED_COST" value="0"/>
          </listOfParameters>
        </kineticLaw>
      </reaction>
      <reaction id="R_ADK1" name="adenylate kinase">
        <notes>
          <p>GENE_ASSOCIATION: SMc01288</p>
          <p>PROTEIN_ASSOCIATION: Adk  </p>
          <p>SUBSYSTEM: Purine Metabolism</p>
          <p>PROTEIN_CLASS: EC-2.7.4.3</p>
        </notes>
        <listOfReactants>
          <speciesReference species="M_amp"/>
          <speciesReference species="M_atp"/>
        </listOfReactants>
        <listOfProducts>
          <speciesReference species="M_adp" stoichiometry="2"/>
        </listOfProducts>
        <kineticLaw>
          <listOfParameters>
            <parameter id="LOWER_BOUND" value="-999999" units="mmol_per_gDW_per_hr"/>
            <parameter id="UPPER_BOUND" value="999999" units="mmol_per_gDW_per_hr"/>
            <parameter id="OBJECTIVE_COEFFICIENT" value="0"/>
            <parameter id="FLUX_VALUE" value="0" units="mmol_per_gDW_per_hr"/>
            <parameter id="REDUCED_COST" value="0"/>
          </listOfParameters>
        </kineticLaw>
      </reaction>
      <reaction id="R_FE2abc" name="iron (II) transport via ABC system" reversible="false">
        <notes>
          <p>GENE_ASSOCIATION: SMc02509</p>
          <p>PROTEIN_ASSOCIATION: FhuD  FhuB  FhuC</p>
          <p>SUBSYSTEM: Transport</p>
          <p>PROTEIN_CLASS: </p>
        </notes>
        <listOfReactants>
          <speciesReference species="M_atp"/>
          <speciesReference species="M_fe2_e"/>
          <speciesReference species="M_h2o"/>
        </listOfReactants>
        <listOfProducts>
          <speciesReference species="M_adp"/>
          <speciesReference species="M_fe2"/>
          <speciesReference species="M_h"/>
          <speciesReference species="M_pi"/>
        </listOfProducts>
        <kineticLaw>
          <listOfParameters>
            <parameter id="LOWER_BOUND" value="0" units="mmol_per_gDW_per_hr"/>
            <parameter id="UPPER_BOUND" value="999999" units="mmol_per_gDW_per_hr"/>
            <parameter id="OBJECTIVE_COEFFICIENT" value="0"/>
            <parameter id="FLUX_VALUE" value="0" units="mmol_per_gDW_per_hr"/>
            <parameter id="REDUCED_COST" value="0"/>
          </listOfParameters>
        </kineticLaw>
      </reaction>
      <reaction id="R_NTD5" name="5&apos;-nucleotidase (dTMP)" reversible="false">
        <notes>
          <p>GENE_ASSOCIATION: (SMc02063) OR (SMc04018)</p>
          <p>PROTEIN_ASSOCIATION: SurE   </p>
          <p>SUBSYSTEM: Pyrimidine Metabolism</p>
          <p>PROTEIN_CLASS: EC-3.1.3.5</p>
        </notes>
        <listOfReactants>
          <speciesReference species="M_dtmp"/>
          <speciesReference species="M_h2o"/>
        </listOfReactants>
        <listOfProducts>
          <speciesReference species="M_pi"/>
          <speciesReference species="M_thymd"/>
        </listOfProducts>
        <kineticLaw>
          <listOfParameters>
            <parameter id="LOWER_BOUND" value="0" units="mmol_per_gDW_per_hr"/>
            <parameter id="UPPER_BOUND" value="999999" units="mmol_per_gDW_per_hr"/>
            <parameter id="OBJECTIVE_COEFFICIENT" value="0"/>
            <parameter id="FLUX_VALUE" value="0" units="mmol_per_gDW_per_hr"/>
            <parameter id="REDUCED_COST" value="0"/>
          </listOfParameters>
        </kineticLaw>
      </reaction>
      <reaction id="R_ACP1(FMN)" name="acid phosphatase (FMN)" reversible="false">
        <notes>
          <p>GENE_ASSOCIATION: </p>
          <p>PROTEIN_ASSOCIATION: </p>
          <p>SUBSYSTEM: Riboflavin Metabolism</p>
          <p>PROTEIN_CLASS: EC-3.1.3.2</p>
        </notes>
        <listOfReactants>
          <speciesReference species="M_fmn"/>
          <speciesReference species="M_h2o"/>
        </listOfReactants>
        <listOfProducts>
          <speciesReference species="M_pi"/>
          <speciesReference species="M_ribflv"/>
        </listOfProducts>
        <kineticLaw>
          <listOfParameters>
            <parameter id="LOWER_BOUND" value="0" units="mmol_per_gDW_per_hr"/>
            <parameter id="UPPER_BOUND" value="999999" units="mmol_per_gDW_per_hr"/>
            <parameter id="OBJECTIVE_COEFFICIENT" value="0"/>
            <parameter id="FLUX_VALUE" value="0" units="mmol_per_gDW_per_hr"/>
            <parameter id="REDUCED_COST" value="0"/>
          </listOfParameters>
        </kineticLaw>
      </reaction>
      <reaction id="R_PYDAMK" name="pyridoxamine kinase" reversible="false">
        <notes>
          <p>GENE_ASSOCIATION: SMc04084</p>
          <p>PROTEIN_ASSOCIATION: PdxK</p>
          <p>SUBSYSTEM: Vitamin B6 Metabolism</p>
          <p>PROTEIN_CLASS: EC-2.7.1.35</p>
        </notes>
        <listOfReactants>
          <speciesReference species="M_atp"/>
          <speciesReference species="M_pydam"/>
        </listOfReactants>
        <listOfProducts>
          <speciesReference species="M_adp"/>
          <speciesReference species="M_h"/>
          <speciesReference species="M_pyam5p"/>
        </listOfProducts>
        <kineticLaw>
          <listOfParameters>
            <parameter id="LOWER_BOUND" value="0" units="mmol_per_gDW_per_hr"/>
            <parameter id="UPPER_BOUND" value="999999" units="mmol_per_gDW_per_hr"/>
            <parameter id="OBJECTIVE_COEFFICIENT" value="0"/>
            <parameter id="FLUX_VALUE" value="0" units="mmol_per_gDW_per_hr"/>
            <parameter id="REDUCED_COST" value="0"/>
          </listOfParameters>
        </kineticLaw>
      </reaction>
      <reaction id="R_UPPRTr" name="uracil phosphoribosyltransferase (r)">
        <notes>
          <p>GENE_ASSOCIATION: SMc04121</p>
          <p>PROTEIN_ASSOCIATION: Upp  </p>
          <p>SUBSYSTEM: Pyrimidine Metabolism</p>
          <p>PROTEIN_CLASS: EC-2.4.2.9</p>
        </notes>
        <listOfReactants>
          <speciesReference species="M_prpp"/>
          <speciesReference species="M_ura"/>
        </listOfReactants>
        <listOfProducts>
          <speciesReference species="M_ppi"/>
          <speciesReference species="M_ump"/>
        </listOfProducts>
        <kineticLaw>
          <listOfParameters>
            <parameter id="LOWER_BOUND" value="-999999" units="mmol_per_gDW_per_hr"/>
            <parameter id="UPPER_BOUND" value="999999" units="mmol_per_gDW_per_hr"/>
            <parameter id="OBJECTIVE_COEFFICIENT" value="0"/>
            <parameter id="FLUX_VALUE" value="0" units="mmol_per_gDW_per_hr"/>
            <parameter id="REDUCED_COST" value="0"/>
          </listOfParameters>
        </kineticLaw>
      </reaction>
      <reaction id="R_PGI" name="glucose-6-phosphate isomerase">
        <notes>
          <p>GENE_ASSOCIATION: (SM_b20857) OR (SMc02042) OR (SMc02163)</p>
          <p>PROTEIN_ASSOCIATION:   Pgi  </p>
          <p>SUBSYSTEM: Glycolysis / Gluconeogenesis</p>
          <p>PROTEIN_CLASS: EC-5.3.1.9</p>
        </notes>
        <listOfReactants>
          <speciesReference species="M_g6p"/>
        </listOfReactants>
        <listOfProducts>
          <speciesReference species="M_f6p"/>
        </listOfProducts>
        <kineticLaw>
          <listOfParameters>
            <parameter id="LOWER_BOUND" value="-999999" units="mmol_per_gDW_per_hr"/>
            <parameter id="UPPER_BOUND" value="999999" units="mmol_per_gDW_per_hr"/>
            <parameter id="OBJECTIVE_COEFFICIENT" value="0"/>
            <parameter id="FLUX_VALUE" value="0" units="mmol_per_gDW_per_hr"/>
            <parameter id="REDUCED_COST" value="0"/>
          </listOfParameters>
        </kineticLaw>
      </reaction>
      <reaction id="R_GLUCYS" name="gamma-glutamylcysteine synthetase" reversible="false">
        <notes>
          <p>GENE_ASSOCIATION: SMc00825</p>
          <p>PROTEIN_ASSOCIATION: Gsh1  </p>
          <p>SUBSYSTEM: Glutathione Metabolism</p>
          <p>PROTEIN_CLASS: EC-6.3.2.2</p>
        </notes>
        <listOfReactants>
          <speciesReference species="M_atp"/>
          <speciesReference species="M_cys-L"/>
          <speciesReference species="M_glu-L"/>
        </listOfReactants>
        <listOfProducts>
          <speciesReference species="M_adp"/>
          <speciesReference species="M_glucys"/>
          <speciesReference species="M_h"/>
          <speciesReference species="M_pi"/>
        </listOfProducts>
        <kineticLaw>
          <listOfParameters>
            <parameter id="LOWER_BOUND" value="0" units="mmol_per_gDW_per_hr"/>
            <parameter id="UPPER_BOUND" value="999999" units="mmol_per_gDW_per_hr"/>
            <parameter id="OBJECTIVE_COEFFICIENT" value="0"/>
            <parameter id="FLUX_VALUE" value="0" units="mmol_per_gDW_per_hr"/>
            <parameter id="REDUCED_COST" value="0"/>
          </listOfParameters>
        </kineticLaw>
      </reaction>
      <reaction id="R_PIt" name="phosphate transport via ABC system" reversible="false">
        <notes>
          <p>GENE_ASSOCIATION: (SMc02146) AND ((SMc02144) OR (SMc02143)) AND (SMc02142)</p>
          <p>PROTEIN_ASSOCIATION: PstC  PstB PstA</p>
          <p>SUBSYSTEM: Transport</p>
          <p>PROTEIN_CLASS: </p>
        </notes>
        <listOfReactants>
          <speciesReference species="M_atp"/>
          <speciesReference species="M_h2o"/>
          <speciesReference species="M_pi_e"/>
        </listOfReactants>
        <listOfProducts>
          <speciesReference species="M_adp"/>
          <speciesReference species="M_h"/>
          <speciesReference species="M_pi" stoichiometry="2"/>
        </listOfProducts>
        <kineticLaw>
          <listOfParameters>
            <parameter id="LOWER_BOUND" value="0" units="mmol_per_gDW_per_hr"/>
            <parameter id="UPPER_BOUND" value="999999" units="mmol_per_gDW_per_hr"/>
            <parameter id="OBJECTIVE_COEFFICIENT" value="0"/>
            <parameter id="FLUX_VALUE" value="0" units="mmol_per_gDW_per_hr"/>
            <parameter id="REDUCED_COST" value="0"/>
          </listOfParameters>
        </kineticLaw>
      </reaction>
      <reaction id="R_PUNP3" name="purine-nucleoside phosphorylase (Guanosine)">
        <notes>
          <p>GENE_ASSOCIATION: SMc04123</p>
          <p>PROTEIN_ASSOCIATION: DeoD  </p>
          <p>SUBSYSTEM: Purine Metabolism</p>
          <p>PROTEIN_CLASS: EC-2.4.2.1</p>
        </notes>
        <listOfReactants>
          <speciesReference species="M_gsn"/>
          <speciesReference species="M_pi"/>
        </listOfReactants>
        <listOfProducts>
          <speciesReference species="M_gua"/>
          <speciesReference species="M_r1p"/>
        </listOfProducts>
        <kineticLaw>
          <listOfParameters>
            <parameter id="LOWER_BOUND" value="-999999" units="mmol_per_gDW_per_hr"/>
            <parameter id="UPPER_BOUND" value="999999" units="mmol_per_gDW_per_hr"/>
            <parameter id="OBJECTIVE_COEFFICIENT" value="0"/>
            <parameter id="FLUX_VALUE" value="0" units="mmol_per_gDW_per_hr"/>
            <parameter id="REDUCED_COST" value="0"/>
          </listOfParameters>
        </kineticLaw>
      </reaction>
      <reaction id="R_HSTPTr" name="histidinol-phosphate transaminase reversible">
        <notes>
          <p>GENE_ASSOCIATION: (SMa0387) OR (SMc00710) OR (SMc02393) OR (SMc03885)</p>
          <p>PROTEIN_ASSOCIATION: HisC3  HisC1   HisC2  </p>
          <p>SUBSYSTEM: Histidine Metabolism</p>
          <p>PROTEIN_CLASS: EC-2.6.1.9</p>
        </notes>
        <listOfReactants>
          <speciesReference species="M_glu-L"/>
          <speciesReference species="M_imacp"/>
        </listOfReactants>
        <listOfProducts>
          <speciesReference species="M_akg"/>
          <speciesReference species="M_hisp"/>
        </listOfProducts>
        <kineticLaw>
          <listOfParameters>
            <parameter id="LOWER_BOUND" value="-999999" units="mmol_per_gDW_per_hr"/>
            <parameter id="UPPER_BOUND" value="999999" units="mmol_per_gDW_per_hr"/>
            <parameter id="OBJECTIVE_COEFFICIENT" value="0"/>
            <parameter id="FLUX_VALUE" value="0" units="mmol_per_gDW_per_hr"/>
            <parameter id="REDUCED_COST" value="0"/>
          </listOfParameters>
        </kineticLaw>
      </reaction>
      <reaction id="R_DPR" name="2-dehydropantoate 2-reductase" reversible="false">
        <notes>
          <p>GENE_ASSOCIATION: SM_b20362</p>
          <p>PROTEIN_ASSOCIATION: </p>
          <p>SUBSYSTEM: Pantothenate and CoA Biosynthesis</p>
          <p>PROTEIN_CLASS: EC-1.1.1.169</p>
        </notes>
        <listOfReactants>
          <speciesReference species="M_2dhp"/>
          <speciesReference species="M_h"/>
          <speciesReference species="M_nadph"/>
        </listOfReactants>
        <listOfProducts>
          <speciesReference species="M_nadp"/>
          <speciesReference species="M_pant-R"/>
        </listOfProducts>
        <kineticLaw>
          <listOfParameters>
            <parameter id="LOWER_BOUND" value="0" units="mmol_per_gDW_per_hr"/>
            <parameter id="UPPER_BOUND" value="999999" units="mmol_per_gDW_per_hr"/>
            <parameter id="OBJECTIVE_COEFFICIENT" value="0"/>
            <parameter id="FLUX_VALUE" value="0" units="mmol_per_gDW_per_hr"/>
            <parameter id="REDUCED_COST" value="0"/>
          </listOfParameters>
        </kineticLaw>
      </reaction>
      <reaction id="EX_Hc" name="Exchange_Flux">
        <notes>
          <p>GENE_ASSOCIATION: </p>
          <p>PROTEIN_ASSOCIATION: </p>
          <p>SUBSYSTEM: S_</p>
          <p>PROTEIN_CLASS: </p>
        </notes>
        <listOfReactants>
          <speciesReference species="M_hc_e"/>
        </listOfReactants>
        <listOfProducts>
          <speciesReference species="M_hc_b"/>
        </listOfProducts>
        <kineticLaw>
          <listOfParameters>
            <parameter id="LOWER_BOUND" value="-999999" units="mmol_per_gDW_per_hr"/>
            <parameter id="UPPER_BOUND" value="999999" units="mmol_per_gDW_per_hr"/>
            <parameter id="OBJECTIVE_COEFFICIENT" value="0"/>
            <parameter id="FLUX_VALUE" value="0" units="mmol_per_gDW_per_hr"/>
            <parameter id="REDUCED_COST" value="0"/>
          </listOfParameters>
        </kineticLaw>
      </reaction>
      <reaction id="R_PRAGS" name="phosphoribosylglycinamide synthetase" reversible="false">
        <notes>
          <p>GENE_ASSOCIATION: SMc00993</p>
          <p>PROTEIN_ASSOCIATION: PurD  </p>
          <p>SUBSYSTEM: Purine Metabolism</p>
          <p>PROTEIN_CLASS: EC-6.3.4.13</p>
        </notes>
        <listOfReactants>
          <speciesReference species="M_atp"/>
          <speciesReference species="M_gly"/>
          <speciesReference species="M_pram"/>
        </listOfReactants>
        <listOfProducts>
          <speciesReference species="M_adp"/>
          <speciesReference species="M_gar"/>
          <speciesReference species="M_h"/>
          <speciesReference species="M_pi"/>
        </listOfProducts>
        <kineticLaw>
          <listOfParameters>
            <parameter id="LOWER_BOUND" value="0" units="mmol_per_gDW_per_hr"/>
            <parameter id="UPPER_BOUND" value="999999" units="mmol_per_gDW_per_hr"/>
            <parameter id="OBJECTIVE_COEFFICIENT" value="0"/>
            <parameter id="FLUX_VALUE" value="0" units="mmol_per_gDW_per_hr"/>
            <parameter id="REDUCED_COST" value="0"/>
          </listOfParameters>
        </kineticLaw>
      </reaction>
      <reaction id="R_THPK" name="thiamine-phosphate kinase" reversible="false">
        <notes>
          <p>GENE_ASSOCIATION: SMa0028</p>
          <p>PROTEIN_ASSOCIATION: </p>
          <p>SUBSYSTEM: Thiamin Metabolism</p>
          <p>PROTEIN_CLASS: EC-2.7.4.16</p>
        </notes>
        <listOfReactants>
          <speciesReference species="M_atp"/>
          <speciesReference species="M_thmmp"/>
        </listOfReactants>
        <listOfProducts>
          <speciesReference species="M_adp"/>
          <speciesReference species="M_thmpp"/>
        </listOfProducts>
        <kineticLaw>
          <listOfParameters>
            <parameter id="LOWER_BOUND" value="0" units="mmol_per_gDW_per_hr"/>
            <parameter id="UPPER_BOUND" value="999999" units="mmol_per_gDW_per_hr"/>
            <parameter id="OBJECTIVE_COEFFICIENT" value="0"/>
            <parameter id="FLUX_VALUE" value="0" units="mmol_per_gDW_per_hr"/>
            <parameter id="REDUCED_COST" value="0"/>
          </listOfParameters>
        </kineticLaw>
      </reaction>
      <reaction id="R_3OAS160" name="3-oxoacyl-[acyl-carrier-protein] synthase (n-C16:0)" reversible="false">
        <notes>
          <p>GENE_ASSOCIATION: (SMc00327) OR (SMa0853) OR (SMc00574) OR (SMc04273) OR (SMc04275)</p>
          <p>PROTEIN_ASSOCIATION: FabB  FabF  NodE</p>
          <p>SUBSYSTEM: Fatty Acid Biosynthesis</p>
          <p>PROTEIN_CLASS: EC-2.3.1.41</p>
        </notes>
        <listOfReactants>
          <speciesReference species="M_h"/>
          <speciesReference species="M_malACP"/>
          <speciesReference species="M_myrsACP"/>
        </listOfReactants>
        <listOfProducts>
          <speciesReference species="M_3opalmACP"/>
          <speciesReference species="M_ACP"/>
          <speciesReference species="M_co2"/>
        </listOfProducts>
        <kineticLaw>
          <listOfParameters>
            <parameter id="LOWER_BOUND" value="0" units="mmol_per_gDW_per_hr"/>
            <parameter id="UPPER_BOUND" value="999999" units="mmol_per_gDW_per_hr"/>
            <parameter id="OBJECTIVE_COEFFICIENT" value="0"/>
            <parameter id="FLUX_VALUE" value="0" units="mmol_per_gDW_per_hr"/>
            <parameter id="REDUCED_COST" value="0"/>
          </listOfParameters>
        </kineticLaw>
      </reaction>
      <reaction id="R_ECOAH2" name="3-hydroxyacyl-CoA dehydratase (3-hydroxyhexanoyl-CoA)">
        <notes>
          <p>GENE_ASSOCIATION: (SM_b20752) OR (SM_b21633) OR (SMa1408) OR (SMc00976) OR (SMc01153) OR (SMc01669) OR (SMc01806) OR (SMc04398) OR (SMc02227)</p>
          <p>PROTEIN_ASSOCIATION:  PaaG  FadB  </p>
          <p>SUBSYSTEM: Fatty Acid Metabolism</p>
          <p>PROTEIN_CLASS: EC-4.2.1.17</p>
        </notes>
        <listOfReactants>
          <speciesReference species="M_3hhcoa"/>
        </listOfReactants>
        <listOfProducts>
          <speciesReference species="M_h2o"/>
          <speciesReference species="M_hx2coa"/>
        </listOfProducts>
        <kineticLaw>
          <listOfParameters>
            <parameter id="LOWER_BOUND" value="-999999" units="mmol_per_gDW_per_hr"/>
            <parameter id="UPPER_BOUND" value="999999" units="mmol_per_gDW_per_hr"/>
            <parameter id="OBJECTIVE_COEFFICIENT" value="0"/>
            <parameter id="FLUX_VALUE" value="0" units="mmol_per_gDW_per_hr"/>
            <parameter id="REDUCED_COST" value="0"/>
          </listOfParameters>
        </kineticLaw>
      </reaction>
      <reaction id="R_IMPD" name="IMP dehydrogenase" reversible="false">
        <notes>
          <p>GENE_ASSOCIATION: SMc00815</p>
          <p>PROTEIN_ASSOCIATION: GuaB  </p>
          <p>SUBSYSTEM: Purine Metabolism</p>
          <p>PROTEIN_CLASS: EC-1.1.1.205</p>
        </notes>
        <listOfReactants>
          <speciesReference species="M_h2o"/>
          <speciesReference species="M_imp"/>
          <speciesReference species="M_nad"/>
        </listOfReactants>
        <listOfProducts>
          <speciesReference species="M_h"/>
          <speciesReference species="M_nadh"/>
          <speciesReference species="M_xmp"/>
        </listOfProducts>
        <kineticLaw>
          <listOfParameters>
            <parameter id="LOWER_BOUND" value="0" units="mmol_per_gDW_per_hr"/>
            <parameter id="UPPER_BOUND" value="999999" units="mmol_per_gDW_per_hr"/>
            <parameter id="OBJECTIVE_COEFFICIENT" value="0"/>
            <parameter id="FLUX_VALUE" value="0" units="mmol_per_gDW_per_hr"/>
            <parameter id="REDUCED_COST" value="0"/>
          </listOfParameters>
        </kineticLaw>
      </reaction>
      <reaction id="R_UAAGDS" name="UDP-N-acetylmuramoyl-L-alanyl-D-glutamyl-meso-2,6-diaminopimelate synthetase" reversible="false">
        <notes>
          <p>GENE_ASSOCIATION: SMc01861</p>
          <p>PROTEIN_ASSOCIATION: MurE  </p>
          <p>SUBSYSTEM: Lysine Biosynthesis</p>
          <p>PROTEIN_CLASS: EC-6.3.2.13</p>
        </notes>
        <listOfReactants>
          <speciesReference species="M_26dap-M"/>
          <speciesReference species="M_atp"/>
          <speciesReference species="M_uamag"/>
        </listOfReactants>
        <listOfProducts>
          <speciesReference species="M_adp"/>
          <speciesReference species="M_h"/>
          <speciesReference species="M_pi"/>
          <speciesReference species="M_ugmd"/>
        </listOfProducts>
        <kineticLaw>
          <listOfParameters>
            <parameter id="LOWER_BOUND" value="0" units="mmol_per_gDW_per_hr"/>
            <parameter id="UPPER_BOUND" value="999999" units="mmol_per_gDW_per_hr"/>
            <parameter id="OBJECTIVE_COEFFICIENT" value="0"/>
            <parameter id="FLUX_VALUE" value="0" units="mmol_per_gDW_per_hr"/>
            <parameter id="REDUCED_COST" value="0"/>
          </listOfParameters>
        </kineticLaw>
      </reaction>
      <reaction id="R_IPDPS" name="1-hydroxy-2-methyl-2-(E)-butenyl 4-diphosphate reductase (ipdp)" reversible="false">
        <notes>
          <p>GENE_ASSOCIATION: SMc00016</p>
          <p>PROTEIN_ASSOCIATION: IspH LytB</p>
          <p>SUBSYSTEM: Terpenoid Backbone Biosynthesis</p>
          <p>PROTEIN_CLASS: EC-1.17.1.2</p>
        </notes>
        <listOfReactants>
          <speciesReference species="M_h"/>
          <speciesReference species="M_h2mb4p"/>
          <speciesReference species="M_nadh"/>
        </listOfReactants>
        <listOfProducts>
          <speciesReference species="M_h2o"/>
          <speciesReference species="M_ipdp"/>
          <speciesReference species="M_nad"/>
        </listOfProducts>
        <kineticLaw>
          <listOfParameters>
            <parameter id="LOWER_BOUND" value="0" units="mmol_per_gDW_per_hr"/>
            <parameter id="UPPER_BOUND" value="999999" units="mmol_per_gDW_per_hr"/>
            <parameter id="OBJECTIVE_COEFFICIENT" value="0"/>
            <parameter id="FLUX_VALUE" value="0" units="mmol_per_gDW_per_hr"/>
            <parameter id="REDUCED_COST" value="0"/>
          </listOfParameters>
        </kineticLaw>
      </reaction>
      <reaction id="R_NDPK6" name="nucleoside-diphosphate kinase (ATP:dUDP)">
        <notes>
          <p>GENE_ASSOCIATION: SMc00595</p>
          <p>PROTEIN_ASSOCIATION: Ndk  </p>
          <p>SUBSYSTEM: Pyrimidine Metabolism</p>
          <p>PROTEIN_CLASS: EC-2.7.4.6</p>
        </notes>
        <listOfReactants>
          <speciesReference species="M_atp"/>
          <speciesReference species="M_dudp"/>
        </listOfReactants>
        <listOfProducts>
          <speciesReference species="M_adp"/>
          <speciesReference species="M_dutp"/>
        </listOfProducts>
        <kineticLaw>
          <listOfParameters>
            <parameter id="LOWER_BOUND" value="-999999" units="mmol_per_gDW_per_hr"/>
            <parameter id="UPPER_BOUND" value="999999" units="mmol_per_gDW_per_hr"/>
            <parameter id="OBJECTIVE_COEFFICIENT" value="0"/>
            <parameter id="FLUX_VALUE" value="0" units="mmol_per_gDW_per_hr"/>
            <parameter id="REDUCED_COST" value="0"/>
          </listOfParameters>
        </kineticLaw>
      </reaction>
      <reaction id="R_NDPK3" name="nucleoside-diphosphate kinase (ATP:CDP)">
        <notes>
          <p>GENE_ASSOCIATION: SMc00595</p>
          <p>PROTEIN_ASSOCIATION: Ndk  </p>
          <p>SUBSYSTEM: Pyrimidine Metabolism</p>
          <p>PROTEIN_CLASS: EC-2.7.4.6</p>
        </notes>
        <listOfReactants>
          <speciesReference species="M_atp"/>
          <speciesReference species="M_cdp"/>
        </listOfReactants>
        <listOfProducts>
          <speciesReference species="M_adp"/>
          <speciesReference species="M_ctp"/>
        </listOfProducts>
        <kineticLaw>
          <listOfParameters>
            <parameter id="LOWER_BOUND" value="-999999" units="mmol_per_gDW_per_hr"/>
            <parameter id="UPPER_BOUND" value="999999" units="mmol_per_gDW_per_hr"/>
            <parameter id="OBJECTIVE_COEFFICIENT" value="0"/>
            <parameter id="FLUX_VALUE" value="0" units="mmol_per_gDW_per_hr"/>
            <parameter id="REDUCED_COST" value="0"/>
          </listOfParameters>
        </kineticLaw>
      </reaction>
      <reaction id="R_TYRTA" name="tyrosine transaminase">
        <notes>
          <p>GENE_ASSOCIATION: (SMc01578) OR (SMc04386) OR (SMa0387) OR (SMc00710) OR (SMc02393) OR (SMc03885) OR (SMc00387)</p>
          <p>PROTEIN_ASSOCIATION: TatA  AatA  AatB  HisC1  HisC2  HisC3</p>
          <p>SUBSYSTEM: Phenylalanine Tyrosine Tryptophan Biosynthesis</p>
          <p>PROTEIN_CLASS: EC-2.6.1.1</p>
        </notes>
        <listOfReactants>
          <speciesReference species="M_akg"/>
          <speciesReference species="M_tyr-L"/>
        </listOfReactants>
        <listOfProducts>
          <speciesReference species="M_34hpp"/>
          <speciesReference species="M_glu-L"/>
        </listOfProducts>
        <kineticLaw>
          <listOfParameters>
            <parameter id="LOWER_BOUND" value="-999999" units="mmol_per_gDW_per_hr"/>
            <parameter id="UPPER_BOUND" value="999999" units="mmol_per_gDW_per_hr"/>
            <parameter id="OBJECTIVE_COEFFICIENT" value="0"/>
            <parameter id="FLUX_VALUE" value="0" units="mmol_per_gDW_per_hr"/>
            <parameter id="REDUCED_COST" value="0"/>
          </listOfParameters>
        </kineticLaw>
      </reaction>
      <reaction id="R_ADKd" name="adenylate kinase (d form)">
        <notes>
          <p>GENE_ASSOCIATION: SMc01288</p>
          <p>PROTEIN_ASSOCIATION: Adk  </p>
          <p>SUBSYSTEM: Purine Metabolism</p>
          <p>PROTEIN_CLASS: EC-2.7.4.3</p>
        </notes>
        <listOfReactants>
          <speciesReference species="M_damp"/>
          <speciesReference species="M_datp"/>
        </listOfReactants>
        <listOfProducts>
          <speciesReference species="M_dadp" stoichiometry="2"/>
        </listOfProducts>
        <kineticLaw>
          <listOfParameters>
            <parameter id="LOWER_BOUND" value="-999999" units="mmol_per_gDW_per_hr"/>
            <parameter id="UPPER_BOUND" value="999999" units="mmol_per_gDW_per_hr"/>
            <parameter id="OBJECTIVE_COEFFICIENT" value="0"/>
            <parameter id="FLUX_VALUE" value="0" units="mmol_per_gDW_per_hr"/>
            <parameter id="REDUCED_COST" value="0"/>
          </listOfParameters>
        </kineticLaw>
      </reaction>
      <reaction id="R_FCLT" name="ferrochelatase" reversible="false">
        <notes>
          <p>GENE_ASSOCIATION: SMc04019</p>
          <p>PROTEIN_ASSOCIATION: HemH</p>
          <p>SUBSYSTEM: Porphyrin and Chlorophyll Metabolism</p>
          <p>PROTEIN_CLASS: EC-4.99.1.1</p>
        </notes>
        <listOfReactants>
          <speciesReference species="M_fe2"/>
          <speciesReference species="M_ppp9"/>
        </listOfReactants>
        <listOfProducts>
          <speciesReference species="M_h" stoichiometry="2"/>
          <speciesReference species="M_pheme"/>
        </listOfProducts>
        <kineticLaw>
          <listOfParameters>
            <parameter id="LOWER_BOUND" value="0" units="mmol_per_gDW_per_hr"/>
            <parameter id="UPPER_BOUND" value="999999" units="mmol_per_gDW_per_hr"/>
            <parameter id="OBJECTIVE_COEFFICIENT" value="0"/>
            <parameter id="FLUX_VALUE" value="0" units="mmol_per_gDW_per_hr"/>
            <parameter id="REDUCED_COST" value="0"/>
          </listOfParameters>
        </kineticLaw>
      </reaction>
      <reaction id="R_KARA1" name="ketol-acid reductoisomerase (2,3-dihydroxy-3-methylbutanoate)">
        <notes>
          <p>GENE_ASSOCIATION: SMc04346</p>
          <p>PROTEIN_ASSOCIATION: IlvC  </p>
          <p>SUBSYSTEM: Valine, Leucine and Isoleucine Biosynthesis</p>
          <p>PROTEIN_CLASS: EC-1.1.1.86</p>
        </notes>
        <listOfReactants>
          <speciesReference species="M_23dhmb"/>
          <speciesReference species="M_nadp"/>
        </listOfReactants>
        <listOfProducts>
          <speciesReference species="M_alac-S"/>
          <speciesReference species="M_h"/>
          <speciesReference species="M_nadph"/>
        </listOfProducts>
        <kineticLaw>
          <listOfParameters>
            <parameter id="LOWER_BOUND" value="-999999" units="mmol_per_gDW_per_hr"/>
            <parameter id="UPPER_BOUND" value="999999" units="mmol_per_gDW_per_hr"/>
            <parameter id="OBJECTIVE_COEFFICIENT" value="0"/>
            <parameter id="FLUX_VALUE" value="0" units="mmol_per_gDW_per_hr"/>
            <parameter id="REDUCED_COST" value="0"/>
          </listOfParameters>
        </kineticLaw>
      </reaction>
      <reaction id="R_PPPGO" name="protoporphyrinogen oxidase (aerobic)" reversible="false">
        <notes>
          <p>GENE_ASSOCIATION: SMc00808</p>
          <p>PROTEIN_ASSOCIATION: </p>
          <p>SUBSYSTEM: Porphyrin and Chlorophyll Metabolism</p>
          <p>PROTEIN_CLASS: EC-1.3.3.4</p>
        </notes>
        <listOfReactants>
          <speciesReference species="M_o2" stoichiometry="1.5"/>
          <speciesReference species="M_pppg9"/>
        </listOfReactants>
        <listOfProducts>
          <speciesReference species="M_h2o" stoichiometry="3"/>
          <speciesReference species="M_ppp9"/>
        </listOfProducts>
        <kineticLaw>
          <listOfParameters>
            <parameter id="LOWER_BOUND" value="0" units="mmol_per_gDW_per_hr"/>
            <parameter id="UPPER_BOUND" value="999999" units="mmol_per_gDW_per_hr"/>
            <parameter id="OBJECTIVE_COEFFICIENT" value="0"/>
            <parameter id="FLUX_VALUE" value="0" units="mmol_per_gDW_per_hr"/>
            <parameter id="REDUCED_COST" value="0"/>
          </listOfParameters>
        </kineticLaw>
      </reaction>
      <reaction id="R_ECOAH7" name="3-hydroxyacyl-CoA dehydratase (3-hydroxyhexadecanoyl-CoA)">
        <notes>
          <p>GENE_ASSOCIATION: (SM_b20752) OR (SM_b21633) OR (SMa1408) OR (SMc00976) OR (SMc01153) OR (SMc01669) OR (SMc01806) OR (SMc04398) OR (SMc02227)</p>
          <p>PROTEIN_ASSOCIATION:  PaaG  FadB  </p>
          <p>SUBSYSTEM: Fatty Acid Metabolism</p>
          <p>PROTEIN_CLASS: EC-4.2.1.17</p>
        </notes>
        <listOfReactants>
          <speciesReference species="M_3hhdcoa"/>
        </listOfReactants>
        <listOfProducts>
          <speciesReference species="M_h2o"/>
          <speciesReference species="M_hdd2coa"/>
        </listOfProducts>
        <kineticLaw>
          <listOfParameters>
            <parameter id="LOWER_BOUND" value="-999999" units="mmol_per_gDW_per_hr"/>
            <parameter id="UPPER_BOUND" value="999999" units="mmol_per_gDW_per_hr"/>
            <parameter id="OBJECTIVE_COEFFICIENT" value="0"/>
            <parameter id="FLUX_VALUE" value="0" units="mmol_per_gDW_per_hr"/>
            <parameter id="REDUCED_COST" value="0"/>
          </listOfParameters>
        </kineticLaw>
      </reaction>
      <reaction id="R_DB4PS" name="3,4-Dihydroxy-2-butanone-4-phosphate synthase" reversible="false">
        <notes>
          <p>GENE_ASSOCIATION: SMc00008</p>
          <p>PROTEIN_ASSOCIATION: RibA</p>
          <p>SUBSYSTEM: Riboflavin Metabolism</p>
          <p>PROTEIN_CLASS: EC-4.1.99.12</p>
        </notes>
        <listOfReactants>
          <speciesReference species="M_ru5p-D"/>
        </listOfReactants>
        <listOfProducts>
          <speciesReference species="M_db4p"/>
          <speciesReference species="M_for"/>
          <speciesReference species="M_h"/>
        </listOfProducts>
        <kineticLaw>
          <listOfParameters>
            <parameter id="LOWER_BOUND" value="0" units="mmol_per_gDW_per_hr"/>
            <parameter id="UPPER_BOUND" value="999999" units="mmol_per_gDW_per_hr"/>
            <parameter id="OBJECTIVE_COEFFICIENT" value="0"/>
            <parameter id="FLUX_VALUE" value="0" units="mmol_per_gDW_per_hr"/>
            <parameter id="REDUCED_COST" value="0"/>
          </listOfParameters>
        </kineticLaw>
      </reaction>
      <reaction id="R_RZ5PP" name="alpha-ribazole 5-phosphate phosphatase" reversible="false">
        <notes>
          <p>GENE_ASSOCIATION: SMc04281</p>
          <p>PROTEIN_ASSOCIATION: </p>
          <p>SUBSYSTEM: Porphyrin and Chlorophyll Metabolism</p>
          <p>PROTEIN_CLASS: EC-3.1.3.73</p>
        </notes>
        <listOfReactants>
          <speciesReference species="M_5prdmbz"/>
          <speciesReference species="M_h2o"/>
        </listOfReactants>
        <listOfProducts>
          <speciesReference species="M_pi"/>
          <speciesReference species="M_rdmbzi"/>
        </listOfProducts>
        <kineticLaw>
          <listOfParameters>
            <parameter id="LOWER_BOUND" value="0" units="mmol_per_gDW_per_hr"/>
            <parameter id="UPPER_BOUND" value="999999" units="mmol_per_gDW_per_hr"/>
            <parameter id="OBJECTIVE_COEFFICIENT" value="0"/>
            <parameter id="FLUX_VALUE" value="0" units="mmol_per_gDW_per_hr"/>
            <parameter id="REDUCED_COST" value="0"/>
          </listOfParameters>
        </kineticLaw>
      </reaction>
      <reaction id="R_GTMLT" name="g-glutamyltransferase" reversible="false">
        <notes>
          <p>GENE_ASSOCIATION: SM_b20585</p>
          <p>PROTEIN_ASSOCIATION: Ggt  </p>
          <p>SUBSYSTEM: Glutathione Metabolism</p>
          <p>PROTEIN_CLASS: EC-2.3.2.2</p>
        </notes>
        <listOfReactants>
          <speciesReference species="M_ala-L"/>
          <speciesReference species="M_gthrd"/>
        </listOfReactants>
        <listOfProducts>
          <speciesReference species="M_cgly"/>
          <speciesReference species="M_gluala"/>
        </listOfProducts>
        <kineticLaw>
          <listOfParameters>
            <parameter id="LOWER_BOUND" value="0" units="mmol_per_gDW_per_hr"/>
            <parameter id="UPPER_BOUND" value="999999" units="mmol_per_gDW_per_hr"/>
            <parameter id="OBJECTIVE_COEFFICIENT" value="0"/>
            <parameter id="FLUX_VALUE" value="0" units="mmol_per_gDW_per_hr"/>
            <parameter id="REDUCED_COST" value="0"/>
          </listOfParameters>
        </kineticLaw>
      </reaction>
      <reaction id="R_MECDPS" name="2-C-methyl-D-erythritol 2,4-cyclodiphosphate synthase" reversible="false">
        <notes>
          <p>GENE_ASSOCIATION: SMc01040</p>
          <p>PROTEIN_ASSOCIATION: IspDF</p>
          <p>SUBSYSTEM: Terpenoid Backbone Biosynthesis</p>
          <p>PROTEIN_CLASS: EC-4.6.1.12</p>
        </notes>
        <listOfReactants>
          <speciesReference species="M_2p4c2me"/>
        </listOfReactants>
        <listOfProducts>
          <speciesReference species="M_2mecdp"/>
          <speciesReference species="M_cmp"/>
        </listOfProducts>
        <kineticLaw>
          <listOfParameters>
            <parameter id="LOWER_BOUND" value="0" units="mmol_per_gDW_per_hr"/>
            <parameter id="UPPER_BOUND" value="999999" units="mmol_per_gDW_per_hr"/>
            <parameter id="OBJECTIVE_COEFFICIENT" value="0"/>
            <parameter id="FLUX_VALUE" value="0" units="mmol_per_gDW_per_hr"/>
            <parameter id="REDUCED_COST" value="0"/>
          </listOfParameters>
        </kineticLaw>
      </reaction>
      <reaction id="R_ACGS" name="N-acetylglutamate synthase" reversible="false">
        <notes>
          <p>GENE_ASSOCIATION: SMc02450</p>
          <p>PROTEIN_ASSOCIATION: ArgJ  </p>
          <p>SUBSYSTEM: Arginine and Proline Metabolism</p>
          <p>PROTEIN_CLASS: EC-2.3.1.1</p>
        </notes>
        <listOfReactants>
          <speciesReference species="M_accoa"/>
          <speciesReference species="M_glu-L"/>
        </listOfReactants>
        <listOfProducts>
          <speciesReference species="M_acglu"/>
          <speciesReference species="M_coa"/>
          <speciesReference species="M_h"/>
        </listOfProducts>
        <kineticLaw>
          <listOfParameters>
            <parameter id="LOWER_BOUND" value="0" units="mmol_per_gDW_per_hr"/>
            <parameter id="UPPER_BOUND" value="999999" units="mmol_per_gDW_per_hr"/>
            <parameter id="OBJECTIVE_COEFFICIENT" value="0"/>
            <parameter id="FLUX_VALUE" value="0" units="mmol_per_gDW_per_hr"/>
            <parameter id="REDUCED_COST" value="0"/>
          </listOfParameters>
        </kineticLaw>
      </reaction>
      <reaction id="R_IPPS" name="2-isopropylmalate synthase" reversible="false">
        <notes>
          <p>GENE_ASSOCIATION: SMc02717</p>
          <p>PROTEIN_ASSOCIATION: LeuA2</p>
          <p>SUBSYSTEM: Valine, Leucine and Isoleucine Biosynthesis</p>
          <p>PROTEIN_CLASS: EC-2.3.3.13</p>
        </notes>
        <listOfReactants>
          <speciesReference species="M_3mob"/>
          <speciesReference species="M_accoa"/>
          <speciesReference species="M_h2o"/>
        </listOfReactants>
        <listOfProducts>
          <speciesReference species="M_3c3hmp"/>
          <speciesReference species="M_coa"/>
          <speciesReference species="M_h"/>
        </listOfProducts>
        <kineticLaw>
          <listOfParameters>
            <parameter id="LOWER_BOUND" value="0" units="mmol_per_gDW_per_hr"/>
            <parameter id="UPPER_BOUND" value="999999" units="mmol_per_gDW_per_hr"/>
            <parameter id="OBJECTIVE_COEFFICIENT" value="0"/>
            <parameter id="FLUX_VALUE" value="0" units="mmol_per_gDW_per_hr"/>
            <parameter id="REDUCED_COST" value="0"/>
          </listOfParameters>
        </kineticLaw>
      </reaction>
      <reaction id="R_HEMEOS" name="Heme O synthase" reversible="false">
        <notes>
          <p>GENE_ASSOCIATION: SMc00450</p>
          <p>PROTEIN_ASSOCIATION: CtaB</p>
          <p>SUBSYSTEM: Porphyrin and Chlorophyll Metabolism</p>
          <p>PROTEIN_CLASS: EC-2.5.1.-</p>
        </notes>
        <listOfReactants>
          <speciesReference species="M_frdp"/>
          <speciesReference species="M_h2o"/>
          <speciesReference species="M_pheme"/>
        </listOfReactants>
        <listOfProducts>
          <speciesReference species="M_hemeO"/>
          <speciesReference species="M_ppi"/>
        </listOfProducts>
        <kineticLaw>
          <listOfParameters>
            <parameter id="LOWER_BOUND" value="0" units="mmol_per_gDW_per_hr"/>
            <parameter id="UPPER_BOUND" value="999999" units="mmol_per_gDW_per_hr"/>
            <parameter id="OBJECTIVE_COEFFICIENT" value="0"/>
            <parameter id="FLUX_VALUE" value="0" units="mmol_per_gDW_per_hr"/>
            <parameter id="REDUCED_COST" value="0"/>
          </listOfParameters>
        </kineticLaw>
      </reaction>
      <reaction id="R_PYDXPP" name="Pyridoxal 5-phosphate phosphatase" reversible="false">
        <notes>
          <p>GENE_ASSOCIATION: SMc01617</p>
          <p>PROTEIN_ASSOCIATION: </p>
          <p>SUBSYSTEM: Vitamin B6 Metabolism</p>
          <p>PROTEIN_CLASS: EC-3.1.3.74</p>
        </notes>
        <listOfReactants>
          <speciesReference species="M_h2o"/>
          <speciesReference species="M_pydx5p"/>
        </listOfReactants>
        <listOfProducts>
          <speciesReference species="M_pi"/>
          <speciesReference species="M_pydx"/>
        </listOfProducts>
        <kineticLaw>
          <listOfParameters>
            <parameter id="LOWER_BOUND" value="0" units="mmol_per_gDW_per_hr"/>
            <parameter id="UPPER_BOUND" value="999999" units="mmol_per_gDW_per_hr"/>
            <parameter id="OBJECTIVE_COEFFICIENT" value="0"/>
            <parameter id="FLUX_VALUE" value="0" units="mmol_per_gDW_per_hr"/>
            <parameter id="REDUCED_COST" value="0"/>
          </listOfParameters>
        </kineticLaw>
      </reaction>
      <reaction id="R_E4PD" name="Erythrose 4-phosphate dehydrogenase">
        <notes>
          <p>GENE_ASSOCIATION: </p>
          <p>PROTEIN_ASSOCIATION: </p>
          <p>SUBSYSTEM: Vitamin B6 Metabolism</p>
          <p>PROTEIN_CLASS: EC-1.2.1.72</p>
        </notes>
        <listOfReactants>
          <speciesReference species="M_e4p"/>
          <speciesReference species="M_h2o"/>
          <speciesReference species="M_nad"/>
        </listOfReactants>
        <listOfProducts>
          <speciesReference species="M_4per"/>
          <speciesReference species="M_h" stoichiometry="2"/>
          <speciesReference species="M_nadh"/>
        </listOfProducts>
        <kineticLaw>
          <listOfParameters>
            <parameter id="LOWER_BOUND" value="-999999" units="mmol_per_gDW_per_hr"/>
            <parameter id="UPPER_BOUND" value="999999" units="mmol_per_gDW_per_hr"/>
            <parameter id="OBJECTIVE_COEFFICIENT" value="0"/>
            <parameter id="FLUX_VALUE" value="0" units="mmol_per_gDW_per_hr"/>
            <parameter id="REDUCED_COST" value="0"/>
          </listOfParameters>
        </kineticLaw>
      </reaction>
      <reaction id="R_NTD3" name="5&apos;-nucleotidase (dCMP)" reversible="false">
        <notes>
          <p>GENE_ASSOCIATION: (SMc02063) OR (SMc04018)</p>
          <p>PROTEIN_ASSOCIATION: SurE   </p>
          <p>SUBSYSTEM: Pyrimidine Metabolism</p>
          <p>PROTEIN_CLASS: EC-3.1.3.5</p>
        </notes>
        <listOfReactants>
          <speciesReference species="M_dcmp"/>
          <speciesReference species="M_h2o"/>
        </listOfReactants>
        <listOfProducts>
          <speciesReference species="M_dcyt"/>
          <speciesReference species="M_pi"/>
        </listOfProducts>
        <kineticLaw>
          <listOfParameters>
            <parameter id="LOWER_BOUND" value="0" units="mmol_per_gDW_per_hr"/>
            <parameter id="UPPER_BOUND" value="999999" units="mmol_per_gDW_per_hr"/>
            <parameter id="OBJECTIVE_COEFFICIENT" value="0"/>
            <parameter id="FLUX_VALUE" value="0" units="mmol_per_gDW_per_hr"/>
            <parameter id="REDUCED_COST" value="0"/>
          </listOfParameters>
        </kineticLaw>
      </reaction>
      <reaction id="R_PPNDHr" name="prephenate dehydratase">
        <notes>
          <p>GENE_ASSOCIATION: SMc02899</p>
          <p>PROTEIN_ASSOCIATION: PheA  </p>
          <p>SUBSYSTEM: Phenylalanine Tyrosine Tryptophan Biosynthesis</p>
          <p>PROTEIN_CLASS: EC-4.2.1.51</p>
        </notes>
        <listOfReactants>
          <speciesReference species="M_h"/>
          <speciesReference species="M_pphn"/>
        </listOfReactants>
        <listOfProducts>
          <speciesReference species="M_co2"/>
          <speciesReference species="M_h2o"/>
          <speciesReference species="M_phpyr"/>
        </listOfProducts>
        <kineticLaw>
          <listOfParameters>
            <parameter id="LOWER_BOUND" value="-999999" units="mmol_per_gDW_per_hr"/>
            <parameter id="UPPER_BOUND" value="999999" units="mmol_per_gDW_per_hr"/>
            <parameter id="OBJECTIVE_COEFFICIENT" value="0"/>
            <parameter id="FLUX_VALUE" value="0" units="mmol_per_gDW_per_hr"/>
            <parameter id="REDUCED_COST" value="0"/>
          </listOfParameters>
        </kineticLaw>
      </reaction>
      <reaction id="R_TMPPP" name="hiamine-phosphate diphosphorylase" reversible="false">
        <notes>
          <p>GENE_ASSOCIATION: (SM_b20618) OR (SMc03996)</p>
          <p>PROTEIN_ASSOCIATION: ThiE ThiE2</p>
          <p>SUBSYSTEM: Thiamin Metabolism</p>
          <p>PROTEIN_CLASS: EC-2.5.1.3</p>
        </notes>
        <listOfReactants>
          <speciesReference species="M_2mahmp"/>
          <speciesReference species="M_4mpetz"/>
          <speciesReference species="M_h"/>
        </listOfReactants>
        <listOfProducts>
          <speciesReference species="M_ppi"/>
          <speciesReference species="M_thmmp"/>
        </listOfProducts>
        <kineticLaw>
          <listOfParameters>
            <parameter id="LOWER_BOUND" value="0" units="mmol_per_gDW_per_hr"/>
            <parameter id="UPPER_BOUND" value="999999" units="mmol_per_gDW_per_hr"/>
            <parameter id="OBJECTIVE_COEFFICIENT" value="0"/>
            <parameter id="FLUX_VALUE" value="0" units="mmol_per_gDW_per_hr"/>
            <parameter id="REDUCED_COST" value="0"/>
          </listOfParameters>
        </kineticLaw>
      </reaction>
      <reaction id="R_ORNDC" name="Ornithine Decarboxylase" reversible="false">
        <notes>
          <p>GENE_ASSOCIATION: (SMc02983) OR (SMa0680) OR (SMa0682)</p>
          <p>PROTEIN_ASSOCIATION:      </p>
          <p>SUBSYSTEM: Arginine and Proline Metabolism</p>
          <p>PROTEIN_CLASS: EC-4.1.1.17</p>
        </notes>
        <listOfReactants>
          <speciesReference species="M_h"/>
          <speciesReference species="M_orn"/>
        </listOfReactants>
        <listOfProducts>
          <speciesReference species="M_co2"/>
          <speciesReference species="M_ptrc"/>
        </listOfProducts>
        <kineticLaw>
          <listOfParameters>
            <parameter id="LOWER_BOUND" value="0" units="mmol_per_gDW_per_hr"/>
            <parameter id="UPPER_BOUND" value="999999" units="mmol_per_gDW_per_hr"/>
            <parameter id="OBJECTIVE_COEFFICIENT" value="0"/>
            <parameter id="FLUX_VALUE" value="0" units="mmol_per_gDW_per_hr"/>
            <parameter id="REDUCED_COST" value="0"/>
          </listOfParameters>
        </kineticLaw>
      </reaction>
      <reaction id="R_PDX5PS" name="Pyridoxine 5&apos;-phosphate synthase" reversible="false">
        <notes>
          <p>GENE_ASSOCIATION: ((SM_b20146) OR (SM_b20772) OR (SMc00580)) AND (SMc01407)</p>
          <p>PROTEIN_ASSOCIATION: PdxA2  PdxA  PdxJ</p>
          <p>SUBSYSTEM: Vitamin B6 Metabolism</p>
          <p>PROTEIN_CLASS: EC-1.1.1.262</p>
        </notes>
        <listOfReactants>
          <speciesReference species="M_dxyl5p"/>
          <speciesReference species="M_nad"/>
          <speciesReference species="M_phthr"/>
        </listOfReactants>
        <listOfProducts>
          <speciesReference species="M_co2"/>
          <speciesReference species="M_h"/>
          <speciesReference species="M_h2o" stoichiometry="2"/>
          <speciesReference species="M_nadh"/>
          <speciesReference species="M_pdx5p"/>
          <speciesReference species="M_pi"/>
        </listOfProducts>
        <kineticLaw>
          <listOfParameters>
            <parameter id="LOWER_BOUND" value="0" units="mmol_per_gDW_per_hr"/>
            <parameter id="UPPER_BOUND" value="999999" units="mmol_per_gDW_per_hr"/>
            <parameter id="OBJECTIVE_COEFFICIENT" value="0"/>
            <parameter id="FLUX_VALUE" value="0" units="mmol_per_gDW_per_hr"/>
            <parameter id="REDUCED_COST" value="0"/>
          </listOfParameters>
        </kineticLaw>
      </reaction>
      <reaction id="R_KAS14" name="beta-ketoacyl-ACP synthase" reversible="false">
        <notes>
          <p>GENE_ASSOCIATION: (SMc00327) OR (SMc01785) OR (SMa0853) OR (SMc00574) OR (SMc04273) OR (SMc04275)</p>
          <p>PROTEIN_ASSOCIATION: FabB FabF  FabH  NodE</p>
          <p>SUBSYSTEM: Fatty Acid Biosynthesis</p>
          <p>PROTEIN_CLASS: EC-2.3.1.41</p>
        </notes>
        <listOfReactants>
          <speciesReference species="M_acACP"/>
          <speciesReference species="M_h"/>
          <speciesReference species="M_malACP"/>
        </listOfReactants>
        <listOfProducts>
          <speciesReference species="M_ACP"/>
          <speciesReference species="M_actACP"/>
          <speciesReference species="M_co2"/>
        </listOfProducts>
        <kineticLaw>
          <listOfParameters>
            <parameter id="LOWER_BOUND" value="0" units="mmol_per_gDW_per_hr"/>
            <parameter id="UPPER_BOUND" value="999999" units="mmol_per_gDW_per_hr"/>
            <parameter id="OBJECTIVE_COEFFICIENT" value="0"/>
            <parameter id="FLUX_VALUE" value="0" units="mmol_per_gDW_per_hr"/>
            <parameter id="REDUCED_COST" value="0"/>
          </listOfParameters>
        </kineticLaw>
      </reaction>
      <reaction id="R_GF6PTA" name="glutamine-fructose-6-phosphate transaminase" reversible="false">
        <notes>
          <p>GENE_ASSOCIATION: (SMa0878) OR (SMc00231)</p>
          <p>PROTEIN_ASSOCIATION: NodM  GlmS  </p>
          <p>SUBSYSTEM: Alanine, Aspartate and Glutamate metabolism</p>
          <p>PROTEIN_CLASS: EC-2.6.1.16</p>
        </notes>
        <listOfReactants>
          <speciesReference species="M_f6p"/>
          <speciesReference species="M_gln-L"/>
        </listOfReactants>
        <listOfProducts>
          <speciesReference species="M_gam6p"/>
          <speciesReference species="M_glu-L"/>
        </listOfProducts>
        <kineticLaw>
          <listOfParameters>
            <parameter id="LOWER_BOUND" value="0" units="mmol_per_gDW_per_hr"/>
            <parameter id="UPPER_BOUND" value="999999" units="mmol_per_gDW_per_hr"/>
            <parameter id="OBJECTIVE_COEFFICIENT" value="0"/>
            <parameter id="FLUX_VALUE" value="0" units="mmol_per_gDW_per_hr"/>
            <parameter id="REDUCED_COST" value="0"/>
          </listOfParameters>
        </kineticLaw>
      </reaction>
      <reaction id="R_GLUt2r" name="L-glutamate transport via proton symport, reversible">
        <notes>
          <p>GENE_ASSOCIATION: (SMc02118) AND (SMc02119) AND (SMc02120) AND (SMc02121)</p>
          <p>PROTEIN_ASSOCIATION: AapM AapQ  AapJ AapP</p>
          <p>SUBSYSTEM: Transport</p>
          <p>PROTEIN_CLASS: </p>
        </notes>
        <listOfReactants>
          <speciesReference species="M_glu-L_e"/>
          <speciesReference species="M_h_e"/>
        </listOfReactants>
        <listOfProducts>
          <speciesReference species="M_glu-L"/>
          <speciesReference species="M_h"/>
        </listOfProducts>
        <kineticLaw>
          <listOfParameters>
            <parameter id="LOWER_BOUND" value="-999999" units="mmol_per_gDW_per_hr"/>
            <parameter id="UPPER_BOUND" value="999999" units="mmol_per_gDW_per_hr"/>
            <parameter id="OBJECTIVE_COEFFICIENT" value="0"/>
            <parameter id="FLUX_VALUE" value="0" units="mmol_per_gDW_per_hr"/>
            <parameter id="REDUCED_COST" value="0"/>
          </listOfParameters>
        </kineticLaw>
      </reaction>
      <reaction id="R_EDA" name="2-dehydro-3-deoxy-phosphogluconate aldolase" reversible="false">
        <notes>
          <p>GENE_ASSOCIATION: (SMc02043) OR (SMc03153)</p>
          <p>PROTEIN_ASSOCIATION: Eda1  Eda2  </p>
          <p>SUBSYSTEM: Pentose Phosphate Pathway</p>
          <p>PROTEIN_CLASS: EC-4.1.2.14</p>
        </notes>
        <listOfReactants>
          <speciesReference species="M_2ddg6p"/>
        </listOfReactants>
        <listOfProducts>
          <speciesReference species="M_g3p"/>
          <speciesReference species="M_pyr"/>
        </listOfProducts>
        <kineticLaw>
          <listOfParameters>
            <parameter id="LOWER_BOUND" value="0" units="mmol_per_gDW_per_hr"/>
            <parameter id="UPPER_BOUND" value="999999" units="mmol_per_gDW_per_hr"/>
            <parameter id="OBJECTIVE_COEFFICIENT" value="0"/>
            <parameter id="FLUX_VALUE" value="0" units="mmol_per_gDW_per_hr"/>
            <parameter id="REDUCED_COST" value="0"/>
          </listOfParameters>
        </kineticLaw>
      </reaction>
      <reaction id="R_INOST" name="Cytosolic source for myo-inositol">
        <notes>
          <p>GENE_ASSOCIATION: (SM_b20072) OR (SM_b20712)</p>
          <p>PROTEIN_ASSOCIATION: </p>
          <p>SUBSYSTEM: Transport</p>
          <p>PROTEIN_CLASS: </p>
        </notes>
        <listOfReactants>
          <speciesReference species="M_inost"/>
        </listOfReactants>
        <listOfProducts>
          <speciesReference species="M_inost_e"/>
        </listOfProducts>
        <kineticLaw>
          <listOfParameters>
            <parameter id="LOWER_BOUND" value="-999999" units="mmol_per_gDW_per_hr"/>
            <parameter id="UPPER_BOUND" value="999999" units="mmol_per_gDW_per_hr"/>
            <parameter id="OBJECTIVE_COEFFICIENT" value="0"/>
            <parameter id="FLUX_VALUE" value="0" units="mmol_per_gDW_per_hr"/>
            <parameter id="REDUCED_COST" value="0"/>
          </listOfParameters>
        </kineticLaw>
      </reaction>
      <reaction id="R_HISTRS" name="Histidyl-tRNA synthetase" reversible="false">
        <notes>
          <p>GENE_ASSOCIATION: SMc00919</p>
          <p>PROTEIN_ASSOCIATION: HisS  </p>
          <p>SUBSYSTEM: Histidine Metabolism</p>
          <p>PROTEIN_CLASS: EC-6.1.1.21</p>
        </notes>
        <listOfReactants>
          <speciesReference species="M_atp"/>
          <speciesReference species="M_his-L"/>
          <speciesReference species="M_trnahis"/>
        </listOfReactants>
        <listOfProducts>
          <speciesReference species="M_amp"/>
          <speciesReference species="M_histrna"/>
          <speciesReference species="M_ppi"/>
        </listOfProducts>
        <kineticLaw>
          <listOfParameters>
            <parameter id="LOWER_BOUND" value="0" units="mmol_per_gDW_per_hr"/>
            <parameter id="UPPER_BOUND" value="999999" units="mmol_per_gDW_per_hr"/>
            <parameter id="OBJECTIVE_COEFFICIENT" value="0"/>
            <parameter id="FLUX_VALUE" value="0" units="mmol_per_gDW_per_hr"/>
            <parameter id="REDUCED_COST" value="0"/>
          </listOfParameters>
        </kineticLaw>
      </reaction>
      <reaction id="R_SUCOAS" name="succinyl-CoA synthetase (ADP-forming)">
        <notes>
          <p>GENE_ASSOCIATION: (SMc02480) AND (SMc02481)</p>
          <p>PROTEIN_ASSOCIATION: SucC  SucD  </p>
          <p>SUBSYSTEM: TCA Cycle</p>
          <p>PROTEIN_CLASS: EC-6.2.1.5</p>
        </notes>
        <listOfReactants>
          <speciesReference species="M_atp"/>
          <speciesReference species="M_coa"/>
          <speciesReference species="M_succ"/>
        </listOfReactants>
        <listOfProducts>
          <speciesReference species="M_adp"/>
          <speciesReference species="M_pi"/>
          <speciesReference species="M_succoa"/>
        </listOfProducts>
        <kineticLaw>
          <listOfParameters>
            <parameter id="LOWER_BOUND" value="-999999" units="mmol_per_gDW_per_hr"/>
            <parameter id="UPPER_BOUND" value="999999" units="mmol_per_gDW_per_hr"/>
            <parameter id="OBJECTIVE_COEFFICIENT" value="0"/>
            <parameter id="FLUX_VALUE" value="0" units="mmol_per_gDW_per_hr"/>
            <parameter id="REDUCED_COST" value="0"/>
          </listOfParameters>
        </kineticLaw>
      </reaction>
      <reaction id="R_SUCD1" name="succinate dehydrogenase">
        <notes>
          <p>GENE_ASSOCIATION: (SMc02463) AND (SMc02464) AND (SMc02465) AND (SMc02466)</p>
          <p>PROTEIN_ASSOCIATION: SdhC  SdhD  SdhA SdhB  </p>
          <p>SUBSYSTEM: TCA Cycle</p>
          <p>PROTEIN_CLASS: EC-1.3.99.1</p>
        </notes>
        <listOfReactants>
          <speciesReference species="M_fad"/>
          <speciesReference species="M_succ"/>
        </listOfReactants>
        <listOfProducts>
          <speciesReference species="M_fadh2"/>
          <speciesReference species="M_fum"/>
        </listOfProducts>
        <kineticLaw>
          <listOfParameters>
            <parameter id="LOWER_BOUND" value="-999999" units="mmol_per_gDW_per_hr"/>
            <parameter id="UPPER_BOUND" value="999999" units="mmol_per_gDW_per_hr"/>
            <parameter id="OBJECTIVE_COEFFICIENT" value="0"/>
            <parameter id="FLUX_VALUE" value="0" units="mmol_per_gDW_per_hr"/>
            <parameter id="REDUCED_COST" value="0"/>
          </listOfParameters>
        </kineticLaw>
      </reaction>
      <reaction id="R_SERTRS" name="Seryl-tRNA synthetase" reversible="false">
        <notes>
          <p>GENE_ASSOCIATION: SMc02064</p>
          <p>PROTEIN_ASSOCIATION: SerS  </p>
          <p>SUBSYSTEM: Glycine, Serine, and Threonine Metabolism</p>
          <p>PROTEIN_CLASS: EC-6.1.1.11</p>
        </notes>
        <listOfReactants>
          <speciesReference species="M_atp"/>
          <speciesReference species="M_ser-L"/>
          <speciesReference species="M_trnaser"/>
        </listOfReactants>
        <listOfProducts>
          <speciesReference species="M_amp"/>
          <speciesReference species="M_ppi"/>
          <speciesReference species="M_sertrna"/>
        </listOfProducts>
        <kineticLaw>
          <listOfParameters>
            <parameter id="LOWER_BOUND" value="0" units="mmol_per_gDW_per_hr"/>
            <parameter id="UPPER_BOUND" value="999999" units="mmol_per_gDW_per_hr"/>
            <parameter id="OBJECTIVE_COEFFICIENT" value="0"/>
            <parameter id="FLUX_VALUE" value="0" units="mmol_per_gDW_per_hr"/>
            <parameter id="REDUCED_COST" value="0"/>
          </listOfParameters>
        </kineticLaw>
      </reaction>
      <reaction id="R_RNA" name="RNA(ADD)" reversible="false">
        <notes>
          <p>GENE_ASSOCIATION: SMc01285</p>
          <p>PROTEIN_ASSOCIATION: RpoA</p>
          <p>SUBSYSTEM: Pyrimidine Metabolism</p>
          <p>PROTEIN_CLASS: EC-2.7.7.6</p>
        </notes>
        <listOfReactants>
          <speciesReference species="M_utp"/>
          <speciesReference species="M_ctp"/>
          <speciesReference species="M_gtp"/>
          <speciesReference species="M_atp" stoichiometry="2.6"/>
          <speciesReference species="M_h2o" stoichiometry="5.6"/>
        </listOfReactants>
        <listOfProducts>
          <speciesReference species="M_rna" stoichiometry="4"/>
          <speciesReference species="M_ppi" stoichiometry="4"/>
          <speciesReference species="M_adp" stoichiometry="1.6"/>
          <speciesReference species="M_pi" stoichiometry="1.6"/>
          <speciesReference species="M_h" stoichiometry="1.6"/>
        </listOfProducts>
        <kineticLaw>
          <listOfParameters>
            <parameter id="LOWER_BOUND" value="0" units="mmol_per_gDW_per_hr"/>
            <parameter id="UPPER_BOUND" value="999999" units="mmol_per_gDW_per_hr"/>
            <parameter id="OBJECTIVE_COEFFICIENT" value="0"/>
            <parameter id="FLUX_VALUE" value="0" units="mmol_per_gDW_per_hr"/>
            <parameter id="REDUCED_COST" value="0"/>
          </listOfParameters>
        </kineticLaw>
      </reaction>
      <reaction id="R_ASPR" name="Aspartate racemase">
        <notes>
          <p>GENE_ASSOCIATION: SMc01404</p>
          <p>PROTEIN_ASSOCIATION: </p>
          <p>SUBSYSTEM: Alanine, Aspartate and Glutamate metabolism</p>
          <p>PROTEIN_CLASS: EC-5.1.1.13</p>
        </notes>
        <listOfReactants>
          <speciesReference species="M_asp-D"/>
        </listOfReactants>
        <listOfProducts>
          <speciesReference species="M_asp-L"/>
        </listOfProducts>
        <kineticLaw>
          <listOfParameters>
            <parameter id="LOWER_BOUND" value="-999999" units="mmol_per_gDW_per_hr"/>
            <parameter id="UPPER_BOUND" value="999999" units="mmol_per_gDW_per_hr"/>
            <parameter id="OBJECTIVE_COEFFICIENT" value="0"/>
            <parameter id="FLUX_VALUE" value="0" units="mmol_per_gDW_per_hr"/>
            <parameter id="REDUCED_COST" value="0"/>
          </listOfParameters>
        </kineticLaw>
      </reaction>
      <reaction id="R_TPI" name="triose-phosphate isomerase">
        <notes>
          <p>GENE_ASSOCIATION: (SMc01023) OR (SMc01614)</p>
          <p>PROTEIN_ASSOCIATION: TpiA  TpiA  </p>
          <p>SUBSYSTEM: Glycolysis / Gluconeogenesis</p>
          <p>PROTEIN_CLASS: EC-5.3.1.1</p>
        </notes>
        <listOfReactants>
          <speciesReference species="M_dhap"/>
        </listOfReactants>
        <listOfProducts>
          <speciesReference species="M_g3p"/>
        </listOfProducts>
        <kineticLaw>
          <listOfParameters>
            <parameter id="LOWER_BOUND" value="-999999" units="mmol_per_gDW_per_hr"/>
            <parameter id="UPPER_BOUND" value="999999" units="mmol_per_gDW_per_hr"/>
            <parameter id="OBJECTIVE_COEFFICIENT" value="0"/>
            <parameter id="FLUX_VALUE" value="0" units="mmol_per_gDW_per_hr"/>
            <parameter id="REDUCED_COST" value="0"/>
          </listOfParameters>
        </kineticLaw>
      </reaction>
      <reaction id="R_METACH" name="O-Acetyl-L-homoserine acetate-lyase (adding methanethiol)">
        <notes>
          <p>GENE_ASSOCIATION: (SMc02595) OR (SMc01809)</p>
          <p>PROTEIN_ASSOCIATION: MetB</p>
          <p>SUBSYSTEM: Sulfur Metabolism</p>
          <p>PROTEIN_CLASS: EC-2.5.1.48</p>
        </notes>
        <listOfReactants>
          <speciesReference species="M_achms"/>
          <speciesReference species="M_h2s"/>
        </listOfReactants>
        <listOfProducts>
          <speciesReference species="M_ac"/>
          <speciesReference species="M_h"/>
          <speciesReference species="M_hcys-L"/>
        </listOfProducts>
        <kineticLaw>
          <listOfParameters>
            <parameter id="LOWER_BOUND" value="-999999" units="mmol_per_gDW_per_hr"/>
            <parameter id="UPPER_BOUND" value="999999" units="mmol_per_gDW_per_hr"/>
            <parameter id="OBJECTIVE_COEFFICIENT" value="0"/>
            <parameter id="FLUX_VALUE" value="0" units="mmol_per_gDW_per_hr"/>
            <parameter id="REDUCED_COST" value="0"/>
          </listOfParameters>
        </kineticLaw>
      </reaction>
      <reaction id="R_SULRi" name="sulfite reductase (NADPH2)" reversible="false">
        <notes>
          <p>GENE_ASSOCIATION: SMc02124</p>
          <p>PROTEIN_ASSOCIATION: </p>
          <p>SUBSYSTEM: Sulfur Metabolism</p>
          <p>PROTEIN_CLASS: EC-1.8.2.1</p>
        </notes>
        <listOfReactants>
          <speciesReference species="M_h" stoichiometry="5"/>
          <speciesReference species="M_nadph" stoichiometry="3"/>
          <speciesReference species="M_so3"/>
        </listOfReactants>
        <listOfProducts>
          <speciesReference species="M_h2o" stoichiometry="3"/>
          <speciesReference species="M_h2s"/>
          <speciesReference species="M_nadp" stoichiometry="3"/>
        </listOfProducts>
        <kineticLaw>
          <listOfParameters>
            <parameter id="LOWER_BOUND" value="0" units="mmol_per_gDW_per_hr"/>
            <parameter id="UPPER_BOUND" value="999999" units="mmol_per_gDW_per_hr"/>
            <parameter id="OBJECTIVE_COEFFICIENT" value="0"/>
            <parameter id="FLUX_VALUE" value="0" units="mmol_per_gDW_per_hr"/>
            <parameter id="REDUCED_COST" value="0"/>
          </listOfParameters>
        </kineticLaw>
      </reaction>
      <reaction id="R_GK1" name="guanylate kinase (GMP:ATP)">
        <notes>
          <p>GENE_ASSOCIATION: SMc00577</p>
          <p>PROTEIN_ASSOCIATION: Gmk  </p>
          <p>SUBSYSTEM: Purine Metabolism</p>
          <p>PROTEIN_CLASS: EC-2.7.4.8</p>
        </notes>
        <listOfReactants>
          <speciesReference species="M_atp"/>
          <speciesReference species="M_gmp"/>
        </listOfReactants>
        <listOfProducts>
          <speciesReference species="M_adp"/>
          <speciesReference species="M_gdp"/>
        </listOfProducts>
        <kineticLaw>
          <listOfParameters>
            <parameter id="LOWER_BOUND" value="-999999" units="mmol_per_gDW_per_hr"/>
            <parameter id="UPPER_BOUND" value="999999" units="mmol_per_gDW_per_hr"/>
            <parameter id="OBJECTIVE_COEFFICIENT" value="0"/>
            <parameter id="FLUX_VALUE" value="0" units="mmol_per_gDW_per_hr"/>
            <parameter id="REDUCED_COST" value="0"/>
          </listOfParameters>
        </kineticLaw>
      </reaction>
      <reaction id="R_HCYSMT" name="homocysteine S-methyltransferase" reversible="false">
        <notes>
          <p>GENE_ASSOCIATION: (SMc03112) OR (SMc04325)</p>
          <p>PROTEIN_ASSOCIATION: MetH   </p>
          <p>SUBSYSTEM: Cysteine and Methionine Metabolism</p>
          <p>PROTEIN_CLASS: EC-2.1.1.13</p>
        </notes>
        <listOfReactants>
          <speciesReference species="M_amet"/>
          <speciesReference species="M_hcys-L"/>
        </listOfReactants>
        <listOfProducts>
          <speciesReference species="M_ahcys"/>
          <speciesReference species="M_h"/>
          <speciesReference species="M_met-L"/>
        </listOfProducts>
        <kineticLaw>
          <listOfParameters>
            <parameter id="LOWER_BOUND" value="0" units="mmol_per_gDW_per_hr"/>
            <parameter id="UPPER_BOUND" value="999999" units="mmol_per_gDW_per_hr"/>
            <parameter id="OBJECTIVE_COEFFICIENT" value="0"/>
            <parameter id="FLUX_VALUE" value="0" units="mmol_per_gDW_per_hr"/>
            <parameter id="REDUCED_COST" value="0"/>
          </listOfParameters>
        </kineticLaw>
      </reaction>
      <reaction id="R_NDPK5" name="nucleoside-diphosphate kinase (ATP:dGDP)">
        <notes>
          <p>GENE_ASSOCIATION: SMc00595</p>
          <p>PROTEIN_ASSOCIATION: Ndk  </p>
          <p>SUBSYSTEM: Purine Metabolism</p>
          <p>PROTEIN_CLASS: EC-2.7.4.6</p>
        </notes>
        <listOfReactants>
          <speciesReference species="M_atp"/>
          <speciesReference species="M_dgdp"/>
        </listOfReactants>
        <listOfProducts>
          <speciesReference species="M_adp"/>
          <speciesReference species="M_dgtp"/>
        </listOfProducts>
        <kineticLaw>
          <listOfParameters>
            <parameter id="LOWER_BOUND" value="-999999" units="mmol_per_gDW_per_hr"/>
            <parameter id="UPPER_BOUND" value="999999" units="mmol_per_gDW_per_hr"/>
            <parameter id="OBJECTIVE_COEFFICIENT" value="0"/>
            <parameter id="FLUX_VALUE" value="0" units="mmol_per_gDW_per_hr"/>
            <parameter id="REDUCED_COST" value="0"/>
          </listOfParameters>
        </kineticLaw>
      </reaction>
      <reaction id="R_PNCDC" name="pantothenoylcysteine decarboxylase" reversible="false">
        <notes>
          <p>GENE_ASSOCIATION: SMc02567</p>
          <p>PROTEIN_ASSOCIATION: CoaA  </p>
          <p>SUBSYSTEM: Pantothenate and CoA Biosynthesis</p>
          <p>PROTEIN_CLASS: EC-2.7.1.33</p>
        </notes>
        <listOfReactants>
          <speciesReference species="M_h"/>
          <speciesReference species="M_ptcys"/>
        </listOfReactants>
        <listOfProducts>
          <speciesReference species="M_co2"/>
          <speciesReference species="M_ptth"/>
        </listOfProducts>
        <kineticLaw>
          <listOfParameters>
            <parameter id="LOWER_BOUND" value="0" units="mmol_per_gDW_per_hr"/>
            <parameter id="UPPER_BOUND" value="999999" units="mmol_per_gDW_per_hr"/>
            <parameter id="OBJECTIVE_COEFFICIENT" value="0"/>
            <parameter id="FLUX_VALUE" value="0" units="mmol_per_gDW_per_hr"/>
            <parameter id="REDUCED_COST" value="0"/>
          </listOfParameters>
        </kineticLaw>
      </reaction>
      <reaction id="R_ADSL2r" name="adenylosuccinate lyase">
        <notes>
          <p>GENE_ASSOCIATION: SMc00508</p>
          <p>PROTEIN_ASSOCIATION: PurB  </p>
          <p>SUBSYSTEM: Purine Metabolism</p>
          <p>PROTEIN_CLASS: EC-4.3.2.2</p>
        </notes>
        <listOfReactants>
          <speciesReference species="M_25aics"/>
        </listOfReactants>
        <listOfProducts>
          <speciesReference species="M_aicar"/>
          <speciesReference species="M_fum"/>
        </listOfProducts>
        <kineticLaw>
          <listOfParameters>
            <parameter id="LOWER_BOUND" value="-999999" units="mmol_per_gDW_per_hr"/>
            <parameter id="UPPER_BOUND" value="999999" units="mmol_per_gDW_per_hr"/>
            <parameter id="OBJECTIVE_COEFFICIENT" value="0"/>
            <parameter id="FLUX_VALUE" value="0" units="mmol_per_gDW_per_hr"/>
            <parameter id="REDUCED_COST" value="0"/>
          </listOfParameters>
        </kineticLaw>
      </reaction>
      <reaction id="R_DDPA" name="3-deoxy-D-arabino-heptulosonate 7-phosphate synthetase" reversible="false">
        <notes>
          <p>GENE_ASSOCIATION: SMc00155</p>
          <p>PROTEIN_ASSOCIATION: AroF</p>
          <p>SUBSYSTEM: Phenylalanine Tyrosine Tryptophan Biosynthesis</p>
          <p>PROTEIN_CLASS: EC-2.5.1.54</p>
        </notes>
        <listOfReactants>
          <speciesReference species="M_e4p"/>
          <speciesReference species="M_h2o"/>
          <speciesReference species="M_pep"/>
        </listOfReactants>
        <listOfProducts>
          <speciesReference species="M_2dda7p"/>
          <speciesReference species="M_pi"/>
        </listOfProducts>
        <kineticLaw>
          <listOfParameters>
            <parameter id="LOWER_BOUND" value="0" units="mmol_per_gDW_per_hr"/>
            <parameter id="UPPER_BOUND" value="999999" units="mmol_per_gDW_per_hr"/>
            <parameter id="OBJECTIVE_COEFFICIENT" value="0"/>
            <parameter id="FLUX_VALUE" value="0" units="mmol_per_gDW_per_hr"/>
            <parameter id="REDUCED_COST" value="0"/>
          </listOfParameters>
        </kineticLaw>
      </reaction>
      <reaction id="R_HISTD" name="histidinol dehydrogenase" reversible="false">
        <notes>
          <p>GENE_ASSOCIATION: (SMa0398) OR (SMc02307)</p>
          <p>PROTEIN_ASSOCIATION: HisD2  HisD  </p>
          <p>SUBSYSTEM: Histidine Metabolism</p>
          <p>PROTEIN_CLASS: EC-1.1.1.23</p>
        </notes>
        <listOfReactants>
          <speciesReference species="M_h2o"/>
          <speciesReference species="M_histd"/>
          <speciesReference species="M_nad" stoichiometry="2"/>
        </listOfReactants>
        <listOfProducts>
          <speciesReference species="M_h" stoichiometry="3"/>
          <speciesReference species="M_his-L"/>
          <speciesReference species="M_nadh" stoichiometry="2"/>
        </listOfProducts>
        <kineticLaw>
          <listOfParameters>
            <parameter id="LOWER_BOUND" value="0" units="mmol_per_gDW_per_hr"/>
            <parameter id="UPPER_BOUND" value="999999" units="mmol_per_gDW_per_hr"/>
            <parameter id="OBJECTIVE_COEFFICIENT" value="0"/>
            <parameter id="FLUX_VALUE" value="0" units="mmol_per_gDW_per_hr"/>
            <parameter id="REDUCED_COST" value="0"/>
          </listOfParameters>
        </kineticLaw>
      </reaction>
      <reaction id="R_METTRS" name="Methionyl-tRNA synthetase" reversible="false">
        <notes>
          <p>GENE_ASSOCIATION: SMc01192</p>
          <p>PROTEIN_ASSOCIATION: MetG  </p>
          <p>SUBSYSTEM: Cysteine and Methionine Metabolism</p>
          <p>PROTEIN_CLASS: EC-6.1.1.10</p>
        </notes>
        <listOfReactants>
          <speciesReference species="M_atp"/>
          <speciesReference species="M_met-L"/>
          <speciesReference species="M_trnamet"/>
        </listOfReactants>
        <listOfProducts>
          <speciesReference species="M_amp"/>
          <speciesReference species="M_mettrna"/>
          <speciesReference species="M_ppi"/>
        </listOfProducts>
        <kineticLaw>
          <listOfParameters>
            <parameter id="LOWER_BOUND" value="0" units="mmol_per_gDW_per_hr"/>
            <parameter id="UPPER_BOUND" value="999999" units="mmol_per_gDW_per_hr"/>
            <parameter id="OBJECTIVE_COEFFICIENT" value="0"/>
            <parameter id="FLUX_VALUE" value="0" units="mmol_per_gDW_per_hr"/>
            <parameter id="REDUCED_COST" value="0"/>
          </listOfParameters>
        </kineticLaw>
      </reaction>
      <reaction id="R_NDP8" name="nucleoside-diphosphatase (dUDP)" reversible="false">
        <notes>
          <p>GENE_ASSOCIATION: SMc01189</p>
          <p>PROTEIN_ASSOCIATION: Tmk  </p>
          <p>SUBSYSTEM: Pyrimidine Metabolism</p>
          <p>PROTEIN_CLASS: EC-2.7.4.9</p>
        </notes>
        <listOfReactants>
          <speciesReference species="M_dudp"/>
          <speciesReference species="M_h2o"/>
        </listOfReactants>
        <listOfProducts>
          <speciesReference species="M_dump"/>
          <speciesReference species="M_h"/>
          <speciesReference species="M_pi"/>
        </listOfProducts>
        <kineticLaw>
          <listOfParameters>
            <parameter id="LOWER_BOUND" value="0" units="mmol_per_gDW_per_hr"/>
            <parameter id="UPPER_BOUND" value="999999" units="mmol_per_gDW_per_hr"/>
            <parameter id="OBJECTIVE_COEFFICIENT" value="0"/>
            <parameter id="FLUX_VALUE" value="0" units="mmol_per_gDW_per_hr"/>
            <parameter id="REDUCED_COST" value="0"/>
          </listOfParameters>
        </kineticLaw>
      </reaction>
      <reaction id="R_ACGK" name="acetylglutamate kinase" reversible="false">
        <notes>
          <p>GENE_ASSOCIATION: SMc01726</p>
          <p>PROTEIN_ASSOCIATION: ArgB  </p>
          <p>SUBSYSTEM: Arginine and Proline Metabolism</p>
          <p>PROTEIN_CLASS: EC-2.7.2.8</p>
        </notes>
        <listOfReactants>
          <speciesReference species="M_acglu"/>
          <speciesReference species="M_atp"/>
        </listOfReactants>
        <listOfProducts>
          <speciesReference species="M_acg5p"/>
          <speciesReference species="M_adp"/>
        </listOfProducts>
        <kineticLaw>
          <listOfParameters>
            <parameter id="LOWER_BOUND" value="0" units="mmol_per_gDW_per_hr"/>
            <parameter id="UPPER_BOUND" value="999999" units="mmol_per_gDW_per_hr"/>
            <parameter id="OBJECTIVE_COEFFICIENT" value="0"/>
            <parameter id="FLUX_VALUE" value="0" units="mmol_per_gDW_per_hr"/>
            <parameter id="REDUCED_COST" value="0"/>
          </listOfParameters>
        </kineticLaw>
      </reaction>
      <reaction id="R_NNATr" name="nicotinate-nucleotide adenylyltransferase">
        <notes>
          <p>GENE_ASSOCIATION: SMc03778</p>
          <p>PROTEIN_ASSOCIATION: NadD</p>
          <p>SUBSYSTEM: Nicotinate and Nicotinamide</p>
          <p>PROTEIN_CLASS: EC-2.7.7.18</p>
        </notes>
        <listOfReactants>
          <speciesReference species="M_atp"/>
          <speciesReference species="M_h"/>
          <speciesReference species="M_nicrnt"/>
        </listOfReactants>
        <listOfProducts>
          <speciesReference species="M_dnad"/>
          <speciesReference species="M_ppi"/>
        </listOfProducts>
        <kineticLaw>
          <listOfParameters>
            <parameter id="LOWER_BOUND" value="-999999" units="mmol_per_gDW_per_hr"/>
            <parameter id="UPPER_BOUND" value="999999" units="mmol_per_gDW_per_hr"/>
            <parameter id="OBJECTIVE_COEFFICIENT" value="0"/>
            <parameter id="FLUX_VALUE" value="0" units="mmol_per_gDW_per_hr"/>
            <parameter id="REDUCED_COST" value="0"/>
          </listOfParameters>
        </kineticLaw>
      </reaction>
      <reaction id="EX_fe2" name="Exchange_Flux">
        <notes>
          <p>GENE_ASSOCIATION: </p>
          <p>PROTEIN_ASSOCIATION: </p>
          <p>SUBSYSTEM: S_</p>
          <p>PROTEIN_CLASS: </p>
        </notes>
        <listOfReactants>
          <speciesReference species="M_fe2_e"/>
        </listOfReactants>
        <listOfProducts>
          <speciesReference species="M_fe2_b"/>
        </listOfProducts>
        <kineticLaw>
          <listOfParameters>
            <parameter id="LOWER_BOUND" value="-999999" units="mmol_per_gDW_per_hr"/>
            <parameter id="UPPER_BOUND" value="999999" units="mmol_per_gDW_per_hr"/>
            <parameter id="OBJECTIVE_COEFFICIENT" value="0"/>
            <parameter id="FLUX_VALUE" value="0" units="mmol_per_gDW_per_hr"/>
            <parameter id="REDUCED_COST" value="0"/>
          </listOfParameters>
        </kineticLaw>
      </reaction>
      <reaction id="R_NTD10" name="5&apos;-nucleotidase (XMP)" reversible="false">
        <notes>
          <p>GENE_ASSOCIATION: (SMc02063) OR (SMc04018)</p>
          <p>PROTEIN_ASSOCIATION: SurE   </p>
          <p>SUBSYSTEM: Purine Metabolism</p>
          <p>PROTEIN_CLASS: EC-3.1.3.5</p>
        </notes>
        <listOfReactants>
          <speciesReference species="M_h2o"/>
          <speciesReference species="M_xmp"/>
        </listOfReactants>
        <listOfProducts>
          <speciesReference species="M_pi"/>
          <speciesReference species="M_xtsn"/>
        </listOfProducts>
        <kineticLaw>
          <listOfParameters>
            <parameter id="LOWER_BOUND" value="0" units="mmol_per_gDW_per_hr"/>
            <parameter id="UPPER_BOUND" value="999999" units="mmol_per_gDW_per_hr"/>
            <parameter id="OBJECTIVE_COEFFICIENT" value="0"/>
            <parameter id="FLUX_VALUE" value="0" units="mmol_per_gDW_per_hr"/>
            <parameter id="REDUCED_COST" value="0"/>
          </listOfParameters>
        </kineticLaw>
      </reaction>
      <reaction id="R_ACLS_b" name="acetolactate synthase" reversible="false">
        <notes>
          <p>GENE_ASSOCIATION: (SMc01430) AND (SMc01431)</p>
          <p>PROTEIN_ASSOCIATION: IlvH IlvI</p>
          <p>SUBSYSTEM: Valine, Leucine and Isoleucine Biosynthesis</p>
          <p>PROTEIN_CLASS: EC-2.2.1.6</p>
        </notes>
        <listOfReactants>
          <speciesReference species="M_hethmpp"/>
          <speciesReference species="M_pyr"/>
        </listOfReactants>
        <listOfProducts>
          <speciesReference species="M_alac-S"/>
          <speciesReference species="M_thmpp"/>
        </listOfProducts>
        <kineticLaw>
          <listOfParameters>
            <parameter id="LOWER_BOUND" value="0" units="mmol_per_gDW_per_hr"/>
            <parameter id="UPPER_BOUND" value="999999" units="mmol_per_gDW_per_hr"/>
            <parameter id="OBJECTIVE_COEFFICIENT" value="0"/>
            <parameter id="FLUX_VALUE" value="0" units="mmol_per_gDW_per_hr"/>
            <parameter id="REDUCED_COST" value="0"/>
          </listOfParameters>
        </kineticLaw>
      </reaction>
      <reaction id="R_ACACT5r" name="acetyl-CoA C-acyltransferase (decanoyl-CoA)">
        <notes>
          <p>GENE_ASSOCIATION: SM_b20589</p>
          <p>PROTEIN_ASSOCIATION: PcaF</p>
          <p>SUBSYSTEM: Fatty Acid Metabolism</p>
          <p>PROTEIN_CLASS: EC-2.3.1.16</p>
        </notes>
        <listOfReactants>
          <speciesReference species="M_accoa"/>
          <speciesReference species="M_dcacoa"/>
        </listOfReactants>
        <listOfProducts>
          <speciesReference species="M_3oddcoa"/>
          <speciesReference species="M_coa"/>
        </listOfProducts>
        <kineticLaw>
          <listOfParameters>
            <parameter id="LOWER_BOUND" value="-999999" units="mmol_per_gDW_per_hr"/>
            <parameter id="UPPER_BOUND" value="999999" units="mmol_per_gDW_per_hr"/>
            <parameter id="OBJECTIVE_COEFFICIENT" value="0"/>
            <parameter id="FLUX_VALUE" value="0" units="mmol_per_gDW_per_hr"/>
            <parameter id="REDUCED_COST" value="0"/>
          </listOfParameters>
        </kineticLaw>
      </reaction>
      <reaction id="R_ACOAD7f" name="acyl-CoA dehydrogenase (hexadecanoyl-CoA)" reversible="false">
        <notes>
          <p>GENE_ASSOCIATION: SMc01639</p>
          <p>PROTEIN_ASSOCIATION: </p>
          <p>SUBSYSTEM: Fatty Acid Metabolism</p>
          <p>PROTEIN_CLASS: EC-1.3.99.3</p>
        </notes>
        <listOfReactants>
          <speciesReference species="M_fad"/>
          <speciesReference species="M_pmtcoa"/>
        </listOfReactants>
        <listOfProducts>
          <speciesReference species="M_fadh2"/>
          <speciesReference species="M_hdd2coa"/>
        </listOfProducts>
        <kineticLaw>
          <listOfParameters>
            <parameter id="LOWER_BOUND" value="0" units="mmol_per_gDW_per_hr"/>
            <parameter id="UPPER_BOUND" value="999999" units="mmol_per_gDW_per_hr"/>
            <parameter id="OBJECTIVE_COEFFICIENT" value="0"/>
            <parameter id="FLUX_VALUE" value="0" units="mmol_per_gDW_per_hr"/>
            <parameter id="REDUCED_COST" value="0"/>
          </listOfParameters>
        </kineticLaw>
      </reaction>
      <reaction id="R_PUNP5" name="purine-nucleoside phosphorylase (Inosine)">
        <notes>
          <p>GENE_ASSOCIATION: SMc04123</p>
          <p>PROTEIN_ASSOCIATION: DeoD  </p>
          <p>SUBSYSTEM: Purine Metabolism</p>
          <p>PROTEIN_CLASS: EC-2.4.2.1</p>
        </notes>
        <listOfReactants>
          <speciesReference species="M_ins"/>
          <speciesReference species="M_pi"/>
        </listOfReactants>
        <listOfProducts>
          <speciesReference species="M_hxan"/>
          <speciesReference species="M_r1p"/>
        </listOfProducts>
        <kineticLaw>
          <listOfParameters>
            <parameter id="LOWER_BOUND" value="-999999" units="mmol_per_gDW_per_hr"/>
            <parameter id="UPPER_BOUND" value="999999" units="mmol_per_gDW_per_hr"/>
            <parameter id="OBJECTIVE_COEFFICIENT" value="0"/>
            <parameter id="FLUX_VALUE" value="0" units="mmol_per_gDW_per_hr"/>
            <parameter id="REDUCED_COST" value="0"/>
          </listOfParameters>
        </kineticLaw>
      </reaction>
      <reaction id="R_HISD" name="histidase" reversible="false">
        <notes>
          <p>GENE_ASSOCIATION: (SM_b21165) OR (SMa0306) OR (SMc00669)</p>
          <p>PROTEIN_ASSOCIATION: HutH   HutH2  </p>
          <p>SUBSYSTEM: Histidine Metabolism</p>
          <p>PROTEIN_CLASS: EC-4.3.1.3</p>
        </notes>
        <listOfReactants>
          <speciesReference species="M_his-L"/>
        </listOfReactants>
        <listOfProducts>
          <speciesReference species="M_nh4"/>
          <speciesReference species="M_urcan"/>
        </listOfProducts>
        <kineticLaw>
          <listOfParameters>
            <parameter id="LOWER_BOUND" value="0" units="mmol_per_gDW_per_hr"/>
            <parameter id="UPPER_BOUND" value="999999" units="mmol_per_gDW_per_hr"/>
            <parameter id="OBJECTIVE_COEFFICIENT" value="0"/>
            <parameter id="FLUX_VALUE" value="0" units="mmol_per_gDW_per_hr"/>
            <parameter id="REDUCED_COST" value="0"/>
          </listOfParameters>
        </kineticLaw>
      </reaction>
      <reaction id="R_PYDXNK" name="pyridoxine kinase" reversible="false">
        <notes>
          <p>GENE_ASSOCIATION: SMc04084</p>
          <p>PROTEIN_ASSOCIATION: PdxK</p>
          <p>SUBSYSTEM: Vitamin B6 Metabolism</p>
          <p>PROTEIN_CLASS: EC-2.7.1.35</p>
        </notes>
        <listOfReactants>
          <speciesReference species="M_atp"/>
          <speciesReference species="M_pydxn"/>
        </listOfReactants>
        <listOfProducts>
          <speciesReference species="M_adp"/>
          <speciesReference species="M_h"/>
          <speciesReference species="M_pdx5p"/>
        </listOfProducts>
        <kineticLaw>
          <listOfParameters>
            <parameter id="LOWER_BOUND" value="0" units="mmol_per_gDW_per_hr"/>
            <parameter id="UPPER_BOUND" value="999999" units="mmol_per_gDW_per_hr"/>
            <parameter id="OBJECTIVE_COEFFICIENT" value="0"/>
            <parameter id="FLUX_VALUE" value="0" units="mmol_per_gDW_per_hr"/>
            <parameter id="REDUCED_COST" value="0"/>
          </listOfParameters>
        </kineticLaw>
      </reaction>
      <reaction id="R_ARGDC" name="arginine decarboxylase" reversible="false">
        <notes>
          <p>GENE_ASSOCIATION: (SMa0680) OR (SMa0682)</p>
          <p>PROTEIN_ASSOCIATION: </p>
          <p>SUBSYSTEM: Arginine and Proline Metabolism</p>
          <p>PROTEIN_CLASS: EC-4.1.1.19</p>
        </notes>
        <listOfReactants>
          <speciesReference species="M_arg-L"/>
          <speciesReference species="M_h"/>
        </listOfReactants>
        <listOfProducts>
          <speciesReference species="M_agm"/>
          <speciesReference species="M_co2"/>
        </listOfProducts>
        <kineticLaw>
          <listOfParameters>
            <parameter id="LOWER_BOUND" value="0" units="mmol_per_gDW_per_hr"/>
            <parameter id="UPPER_BOUND" value="999999" units="mmol_per_gDW_per_hr"/>
            <parameter id="OBJECTIVE_COEFFICIENT" value="0"/>
            <parameter id="FLUX_VALUE" value="0" units="mmol_per_gDW_per_hr"/>
            <parameter id="REDUCED_COST" value="0"/>
          </listOfParameters>
        </kineticLaw>
      </reaction>
      <reaction id="R_PYPRTr" name="pyrophosphate phosphoribosyltransferase">
        <notes>
          <p>GENE_ASSOCIATION: SMc00719</p>
          <p>PROTEIN_ASSOCIATION: Hpt  </p>
          <p>SUBSYSTEM: Purine Metabolism</p>
          <p>PROTEIN_CLASS: EC-2.4.2.8</p>
        </notes>
        <listOfReactants>
          <speciesReference species="M_prpp"/>
          <speciesReference species="M_xan"/>
        </listOfReactants>
        <listOfProducts>
          <speciesReference species="M_ppi"/>
          <speciesReference species="M_xmp"/>
        </listOfProducts>
        <kineticLaw>
          <listOfParameters>
            <parameter id="LOWER_BOUND" value="-999999" units="mmol_per_gDW_per_hr"/>
            <parameter id="UPPER_BOUND" value="999999" units="mmol_per_gDW_per_hr"/>
            <parameter id="OBJECTIVE_COEFFICIENT" value="0"/>
            <parameter id="FLUX_VALUE" value="0" units="mmol_per_gDW_per_hr"/>
            <parameter id="REDUCED_COST" value="0"/>
          </listOfParameters>
        </kineticLaw>
      </reaction>
      <reaction id="R_CBMKr" name="Carbamate kinase">
        <notes>
          <p>GENE_ASSOCIATION: SMa0697</p>
          <p>PROTEIN_ASSOCIATION: ArcC  </p>
          <p>SUBSYSTEM: Arginine and Proline Metabolism</p>
          <p>PROTEIN_CLASS: EC-2.7.2.2</p>
        </notes>
        <listOfReactants>
          <speciesReference species="M_atp"/>
          <speciesReference species="M_co2"/>
          <speciesReference species="M_nh4"/>
        </listOfReactants>
        <listOfProducts>
          <speciesReference species="M_adp"/>
          <speciesReference species="M_cbp"/>
          <speciesReference species="M_h" stoichiometry="2"/>
        </listOfProducts>
        <kineticLaw>
          <listOfParameters>
            <parameter id="LOWER_BOUND" value="-999999" units="mmol_per_gDW_per_hr"/>
            <parameter id="UPPER_BOUND" value="999999" units="mmol_per_gDW_per_hr"/>
            <parameter id="OBJECTIVE_COEFFICIENT" value="0"/>
            <parameter id="FLUX_VALUE" value="0" units="mmol_per_gDW_per_hr"/>
            <parameter id="REDUCED_COST" value="0"/>
          </listOfParameters>
        </kineticLaw>
      </reaction>
      <reaction id="R_SUCCt2_2" name="succinate transport via proton symport (2 H)" reversible="false">
        <notes>
          <p>GENE_ASSOCIATION: SM_b20611</p>
          <p>PROTEIN_ASSOCIATION: DctA</p>
          <p>SUBSYSTEM: Transport</p>
          <p>PROTEIN_CLASS: </p>
        </notes>
        <listOfReactants>
          <speciesReference species="M_h_e" stoichiometry="2"/>
          <speciesReference species="M_succ_e"/>
        </listOfReactants>
        <listOfProducts>
          <speciesReference species="M_h" stoichiometry="2"/>
          <speciesReference species="M_succ"/>
        </listOfProducts>
        <kineticLaw>
          <listOfParameters>
            <parameter id="LOWER_BOUND" value="0" units="mmol_per_gDW_per_hr"/>
            <parameter id="UPPER_BOUND" value="999999" units="mmol_per_gDW_per_hr"/>
            <parameter id="OBJECTIVE_COEFFICIENT" value="0"/>
            <parameter id="FLUX_VALUE" value="0" units="mmol_per_gDW_per_hr"/>
            <parameter id="REDUCED_COST" value="0"/>
          </listOfParameters>
        </kineticLaw>
      </reaction>
      <reaction id="R_GLUTRR" name="glutamyl-tRNA reductase" reversible="false">
        <notes>
          <p>GENE_ASSOCIATION: SMc00727</p>
          <p>PROTEIN_ASSOCIATION: </p>
          <p>SUBSYSTEM: Porphyrin and Chlorophyll Metabolism</p>
          <p>PROTEIN_CLASS: EC-1.2.1.70</p>
        </notes>
        <listOfReactants>
          <speciesReference species="M_glutrna"/>
          <speciesReference species="M_h"/>
          <speciesReference species="M_nadph"/>
        </listOfReactants>
        <listOfProducts>
          <speciesReference species="M_glu1sa"/>
          <speciesReference species="M_nadp"/>
          <speciesReference species="M_trnaglu"/>
        </listOfProducts>
        <kineticLaw>
          <listOfParameters>
            <parameter id="LOWER_BOUND" value="0" units="mmol_per_gDW_per_hr"/>
            <parameter id="UPPER_BOUND" value="999999" units="mmol_per_gDW_per_hr"/>
            <parameter id="OBJECTIVE_COEFFICIENT" value="0"/>
            <parameter id="FLUX_VALUE" value="0" units="mmol_per_gDW_per_hr"/>
            <parameter id="REDUCED_COST" value="0"/>
          </listOfParameters>
        </kineticLaw>
      </reaction>
      <reaction id="R_ALAD" name="L-alanine dehydrogenase">
        <notes>
          <p>GENE_ASSOCIATION: SMc01169</p>
          <p>PROTEIN_ASSOCIATION: Ald  </p>
          <p>SUBSYSTEM: Alanine, Aspartate and Glutamate metabolism</p>
          <p>PROTEIN_CLASS: EC-1.4.1.1</p>
        </notes>
        <listOfReactants>
          <speciesReference species="M_ala-L"/>
          <speciesReference species="M_h2o"/>
          <speciesReference species="M_nad"/>
        </listOfReactants>
        <listOfProducts>
          <speciesReference species="M_h"/>
          <speciesReference species="M_nadh"/>
          <speciesReference species="M_nh4"/>
          <speciesReference species="M_pyr"/>
        </listOfProducts>
        <kineticLaw>
          <listOfParameters>
            <parameter id="LOWER_BOUND" value="-999999" units="mmol_per_gDW_per_hr"/>
            <parameter id="UPPER_BOUND" value="999999" units="mmol_per_gDW_per_hr"/>
            <parameter id="OBJECTIVE_COEFFICIENT" value="0"/>
            <parameter id="FLUX_VALUE" value="0" units="mmol_per_gDW_per_hr"/>
            <parameter id="REDUCED_COST" value="0"/>
          </listOfParameters>
        </kineticLaw>
      </reaction>
      <reaction id="R_PUNP2" name="purine-nucleoside phosphorylase (Deoxyadenosine)">
        <notes>
          <p>GENE_ASSOCIATION: SMc04123</p>
          <p>PROTEIN_ASSOCIATION: DeoD  </p>
          <p>SUBSYSTEM: Purine Metabolism</p>
          <p>PROTEIN_CLASS: EC-2.4.2.1</p>
        </notes>
        <listOfReactants>
          <speciesReference species="M_dad-2"/>
          <speciesReference species="M_pi"/>
        </listOfReactants>
        <listOfProducts>
          <speciesReference species="M_2dr1p"/>
          <speciesReference species="M_ade"/>
        </listOfProducts>
        <kineticLaw>
          <listOfParameters>
            <parameter id="LOWER_BOUND" value="-999999" units="mmol_per_gDW_per_hr"/>
            <parameter id="UPPER_BOUND" value="999999" units="mmol_per_gDW_per_hr"/>
            <parameter id="OBJECTIVE_COEFFICIENT" value="0"/>
            <parameter id="FLUX_VALUE" value="0" units="mmol_per_gDW_per_hr"/>
            <parameter id="REDUCED_COST" value="0"/>
          </listOfParameters>
        </kineticLaw>
      </reaction>
      <reaction id="R_CYTK1" name="cytidylate kinase (CMP)">
        <notes>
          <p>GENE_ASSOCIATION: SMc00334</p>
          <p>PROTEIN_ASSOCIATION: Cmk  </p>
          <p>SUBSYSTEM: Pyrimidine Metabolism</p>
          <p>PROTEIN_CLASS: EC-2.7.4.14</p>
        </notes>
        <listOfReactants>
          <speciesReference species="M_atp"/>
          <speciesReference species="M_cmp"/>
        </listOfReactants>
        <listOfProducts>
          <speciesReference species="M_adp"/>
          <speciesReference species="M_cdp"/>
        </listOfProducts>
        <kineticLaw>
          <listOfParameters>
            <parameter id="LOWER_BOUND" value="-999999" units="mmol_per_gDW_per_hr"/>
            <parameter id="UPPER_BOUND" value="999999" units="mmol_per_gDW_per_hr"/>
            <parameter id="OBJECTIVE_COEFFICIENT" value="0"/>
            <parameter id="FLUX_VALUE" value="0" units="mmol_per_gDW_per_hr"/>
            <parameter id="REDUCED_COST" value="0"/>
          </listOfParameters>
        </kineticLaw>
      </reaction>
      <reaction id="R_ICDHyr" name="isocitrate dehydrogenase (NAD)">
        <notes>
          <p>GENE_ASSOCIATION: SMc00480</p>
          <p>PROTEIN_ASSOCIATION: Lcd</p>
          <p>SUBSYSTEM: TCA Cycle</p>
          <p>PROTEIN_CLASS: EC-1.1.1.42</p>
        </notes>
        <listOfReactants>
          <speciesReference species="M_icit"/>
          <speciesReference species="M_nad"/>
        </listOfReactants>
        <listOfProducts>
          <speciesReference species="M_akg"/>
          <speciesReference species="M_co2"/>
          <speciesReference species="M_nadh"/>
        </listOfProducts>
        <kineticLaw>
          <listOfParameters>
            <parameter id="LOWER_BOUND" value="-999999" units="mmol_per_gDW_per_hr"/>
            <parameter id="UPPER_BOUND" value="999999" units="mmol_per_gDW_per_hr"/>
            <parameter id="OBJECTIVE_COEFFICIENT" value="0"/>
            <parameter id="FLUX_VALUE" value="0" units="mmol_per_gDW_per_hr"/>
            <parameter id="REDUCED_COST" value="0"/>
          </listOfParameters>
        </kineticLaw>
      </reaction>
      <reaction id="R_ACOAD2f" name="acyl-CoA dehydrogenase (hexanoyl-CoA)">
        <notes>
          <p>GENE_ASSOCIATION: SMc01639</p>
          <p>PROTEIN_ASSOCIATION: </p>
          <p>SUBSYSTEM: Fatty Acid Metabolism</p>
          <p>PROTEIN_CLASS: EC-1.3.99.3</p>
        </notes>
        <listOfReactants>
          <speciesReference species="M_fad"/>
          <speciesReference species="M_hxcoa"/>
        </listOfReactants>
        <listOfProducts>
          <speciesReference species="M_fadh2"/>
          <speciesReference species="M_hx2coa"/>
        </listOfProducts>
        <kineticLaw>
          <listOfParameters>
            <parameter id="LOWER_BOUND" value="-999999" units="mmol_per_gDW_per_hr"/>
            <parameter id="UPPER_BOUND" value="999999" units="mmol_per_gDW_per_hr"/>
            <parameter id="OBJECTIVE_COEFFICIENT" value="0"/>
            <parameter id="FLUX_VALUE" value="0" units="mmol_per_gDW_per_hr"/>
            <parameter id="REDUCED_COST" value="0"/>
          </listOfParameters>
        </kineticLaw>
      </reaction>
      <reaction id="R_AHCYSNS" name="S-adenosylhomocysteine nucleosidase" reversible="false">
        <notes>
          <p>GENE_ASSOCIATION: SMc00395</p>
          <p>PROTEIN_ASSOCIATION: Pfs  </p>
          <p>SUBSYSTEM: Cysteine and Methionine Metabolism</p>
          <p>PROTEIN_CLASS: EC-3.2.2.9</p>
        </notes>
        <listOfReactants>
          <speciesReference species="M_ahcys"/>
          <speciesReference species="M_h2o"/>
        </listOfReactants>
        <listOfProducts>
          <speciesReference species="M_ade"/>
          <speciesReference species="M_rhcys"/>
        </listOfProducts>
        <kineticLaw>
          <listOfParameters>
            <parameter id="LOWER_BOUND" value="0" units="mmol_per_gDW_per_hr"/>
            <parameter id="UPPER_BOUND" value="999999" units="mmol_per_gDW_per_hr"/>
            <parameter id="OBJECTIVE_COEFFICIENT" value="0"/>
            <parameter id="FLUX_VALUE" value="0" units="mmol_per_gDW_per_hr"/>
            <parameter id="REDUCED_COST" value="0"/>
          </listOfParameters>
        </kineticLaw>
      </reaction>
      <reaction id="R_ORNTAr" name="ornithine transaminase reversible">
        <notes>
          <p>GENE_ASSOCIATION: </p>
          <p>PROTEIN_ASSOCIATION: \</p>
          <p>SUBSYSTEM: Arginine and Proline Metabolism</p>
          <p>PROTEIN_CLASS: EC-2.6.1.13</p>
        </notes>
        <listOfReactants>
          <speciesReference species="M_akg"/>
          <speciesReference species="M_orn"/>
        </listOfReactants>
        <listOfProducts>
          <speciesReference species="M_glu-L"/>
          <speciesReference species="M_glu5sa"/>
        </listOfProducts>
        <kineticLaw>
          <listOfParameters>
            <parameter id="LOWER_BOUND" value="-999999" units="mmol_per_gDW_per_hr"/>
            <parameter id="UPPER_BOUND" value="999999" units="mmol_per_gDW_per_hr"/>
            <parameter id="OBJECTIVE_COEFFICIENT" value="0"/>
            <parameter id="FLUX_VALUE" value="0" units="mmol_per_gDW_per_hr"/>
            <parameter id="REDUCED_COST" value="0"/>
          </listOfParameters>
        </kineticLaw>
      </reaction>
      <reaction id="R_DNPA" name="Dihydroneopterin dephosphorylase" reversible="false">
        <notes>
          <p>GENE_ASSOCIATION: SMc03243</p>
          <p>PROTEIN_ASSOCIATION: </p>
          <p>SUBSYSTEM: Folate Biosynthesis</p>
          <p>PROTEIN_CLASS: EC-3.1.3.1</p>
        </notes>
        <listOfReactants>
          <speciesReference species="M_ahdt"/>
          <speciesReference species="M_h2o" stoichiometry="2"/>
        </listOfReactants>
        <listOfProducts>
          <speciesReference species="M_dhnpt"/>
          <speciesReference species="M_h"/>
          <speciesReference species="M_ppi"/>
          <speciesReference species="M_pi"/>
        </listOfProducts>
        <kineticLaw>
          <listOfParameters>
            <parameter id="LOWER_BOUND" value="0" units="mmol_per_gDW_per_hr"/>
            <parameter id="UPPER_BOUND" value="999999" units="mmol_per_gDW_per_hr"/>
            <parameter id="OBJECTIVE_COEFFICIENT" value="0"/>
            <parameter id="FLUX_VALUE" value="0" units="mmol_per_gDW_per_hr"/>
            <parameter id="REDUCED_COST" value="0"/>
          </listOfParameters>
        </kineticLaw>
      </reaction>
      <reaction id="R_FMNAT" name="FMN adenylyltransferase" reversible="false">
        <notes>
          <p>GENE_ASSOCIATION: SMc00909</p>
          <p>PROTEIN_ASSOCIATION: RibF  </p>
          <p>SUBSYSTEM: Riboflavin Metabolism</p>
          <p>PROTEIN_CLASS: EC-2.7.7.2</p>
        </notes>
        <listOfReactants>
          <speciesReference species="M_atp"/>
          <speciesReference species="M_fmn"/>
          <speciesReference species="M_h"/>
        </listOfReactants>
        <listOfProducts>
          <speciesReference species="M_fad"/>
          <speciesReference species="M_ppi"/>
        </listOfProducts>
        <kineticLaw>
          <listOfParameters>
            <parameter id="LOWER_BOUND" value="0" units="mmol_per_gDW_per_hr"/>
            <parameter id="UPPER_BOUND" value="999999" units="mmol_per_gDW_per_hr"/>
            <parameter id="OBJECTIVE_COEFFICIENT" value="0"/>
            <parameter id="FLUX_VALUE" value="0" units="mmol_per_gDW_per_hr"/>
            <parameter id="REDUCED_COST" value="0"/>
          </listOfParameters>
        </kineticLaw>
      </reaction>
      <reaction id="R_3OAR40" name="3-oxoacyl-[acyl-carrier-protein] reductase (n-C4:0)">
        <notes>
          <p>GENE_ASSOCIATION: (SM_b20493) OR (SMa0854) OR (SMa0959) OR (SMc01157) OR (SMc00572)</p>
          <p>PROTEIN_ASSOCIATION: FadG</p>
          <p>SUBSYSTEM: Fatty Acid Biosynthesis</p>
          <p>PROTEIN_CLASS: EC-1.1.1.100</p>
        </notes>
        <listOfReactants>
          <speciesReference species="M_actACP"/>
          <speciesReference species="M_h"/>
          <speciesReference species="M_nadph"/>
        </listOfReactants>
        <listOfProducts>
          <speciesReference species="M_3haACP"/>
          <speciesReference species="M_nadp"/>
        </listOfProducts>
        <kineticLaw>
          <listOfParameters>
            <parameter id="LOWER_BOUND" value="-999999" units="mmol_per_gDW_per_hr"/>
            <parameter id="UPPER_BOUND" value="999999" units="mmol_per_gDW_per_hr"/>
            <parameter id="OBJECTIVE_COEFFICIENT" value="0"/>
            <parameter id="FLUX_VALUE" value="0" units="mmol_per_gDW_per_hr"/>
            <parameter id="REDUCED_COST" value="0"/>
          </listOfParameters>
        </kineticLaw>
      </reaction>
      <reaction id="R_DAPDC" name="diaminopimelate decarboxylase" reversible="false">
        <notes>
          <p>GENE_ASSOCIATION: SMc00723</p>
          <p>PROTEIN_ASSOCIATION: LysA  </p>
          <p>SUBSYSTEM: Lysine Biosynthesis</p>
          <p>PROTEIN_CLASS: EC-4.1.1.20</p>
        </notes>
        <listOfReactants>
          <speciesReference species="M_26dap-M"/>
          <speciesReference species="M_h"/>
        </listOfReactants>
        <listOfProducts>
          <speciesReference species="M_co2"/>
          <speciesReference species="M_lys-L"/>
        </listOfProducts>
        <kineticLaw>
          <listOfParameters>
            <parameter id="LOWER_BOUND" value="0" units="mmol_per_gDW_per_hr"/>
            <parameter id="UPPER_BOUND" value="999999" units="mmol_per_gDW_per_hr"/>
            <parameter id="OBJECTIVE_COEFFICIENT" value="0"/>
            <parameter id="FLUX_VALUE" value="0" units="mmol_per_gDW_per_hr"/>
            <parameter id="REDUCED_COST" value="0"/>
          </listOfParameters>
        </kineticLaw>
      </reaction>
      <reaction id="R_DURIK2" name="deoxyuridine kinase (GTP:Deoxyuridine)" reversible="false">
        <notes>
          <p>GENE_ASSOCIATION: SMc02736</p>
          <p>PROTEIN_ASSOCIATION: Tdk  </p>
          <p>SUBSYSTEM: Pyrimidine Metabolism</p>
          <p>PROTEIN_CLASS: EC-2.7.1.21</p>
        </notes>
        <listOfReactants>
          <speciesReference species="M_duri"/>
          <speciesReference species="M_gtp"/>
        </listOfReactants>
        <listOfProducts>
          <speciesReference species="M_dump"/>
          <speciesReference species="M_gdp"/>
          <speciesReference species="M_h"/>
        </listOfProducts>
        <kineticLaw>
          <listOfParameters>
            <parameter id="LOWER_BOUND" value="0" units="mmol_per_gDW_per_hr"/>
            <parameter id="UPPER_BOUND" value="999999" units="mmol_per_gDW_per_hr"/>
            <parameter id="OBJECTIVE_COEFFICIENT" value="0"/>
            <parameter id="FLUX_VALUE" value="0" units="mmol_per_gDW_per_hr"/>
            <parameter id="REDUCED_COST" value="0"/>
          </listOfParameters>
        </kineticLaw>
      </reaction>
      <reaction id="R_NH3t" name="ammonia reversible transport">
        <notes>
          <p>GENE_ASSOCIATION: spontaneous</p>
          <p>PROTEIN_ASSOCIATION: #N/A!</p>
          <p>SUBSYSTEM: Transport</p>
          <p>PROTEIN_CLASS: </p>
        </notes>
        <listOfReactants>
          <speciesReference species="M_nh3_e"/>
        </listOfReactants>
        <listOfProducts>
          <speciesReference species="M_nh3"/>
        </listOfProducts>
        <kineticLaw>
          <listOfParameters>
            <parameter id="LOWER_BOUND" value="-999999" units="mmol_per_gDW_per_hr"/>
            <parameter id="UPPER_BOUND" value="999999" units="mmol_per_gDW_per_hr"/>
            <parameter id="OBJECTIVE_COEFFICIENT" value="0"/>
            <parameter id="FLUX_VALUE" value="0" units="mmol_per_gDW_per_hr"/>
            <parameter id="REDUCED_COST" value="0"/>
          </listOfParameters>
        </kineticLaw>
      </reaction>
      <reaction id="R_ACOTA" name="acetylornithine transaminase">
        <notes>
          <p>GENE_ASSOCIATION: SMc02138</p>
          <p>PROTEIN_ASSOCIATION: ArgD  </p>
          <p>SUBSYSTEM: Arginine and Proline Metabolism</p>
          <p>PROTEIN_CLASS: EC-2.6.1.11</p>
        </notes>
        <listOfReactants>
          <speciesReference species="M_acorn"/>
          <speciesReference species="M_akg"/>
        </listOfReactants>
        <listOfProducts>
          <speciesReference species="M_acg5sa"/>
          <speciesReference species="M_glu-L"/>
        </listOfProducts>
        <kineticLaw>
          <listOfParameters>
            <parameter id="LOWER_BOUND" value="-999999" units="mmol_per_gDW_per_hr"/>
            <parameter id="UPPER_BOUND" value="999999" units="mmol_per_gDW_per_hr"/>
            <parameter id="OBJECTIVE_COEFFICIENT" value="0"/>
            <parameter id="FLUX_VALUE" value="0" units="mmol_per_gDW_per_hr"/>
            <parameter id="REDUCED_COST" value="0"/>
          </listOfParameters>
        </kineticLaw>
      </reaction>
      <reaction id="R_URCN" name="urocanase" reversible="false">
        <notes>
          <p>GENE_ASSOCIATION: SM_b21163</p>
          <p>PROTEIN_ASSOCIATION: HutU  </p>
          <p>SUBSYSTEM: Histidine Metabolism</p>
          <p>PROTEIN_CLASS: EC-4.2.1.49</p>
        </notes>
        <listOfReactants>
          <speciesReference species="M_h2o"/>
          <speciesReference species="M_urcan"/>
        </listOfReactants>
        <listOfProducts>
          <speciesReference species="M_4izp"/>
        </listOfProducts>
        <kineticLaw>
          <listOfParameters>
            <parameter id="LOWER_BOUND" value="0" units="mmol_per_gDW_per_hr"/>
            <parameter id="UPPER_BOUND" value="999999" units="mmol_per_gDW_per_hr"/>
            <parameter id="OBJECTIVE_COEFFICIENT" value="0"/>
            <parameter id="FLUX_VALUE" value="0" units="mmol_per_gDW_per_hr"/>
            <parameter id="REDUCED_COST" value="0"/>
          </listOfParameters>
        </kineticLaw>
      </reaction>
      <reaction id="R_PMDPHT" name="pyrimidine phosphatase" reversible="false">
        <notes>
          <p>GENE_ASSOCIATION: </p>
          <p>PROTEIN_ASSOCIATION: </p>
          <p>SUBSYSTEM: Riboflavin Metabolism</p>
          <p>PROTEIN_CLASS: EC-3.1.3.-</p>
        </notes>
        <listOfReactants>
          <speciesReference species="M_5aprbu"/>
          <speciesReference species="M_h2o"/>
        </listOfReactants>
        <listOfProducts>
          <speciesReference species="M_6r5au"/>
          <speciesReference species="M_pi"/>
        </listOfProducts>
        <kineticLaw>
          <listOfParameters>
            <parameter id="LOWER_BOUND" value="0" units="mmol_per_gDW_per_hr"/>
            <parameter id="UPPER_BOUND" value="999999" units="mmol_per_gDW_per_hr"/>
            <parameter id="OBJECTIVE_COEFFICIENT" value="0"/>
            <parameter id="FLUX_VALUE" value="0" units="mmol_per_gDW_per_hr"/>
            <parameter id="REDUCED_COST" value="0"/>
          </listOfParameters>
        </kineticLaw>
      </reaction>
      <reaction id="R_SHK3Dr" name="shikimate dehydrogenase">
        <notes>
          <p>GENE_ASSOCIATION: (SM_b20037) OR (SMc02791)</p>
          <p>PROTEIN_ASSOCIATION: AroE  AroE  </p>
          <p>SUBSYSTEM: Phenylalanine Tyrosine Tryptophan Biosynthesis</p>
          <p>PROTEIN_CLASS: EC-1.1.1.25</p>
        </notes>
        <listOfReactants>
          <speciesReference species="M_3dhsk"/>
          <speciesReference species="M_h"/>
          <speciesReference species="M_nadph"/>
        </listOfReactants>
        <listOfProducts>
          <speciesReference species="M_nadp"/>
          <speciesReference species="M_skm"/>
        </listOfProducts>
        <kineticLaw>
          <listOfParameters>
            <parameter id="LOWER_BOUND" value="-999999" units="mmol_per_gDW_per_hr"/>
            <parameter id="UPPER_BOUND" value="999999" units="mmol_per_gDW_per_hr"/>
            <parameter id="OBJECTIVE_COEFFICIENT" value="0"/>
            <parameter id="FLUX_VALUE" value="0" units="mmol_per_gDW_per_hr"/>
            <parameter id="REDUCED_COST" value="0"/>
          </listOfParameters>
        </kineticLaw>
      </reaction>
      <reaction id="R_ASNS1" name="asparagine synthase (glutamine-hydrolysing)" reversible="false">
        <notes>
          <p>GENE_ASSOCIATION: (SM_b20481) OR (SM_b20652)</p>
          <p>PROTEIN_ASSOCIATION: AsnO  AsnB  </p>
          <p>SUBSYSTEM: Alanine, Aspartate and Glutamate metabolism</p>
          <p>PROTEIN_CLASS: EC-6.3.5.4</p>
        </notes>
        <listOfReactants>
          <speciesReference species="M_asp-L"/>
          <speciesReference species="M_atp"/>
          <speciesReference species="M_gln-L"/>
          <speciesReference species="M_h2o"/>
        </listOfReactants>
        <listOfProducts>
          <speciesReference species="M_amp"/>
          <speciesReference species="M_asn-L"/>
          <speciesReference species="M_glu-L"/>
          <speciesReference species="M_h"/>
          <speciesReference species="M_ppi"/>
        </listOfProducts>
        <kineticLaw>
          <listOfParameters>
            <parameter id="LOWER_BOUND" value="0" units="mmol_per_gDW_per_hr"/>
            <parameter id="UPPER_BOUND" value="999999" units="mmol_per_gDW_per_hr"/>
            <parameter id="OBJECTIVE_COEFFICIENT" value="0"/>
            <parameter id="FLUX_VALUE" value="0" units="mmol_per_gDW_per_hr"/>
            <parameter id="REDUCED_COST" value="0"/>
          </listOfParameters>
        </kineticLaw>
      </reaction>
      <reaction id="R_PSP_L" name="phosphoserine phosphatase (L-serine)" reversible="false">
        <notes>
          <p>GENE_ASSOCIATION: SMc01494</p>
          <p>PROTEIN_ASSOCIATION: SerB  </p>
          <p>SUBSYSTEM: Glycine, Serine, and Threonine Metabolism</p>
          <p>PROTEIN_CLASS: EC-3.1.3.3</p>
        </notes>
        <listOfReactants>
          <speciesReference species="M_h2o"/>
          <speciesReference species="M_pser-L"/>
        </listOfReactants>
        <listOfProducts>
          <speciesReference species="M_pi"/>
          <speciesReference species="M_ser-L"/>
        </listOfProducts>
        <kineticLaw>
          <listOfParameters>
            <parameter id="LOWER_BOUND" value="0" units="mmol_per_gDW_per_hr"/>
            <parameter id="UPPER_BOUND" value="999999" units="mmol_per_gDW_per_hr"/>
            <parameter id="OBJECTIVE_COEFFICIENT" value="0"/>
            <parameter id="FLUX_VALUE" value="0" units="mmol_per_gDW_per_hr"/>
            <parameter id="REDUCED_COST" value="0"/>
          </listOfParameters>
        </kineticLaw>
      </reaction>
      <reaction id="R_GTHP" name="glutathione peridoxase">
        <notes>
          <p>GENE_ASSOCIATION: SMc00154</p>
          <p>PROTEIN_ASSOCIATION: Gor</p>
          <p>SUBSYSTEM: Glutathione Metabolism</p>
          <p>PROTEIN_CLASS: EC-1.8.1.7</p>
        </notes>
        <listOfReactants>
          <speciesReference species="M_gthrd" stoichiometry="2"/>
          <speciesReference species="M_h2o2"/>
        </listOfReactants>
        <listOfProducts>
          <speciesReference species="M_gthox"/>
          <speciesReference species="M_h2o" stoichiometry="2"/>
        </listOfProducts>
        <kineticLaw>
          <listOfParameters>
            <parameter id="LOWER_BOUND" value="-999999" units="mmol_per_gDW_per_hr"/>
            <parameter id="UPPER_BOUND" value="999999" units="mmol_per_gDW_per_hr"/>
            <parameter id="OBJECTIVE_COEFFICIENT" value="0"/>
            <parameter id="FLUX_VALUE" value="0" units="mmol_per_gDW_per_hr"/>
            <parameter id="REDUCED_COST" value="0"/>
          </listOfParameters>
        </kineticLaw>
      </reaction>
      <reaction id="R_ADSK" name="adenylyl-sulfate kinase" reversible="false">
        <notes>
          <p>GENE_ASSOCIATION: (SM_b21224) OR (SMa0857)</p>
          <p>PROTEIN_ASSOCIATION: NodQ2 NodQ1</p>
          <p>SUBSYSTEM: Sulfur Metabolism</p>
          <p>PROTEIN_CLASS: EC-2.7.1.25</p>
        </notes>
        <listOfReactants>
          <speciesReference species="M_aps"/>
          <speciesReference species="M_gthrd" stoichiometry="2"/>
        </listOfReactants>
        <listOfProducts>
          <speciesReference species="M_amp"/>
          <speciesReference species="M_gthox"/>
          <speciesReference species="M_h" stoichiometry="2"/>
          <speciesReference species="M_so3"/>
        </listOfProducts>
        <kineticLaw>
          <listOfParameters>
            <parameter id="LOWER_BOUND" value="0" units="mmol_per_gDW_per_hr"/>
            <parameter id="UPPER_BOUND" value="999999" units="mmol_per_gDW_per_hr"/>
            <parameter id="OBJECTIVE_COEFFICIENT" value="0"/>
            <parameter id="FLUX_VALUE" value="0" units="mmol_per_gDW_per_hr"/>
            <parameter id="REDUCED_COST" value="0"/>
          </listOfParameters>
        </kineticLaw>
      </reaction>
      <reaction id="R_EAR140x" name="enoyl-[acyl-carrier-protein] reductase (NADH) (n-C14:0)" reversible="false">
        <notes>
          <p>GENE_ASSOCIATION: (SMc00005) AND (SMc00326)</p>
          <p>PROTEIN_ASSOCIATION: FabI1 FabI2</p>
          <p>SUBSYSTEM: Fatty Acid Biosynthesis</p>
          <p>PROTEIN_CLASS: EC-1.3.1.10</p>
        </notes>
        <listOfReactants>
          <speciesReference species="M_h"/>
          <speciesReference species="M_nadh"/>
          <speciesReference species="M_tmrs2eACP"/>
        </listOfReactants>
        <listOfProducts>
          <speciesReference species="M_myrsACP"/>
          <speciesReference species="M_nad"/>
        </listOfProducts>
        <kineticLaw>
          <listOfParameters>
            <parameter id="LOWER_BOUND" value="0" units="mmol_per_gDW_per_hr"/>
            <parameter id="UPPER_BOUND" value="999999" units="mmol_per_gDW_per_hr"/>
            <parameter id="OBJECTIVE_COEFFICIENT" value="0"/>
            <parameter id="FLUX_VALUE" value="0" units="mmol_per_gDW_per_hr"/>
            <parameter id="REDUCED_COST" value="0"/>
          </listOfParameters>
        </kineticLaw>
      </reaction>
      <reaction id="R_TALA" name="transaldolase">
        <notes>
          <p>GENE_ASSOCIATION: SMc02495</p>
          <p>PROTEIN_ASSOCIATION:  </p>
          <p>SUBSYSTEM: Pentose Phosphate Pathway</p>
          <p>PROTEIN_CLASS: EC-2.2.1.2</p>
        </notes>
        <listOfReactants>
          <speciesReference species="M_g3p"/>
          <speciesReference species="M_s7p"/>
        </listOfReactants>
        <listOfProducts>
          <speciesReference species="M_e4p"/>
          <speciesReference species="M_f6p"/>
        </listOfProducts>
        <kineticLaw>
          <listOfParameters>
            <parameter id="LOWER_BOUND" value="-999999" units="mmol_per_gDW_per_hr"/>
            <parameter id="UPPER_BOUND" value="999999" units="mmol_per_gDW_per_hr"/>
            <parameter id="OBJECTIVE_COEFFICIENT" value="0"/>
            <parameter id="FLUX_VALUE" value="0" units="mmol_per_gDW_per_hr"/>
            <parameter id="REDUCED_COST" value="0"/>
          </listOfParameters>
        </kineticLaw>
      </reaction>
      <reaction id="R_ilvg" name="Isoleucine biosynthesi step i" reversible="false">
        <notes>
          <p>GENE_ASSOCIATION: (SMc01430) AND (SMc01431)</p>
          <p>PROTEIN_ASSOCIATION: IlvH IlvI</p>
          <p>SUBSYSTEM: Valine, Leucine and Isoleucine Biosynthesis</p>
          <p>PROTEIN_CLASS: EC-2.2.1.6</p>
        </notes>
        <listOfReactants>
          <speciesReference species="M_2obut"/>
          <speciesReference species="M_hethmpp"/>
        </listOfReactants>
        <listOfProducts>
          <speciesReference species="M_2ahbut"/>
          <speciesReference species="M_thmpp"/>
        </listOfProducts>
        <kineticLaw>
          <listOfParameters>
            <parameter id="LOWER_BOUND" value="0" units="mmol_per_gDW_per_hr"/>
            <parameter id="UPPER_BOUND" value="999999" units="mmol_per_gDW_per_hr"/>
            <parameter id="OBJECTIVE_COEFFICIENT" value="0"/>
            <parameter id="FLUX_VALUE" value="0" units="mmol_per_gDW_per_hr"/>
            <parameter id="REDUCED_COST" value="0"/>
          </listOfParameters>
        </kineticLaw>
      </reaction>
      <reaction id="R_DHNPA2" name="dihydroneopterin aldolase" reversible="false">
        <notes>
          <p>GENE_ASSOCIATION: SMc00463</p>
          <p>PROTEIN_ASSOCIATION: FolB</p>
          <p>SUBSYSTEM: Folate Biosynthesis</p>
          <p>PROTEIN_CLASS: EC-4.1.2.25</p>
        </notes>
        <listOfReactants>
          <speciesReference species="M_dhnpt"/>
        </listOfReactants>
        <listOfProducts>
          <speciesReference species="M_6hmhpt"/>
          <speciesReference species="M_gcald"/>
        </listOfProducts>
        <kineticLaw>
          <listOfParameters>
            <parameter id="LOWER_BOUND" value="0" units="mmol_per_gDW_per_hr"/>
            <parameter id="UPPER_BOUND" value="999999" units="mmol_per_gDW_per_hr"/>
            <parameter id="OBJECTIVE_COEFFICIENT" value="0"/>
            <parameter id="FLUX_VALUE" value="0" units="mmol_per_gDW_per_hr"/>
            <parameter id="REDUCED_COST" value="0"/>
          </listOfParameters>
        </kineticLaw>
      </reaction>
      <reaction id="R_CS" name="citrate synthase" reversible="false">
        <notes>
          <p>GENE_ASSOCIATION: SMc02087</p>
          <p>PROTEIN_ASSOCIATION: GltA</p>
          <p>SUBSYSTEM: TCA Cycle</p>
          <p>PROTEIN_CLASS: EC-2.3.3.1</p>
        </notes>
        <listOfReactants>
          <speciesReference species="M_accoa"/>
          <speciesReference species="M_h2o"/>
          <speciesReference species="M_oaa"/>
        </listOfReactants>
        <listOfProducts>
          <speciesReference species="M_cit"/>
          <speciesReference species="M_coa"/>
          <speciesReference species="M_h"/>
        </listOfProducts>
        <kineticLaw>
          <listOfParameters>
            <parameter id="LOWER_BOUND" value="0" units="mmol_per_gDW_per_hr"/>
            <parameter id="UPPER_BOUND" value="999999" units="mmol_per_gDW_per_hr"/>
            <parameter id="OBJECTIVE_COEFFICIENT" value="0"/>
            <parameter id="FLUX_VALUE" value="0" units="mmol_per_gDW_per_hr"/>
            <parameter id="REDUCED_COST" value="0"/>
          </listOfParameters>
        </kineticLaw>
      </reaction>
      <reaction id="R_GRTT" name="geranyltranstransferase" reversible="false">
        <notes>
          <p>GENE_ASSOCIATION: SMc03884</p>
          <p>PROTEIN_ASSOCIATION: IspA</p>
          <p>SUBSYSTEM: Terpenoid Backbone Biosynthesis</p>
          <p>PROTEIN_CLASS: EC-2.5.1.10</p>
        </notes>
        <listOfReactants>
          <speciesReference species="M_grdp"/>
          <speciesReference species="M_ipdp"/>
        </listOfReactants>
        <listOfProducts>
          <speciesReference species="M_frdp"/>
          <speciesReference species="M_ppi"/>
        </listOfProducts>
        <kineticLaw>
          <listOfParameters>
            <parameter id="LOWER_BOUND" value="0" units="mmol_per_gDW_per_hr"/>
            <parameter id="UPPER_BOUND" value="999999" units="mmol_per_gDW_per_hr"/>
            <parameter id="OBJECTIVE_COEFFICIENT" value="0"/>
            <parameter id="FLUX_VALUE" value="0" units="mmol_per_gDW_per_hr"/>
            <parameter id="REDUCED_COST" value="0"/>
          </listOfParameters>
        </kineticLaw>
      </reaction>
      <reaction id="R_PDXPP" name="Pyridoxine 5-phosphate phosphatase" reversible="false">
        <notes>
          <p>GENE_ASSOCIATION: SMc01617</p>
          <p>PROTEIN_ASSOCIATION: </p>
          <p>SUBSYSTEM: Vitamin B6 Metabolism</p>
          <p>PROTEIN_CLASS: EC-3.1.3.74</p>
        </notes>
        <listOfReactants>
          <speciesReference species="M_h2o"/>
          <speciesReference species="M_pdx5p"/>
        </listOfReactants>
        <listOfProducts>
          <speciesReference species="M_pi"/>
          <speciesReference species="M_pydxn"/>
        </listOfProducts>
        <kineticLaw>
          <listOfParameters>
            <parameter id="LOWER_BOUND" value="0" units="mmol_per_gDW_per_hr"/>
            <parameter id="UPPER_BOUND" value="999999" units="mmol_per_gDW_per_hr"/>
            <parameter id="OBJECTIVE_COEFFICIENT" value="0"/>
            <parameter id="FLUX_VALUE" value="0" units="mmol_per_gDW_per_hr"/>
            <parameter id="REDUCED_COST" value="0"/>
          </listOfParameters>
        </kineticLaw>
      </reaction>
      <reaction id="R_KARA2" name="ketol-acid reductoisomerase (2-Acetolactate)">
        <notes>
          <p>GENE_ASSOCIATION: SMc04346</p>
          <p>PROTEIN_ASSOCIATION: IlvC  </p>
          <p>SUBSYSTEM: Valine, Leucine and Isoleucine Biosynthesis</p>
          <p>PROTEIN_CLASS: EC-1.1.1.86</p>
        </notes>
        <listOfReactants>
          <speciesReference species="M_2ahbut"/>
          <speciesReference species="M_h"/>
          <speciesReference species="M_nadph"/>
        </listOfReactants>
        <listOfProducts>
          <speciesReference species="M_23dhmp"/>
          <speciesReference species="M_nadp"/>
        </listOfProducts>
        <kineticLaw>
          <listOfParameters>
            <parameter id="LOWER_BOUND" value="-999999" units="mmol_per_gDW_per_hr"/>
            <parameter id="UPPER_BOUND" value="999999" units="mmol_per_gDW_per_hr"/>
            <parameter id="OBJECTIVE_COEFFICIENT" value="0"/>
            <parameter id="FLUX_VALUE" value="0" units="mmol_per_gDW_per_hr"/>
            <parameter id="REDUCED_COST" value="0"/>
          </listOfParameters>
        </kineticLaw>
      </reaction>
      <reaction id="R_ACACT2r" name="acetyl-CoA C-acyltransferase (butanoyl-CoA)">
        <notes>
          <p>GENE_ASSOCIATION: (SM_b20589) OR (((SMa1450) OR (SMc00262) OR (SMc02228)) AND (SMc03879))</p>
          <p>PROTEIN_ASSOCIATION: PcaF  FadA  PhbA</p>
          <p>SUBSYSTEM: Fatty Acid Metabolism</p>
          <p>PROTEIN_CLASS: EC-2.3.1.16</p>
        </notes>
        <listOfReactants>
          <speciesReference species="M_accoa"/>
          <speciesReference species="M_btcoa"/>
        </listOfReactants>
        <listOfProducts>
          <speciesReference species="M_3ohcoa"/>
          <speciesReference species="M_coa"/>
        </listOfProducts>
        <kineticLaw>
          <listOfParameters>
            <parameter id="LOWER_BOUND" value="-999999" units="mmol_per_gDW_per_hr"/>
            <parameter id="UPPER_BOUND" value="999999" units="mmol_per_gDW_per_hr"/>
            <parameter id="OBJECTIVE_COEFFICIENT" value="0"/>
            <parameter id="FLUX_VALUE" value="0" units="mmol_per_gDW_per_hr"/>
            <parameter id="REDUCED_COST" value="0"/>
          </listOfParameters>
        </kineticLaw>
      </reaction>
      <reaction id="R_PRASCS" name="phosphoribosylaminoimidazolesuccinocarboxamide synthase">
        <notes>
          <p>GENE_ASSOCIATION: SMc00495</p>
          <p>PROTEIN_ASSOCIATION: PurC  </p>
          <p>SUBSYSTEM: Purine Metabolism</p>
          <p>PROTEIN_CLASS: EC-6.3.2.6</p>
        </notes>
        <listOfReactants>
          <speciesReference species="M_5aizc"/>
          <speciesReference species="M_asp-L"/>
          <speciesReference species="M_atp"/>
        </listOfReactants>
        <listOfProducts>
          <speciesReference species="M_25aics"/>
          <speciesReference species="M_adp"/>
          <speciesReference species="M_h"/>
          <speciesReference species="M_pi"/>
        </listOfProducts>
        <kineticLaw>
          <listOfParameters>
            <parameter id="LOWER_BOUND" value="-999999" units="mmol_per_gDW_per_hr"/>
            <parameter id="UPPER_BOUND" value="999999" units="mmol_per_gDW_per_hr"/>
            <parameter id="OBJECTIVE_COEFFICIENT" value="0"/>
            <parameter id="FLUX_VALUE" value="0" units="mmol_per_gDW_per_hr"/>
            <parameter id="REDUCED_COST" value="0"/>
          </listOfParameters>
        </kineticLaw>
      </reaction>
      <reaction id="R_PYOPT" name="dATP:pyruvate O2-phosphotransferase">
        <notes>
          <p>GENE_ASSOCIATION: (SMc04005) OR (SMc00595)</p>
          <p>PROTEIN_ASSOCIATION: PykA  Ndk</p>
          <p>SUBSYSTEM: Purine Metabolism</p>
          <p>PROTEIN_CLASS: EC-2.7.1.40</p>
        </notes>
        <listOfReactants>
          <speciesReference species="M_dadp"/>
          <speciesReference species="M_h"/>
          <speciesReference species="M_pep"/>
        </listOfReactants>
        <listOfProducts>
          <speciesReference species="M_datp"/>
          <speciesReference species="M_pyr"/>
        </listOfProducts>
        <kineticLaw>
          <listOfParameters>
            <parameter id="LOWER_BOUND" value="-999999" units="mmol_per_gDW_per_hr"/>
            <parameter id="UPPER_BOUND" value="999999" units="mmol_per_gDW_per_hr"/>
            <parameter id="OBJECTIVE_COEFFICIENT" value="0"/>
            <parameter id="FLUX_VALUE" value="0" units="mmol_per_gDW_per_hr"/>
            <parameter id="REDUCED_COST" value="0"/>
          </listOfParameters>
        </kineticLaw>
      </reaction>
      <reaction id="R_GLNS" name="glutamine synthetase" reversible="false">
        <notes>
          <p>GENE_ASSOCIATION: (SM_b20745) OR (SMc00762) OR (SMc00948) OR (SMc01594) OR (SMc01973) OR (SMc02352) OR (SMc02613)</p>
          <p>PROTEIN_ASSOCIATION: GlnII   GlnA     GlnT  </p>
          <p>SUBSYSTEM: Nitrogen Metabolism</p>
          <p>PROTEIN_CLASS: EC-6.3.1.2</p>
        </notes>
        <listOfReactants>
          <speciesReference species="M_atp"/>
          <speciesReference species="M_glu-L"/>
          <speciesReference species="M_nh4"/>
        </listOfReactants>
        <listOfProducts>
          <speciesReference species="M_adp"/>
          <speciesReference species="M_gln-L"/>
          <speciesReference species="M_h"/>
          <speciesReference species="M_pi"/>
        </listOfProducts>
        <kineticLaw>
          <listOfParameters>
            <parameter id="LOWER_BOUND" value="0" units="mmol_per_gDW_per_hr"/>
            <parameter id="UPPER_BOUND" value="999999" units="mmol_per_gDW_per_hr"/>
            <parameter id="OBJECTIVE_COEFFICIENT" value="0"/>
            <parameter id="FLUX_VALUE" value="0" units="mmol_per_gDW_per_hr"/>
            <parameter id="REDUCED_COST" value="0"/>
          </listOfParameters>
        </kineticLaw>
      </reaction>
      <reaction id="EX_[NifS]-SH" name="Exchange_Flux">
        <notes>
          <p>GENE_ASSOCIATION: </p>
          <p>PROTEIN_ASSOCIATION: </p>
          <p>SUBSYSTEM: S_</p>
          <p>PROTEIN_CLASS: </p>
        </notes>
        <listOfReactants>
          <speciesReference species="M_[NifS]-SH_e"/>
        </listOfReactants>
        <listOfProducts>
          <speciesReference species="M_[NifS]-SH_b"/>
        </listOfProducts>
        <kineticLaw>
          <listOfParameters>
            <parameter id="LOWER_BOUND" value="-999999" units="mmol_per_gDW_per_hr"/>
            <parameter id="UPPER_BOUND" value="999999" units="mmol_per_gDW_per_hr"/>
            <parameter id="OBJECTIVE_COEFFICIENT" value="0"/>
            <parameter id="FLUX_VALUE" value="0" units="mmol_per_gDW_per_hr"/>
            <parameter id="REDUCED_COST" value="0"/>
          </listOfParameters>
        </kineticLaw>
      </reaction>
      <reaction id="R_MCOATA" name="Malonyl-CoA-ACP transacylase">
        <notes>
          <p>GENE_ASSOCIATION: SMc00571</p>
          <p>PROTEIN_ASSOCIATION: FabD</p>
          <p>SUBSYSTEM: Fatty Acid Biosynthesis</p>
          <p>PROTEIN_CLASS: EC-2.3.1.39</p>
        </notes>
        <listOfReactants>
          <speciesReference species="M_ACP"/>
          <speciesReference species="M_malcoa"/>
        </listOfReactants>
        <listOfProducts>
          <speciesReference species="M_coa"/>
          <speciesReference species="M_malACP"/>
        </listOfProducts>
        <kineticLaw>
          <listOfParameters>
            <parameter id="LOWER_BOUND" value="-999999" units="mmol_per_gDW_per_hr"/>
            <parameter id="UPPER_BOUND" value="999999" units="mmol_per_gDW_per_hr"/>
            <parameter id="OBJECTIVE_COEFFICIENT" value="0"/>
            <parameter id="FLUX_VALUE" value="0" units="mmol_per_gDW_per_hr"/>
            <parameter id="REDUCED_COST" value="0"/>
          </listOfParameters>
        </kineticLaw>
      </reaction>
      <reaction id="R_DDPGLCN" name="5-dehydro-2-deoxyphosphogluconate aldolase" reversible="false">
        <notes>
          <p>GENE_ASSOCIATION: </p>
          <p>PROTEIN_ASSOCIATION: </p>
          <p>SUBSYSTEM: Inositol Phosphate Metabolism</p>
          <p>PROTEIN_CLASS: EC-4.1.2.29</p>
        </notes>
        <listOfReactants>
          <speciesReference species="M_dkhp"/>
        </listOfReactants>
        <listOfProducts>
          <speciesReference species="M_msa"/>
          <speciesReference species="M_dhap"/>
        </listOfProducts>
        <kineticLaw>
          <listOfParameters>
            <parameter id="LOWER_BOUND" value="0" units="mmol_per_gDW_per_hr"/>
            <parameter id="UPPER_BOUND" value="999999" units="mmol_per_gDW_per_hr"/>
            <parameter id="OBJECTIVE_COEFFICIENT" value="0"/>
            <parameter id="FLUX_VALUE" value="0" units="mmol_per_gDW_per_hr"/>
            <parameter id="REDUCED_COST" value="0"/>
          </listOfParameters>
        </kineticLaw>
      </reaction>
      <reaction id="R_PC" name="pyruvate carboxylase" reversible="false">
        <notes>
          <p>GENE_ASSOCIATION: SMc03895</p>
          <p>PROTEIN_ASSOCIATION: Cyc  </p>
          <p>SUBSYSTEM: Glycolysis / Gluconeogenesis</p>
          <p>PROTEIN_CLASS: EC-6.4.1.1</p>
        </notes>
        <listOfReactants>
          <speciesReference species="M_atp"/>
          <speciesReference species="M_hco3"/>
          <speciesReference species="M_pyr"/>
        </listOfReactants>
        <listOfProducts>
          <speciesReference species="M_adp"/>
          <speciesReference species="M_h"/>
          <speciesReference species="M_oaa"/>
          <speciesReference species="M_pi"/>
        </listOfProducts>
        <kineticLaw>
          <listOfParameters>
            <parameter id="LOWER_BOUND" value="0" units="mmol_per_gDW_per_hr"/>
            <parameter id="UPPER_BOUND" value="999999" units="mmol_per_gDW_per_hr"/>
            <parameter id="OBJECTIVE_COEFFICIENT" value="0"/>
            <parameter id="FLUX_VALUE" value="0" units="mmol_per_gDW_per_hr"/>
            <parameter id="REDUCED_COST" value="0"/>
          </listOfParameters>
        </kineticLaw>
      </reaction>
      <reaction id="R_ACOAD5f" name="acyl-CoA dehydrogenase (dodecanoyl-CoA)">
        <notes>
          <p>GENE_ASSOCIATION: SMc01639</p>
          <p>PROTEIN_ASSOCIATION: </p>
          <p>SUBSYSTEM: Fatty Acid Metabolism</p>
          <p>PROTEIN_CLASS: EC-1.3.99.3</p>
        </notes>
        <listOfReactants>
          <speciesReference species="M_ddcacoa"/>
          <speciesReference species="M_fad"/>
        </listOfReactants>
        <listOfProducts>
          <speciesReference species="M_dd2coa"/>
          <speciesReference species="M_fadh2"/>
        </listOfProducts>
        <kineticLaw>
          <listOfParameters>
            <parameter id="LOWER_BOUND" value="-999999" units="mmol_per_gDW_per_hr"/>
            <parameter id="UPPER_BOUND" value="999999" units="mmol_per_gDW_per_hr"/>
            <parameter id="OBJECTIVE_COEFFICIENT" value="0"/>
            <parameter id="FLUX_VALUE" value="0" units="mmol_per_gDW_per_hr"/>
            <parameter id="REDUCED_COST" value="0"/>
          </listOfParameters>
        </kineticLaw>
      </reaction>
      <reaction id="R_IG3PS" name="Imidazole-glycerol-3-phosphate synthase" reversible="false">
        <notes>
          <p>GENE_ASSOCIATION: (SMc02569) AND (SMc02572)</p>
          <p>PROTEIN_ASSOCIATION: HisF  HisH</p>
          <p>SUBSYSTEM: Histidine Metabolism</p>
          <p>PROTEIN_CLASS: EC-4.1.3.-</p>
        </notes>
        <listOfReactants>
          <speciesReference species="M_gln-L"/>
          <speciesReference species="M_prlp"/>
        </listOfReactants>
        <listOfProducts>
          <speciesReference species="M_aicar"/>
          <speciesReference species="M_eig3p"/>
          <speciesReference species="M_glu-L"/>
          <speciesReference species="M_h"/>
        </listOfProducts>
        <kineticLaw>
          <listOfParameters>
            <parameter id="LOWER_BOUND" value="0" units="mmol_per_gDW_per_hr"/>
            <parameter id="UPPER_BOUND" value="999999" units="mmol_per_gDW_per_hr"/>
            <parameter id="OBJECTIVE_COEFFICIENT" value="0"/>
            <parameter id="FLUX_VALUE" value="0" units="mmol_per_gDW_per_hr"/>
            <parameter id="REDUCED_COST" value="0"/>
          </listOfParameters>
        </kineticLaw>
      </reaction>
      <reaction id="R_HACD5" name="3-hydroxyacyl-CoA dehydrogenase (3-oxododecanoyl-CoA)">
        <notes>
          <p>GENE_ASSOCIATION: SMc02227</p>
          <p>PROTEIN_ASSOCIATION: FadB  </p>
          <p>SUBSYSTEM: Fatty Acid Metabolism</p>
          <p>PROTEIN_CLASS: EC-1.1.1.35</p>
        </notes>
        <listOfReactants>
          <speciesReference species="M_3hddcoa"/>
          <speciesReference species="M_nad"/>
        </listOfReactants>
        <listOfProducts>
          <speciesReference species="M_3oddcoa"/>
          <speciesReference species="M_h"/>
          <speciesReference species="M_nadh"/>
        </listOfProducts>
        <kineticLaw>
          <listOfParameters>
            <parameter id="LOWER_BOUND" value="-999999" units="mmol_per_gDW_per_hr"/>
            <parameter id="UPPER_BOUND" value="999999" units="mmol_per_gDW_per_hr"/>
            <parameter id="OBJECTIVE_COEFFICIENT" value="0"/>
            <parameter id="FLUX_VALUE" value="0" units="mmol_per_gDW_per_hr"/>
            <parameter id="REDUCED_COST" value="0"/>
          </listOfParameters>
        </kineticLaw>
      </reaction>
      <reaction id="R_DHAD2" name="Dihydroxy-acid dehydratase (2,3-dihydroxy-3-methylpentanoate)" reversible="false">
        <notes>
          <p>GENE_ASSOCIATION: (SM_b20115) OR (SM_b20890) OR (SMa0235) OR (SMc00884) OR (SMc04045) OR (SMc04144)</p>
          <p>PROTEIN_ASSOCIATION: IlvD4  IlvD5   IlvD1 IlvD2 IlvD4</p>
          <p>SUBSYSTEM: Valine, Leucine and Isoleucine Biosynthesis</p>
          <p>PROTEIN_CLASS: EC-4.2.1.9</p>
        </notes>
        <listOfReactants>
          <speciesReference species="M_23dhmp"/>
        </listOfReactants>
        <listOfProducts>
          <speciesReference species="M_3mop"/>
          <speciesReference species="M_h2o"/>
        </listOfProducts>
        <kineticLaw>
          <listOfParameters>
            <parameter id="LOWER_BOUND" value="0" units="mmol_per_gDW_per_hr"/>
            <parameter id="UPPER_BOUND" value="999999" units="mmol_per_gDW_per_hr"/>
            <parameter id="OBJECTIVE_COEFFICIENT" value="0"/>
            <parameter id="FLUX_VALUE" value="0" units="mmol_per_gDW_per_hr"/>
            <parameter id="REDUCED_COST" value="0"/>
          </listOfParameters>
        </kineticLaw>
      </reaction>
      <reaction id="R_SAFES" name="sulphur atom for Fe–S cluster biogenesis" reversible="false">
        <notes>
          <p>GENE_ASSOCIATION: SMc00529</p>
          <p>PROTEIN_ASSOCIATION: NifS</p>
          <p>SUBSYSTEM: Sulfur Metabolism</p>
          <p>PROTEIN_CLASS: EC-2.8.1.7</p>
        </notes>
        <listOfReactants>
          <speciesReference species="M_cys-L"/>
          <speciesReference species="M_[NifS]-SH"/>
        </listOfReactants>
        <listOfProducts>
          <speciesReference species="M_ala-L"/>
          <speciesReference species="M_[NifS]-SH2"/>
          <speciesReference species="M_s2"/>
        </listOfProducts>
        <kineticLaw>
          <listOfParameters>
            <parameter id="LOWER_BOUND" value="0" units="mmol_per_gDW_per_hr"/>
            <parameter id="UPPER_BOUND" value="999999" units="mmol_per_gDW_per_hr"/>
            <parameter id="OBJECTIVE_COEFFICIENT" value="0"/>
            <parameter id="FLUX_VALUE" value="0" units="mmol_per_gDW_per_hr"/>
            <parameter id="REDUCED_COST" value="0"/>
          </listOfParameters>
        </kineticLaw>
      </reaction>
      <reaction id="EX_n2" name="Exchange_Flux">
        <notes>
          <p>GENE_ASSOCIATION: </p>
          <p>PROTEIN_ASSOCIATION: </p>
          <p>SUBSYSTEM: S_</p>
          <p>PROTEIN_CLASS: </p>
        </notes>
        <listOfReactants>
          <speciesReference species="M_n2_e"/>
        </listOfReactants>
        <listOfProducts>
          <speciesReference species="M_n2_b"/>
        </listOfProducts>
        <kineticLaw>
          <listOfParameters>
            <parameter id="LOWER_BOUND" value="-999999" units="mmol_per_gDW_per_hr"/>
            <parameter id="UPPER_BOUND" value="0" units="mmol_per_gDW_per_hr"/>
            <parameter id="OBJECTIVE_COEFFICIENT" value="0"/>
            <parameter id="FLUX_VALUE" value="0" units="mmol_per_gDW_per_hr"/>
            <parameter id="REDUCED_COST" value="0"/>
          </listOfParameters>
        </kineticLaw>
      </reaction>
      <reaction id="R_3OAR120" name="3-oxoacyl-[acyl-carrier-protein] reductase (n-C12:0)">
        <notes>
          <p>GENE_ASSOCIATION: (SM_b20493) OR (SMa0854) OR (SMa0959) OR (SMc01157) OR (SMc00572)</p>
          <p>PROTEIN_ASSOCIATION: FadG</p>
          <p>SUBSYSTEM: Fatty Acid Biosynthesis</p>
          <p>PROTEIN_CLASS: EC-1.1.1.100</p>
        </notes>
        <listOfReactants>
          <speciesReference species="M_3oddecACP"/>
          <speciesReference species="M_h"/>
          <speciesReference species="M_nadph"/>
        </listOfReactants>
        <listOfProducts>
          <speciesReference species="M_3hddecACP"/>
          <speciesReference species="M_nadp"/>
        </listOfProducts>
        <kineticLaw>
          <listOfParameters>
            <parameter id="LOWER_BOUND" value="-999999" units="mmol_per_gDW_per_hr"/>
            <parameter id="UPPER_BOUND" value="999999" units="mmol_per_gDW_per_hr"/>
            <parameter id="OBJECTIVE_COEFFICIENT" value="0"/>
            <parameter id="FLUX_VALUE" value="0" units="mmol_per_gDW_per_hr"/>
            <parameter id="REDUCED_COST" value="0"/>
          </listOfParameters>
        </kineticLaw>
      </reaction>
      <reaction id="R_ACACT1r" name="acetyl-CoA C-acetyltransferase">
        <notes>
          <p>GENE_ASSOCIATION: ((SMa1450) OR (SMc00262) OR (SMc02228)) AND (SMc03879)</p>
          <p>PROTEIN_ASSOCIATION: FadA  PhbA</p>
          <p>SUBSYSTEM: Fatty Acid Metabolism</p>
          <p>PROTEIN_CLASS: EC-2.3.1.9</p>
        </notes>
        <listOfReactants>
          <speciesReference species="M_accoa" stoichiometry="2"/>
        </listOfReactants>
        <listOfProducts>
          <speciesReference species="M_aacoa"/>
          <speciesReference species="M_coa"/>
        </listOfProducts>
        <kineticLaw>
          <listOfParameters>
            <parameter id="LOWER_BOUND" value="-999999" units="mmol_per_gDW_per_hr"/>
            <parameter id="UPPER_BOUND" value="999999" units="mmol_per_gDW_per_hr"/>
            <parameter id="OBJECTIVE_COEFFICIENT" value="0"/>
            <parameter id="FLUX_VALUE" value="0" units="mmol_per_gDW_per_hr"/>
            <parameter id="REDUCED_COST" value="0"/>
          </listOfParameters>
        </kineticLaw>
      </reaction>
      <reaction id="R_SERD_Lr" name="L-serine deaminase (rev)">
        <notes>
          <p>GENE_ASSOCIATION: SMc01256</p>
          <p>PROTEIN_ASSOCIATION: Sda  </p>
          <p>SUBSYSTEM: Glycine, Serine, and Threonine Metabolism</p>
          <p>PROTEIN_CLASS: EC-4.3.1.17</p>
        </notes>
        <listOfReactants>
          <speciesReference species="M_ser-L"/>
        </listOfReactants>
        <listOfProducts>
          <speciesReference species="M_nh4"/>
          <speciesReference species="M_pyr"/>
        </listOfProducts>
        <kineticLaw>
          <listOfParameters>
            <parameter id="LOWER_BOUND" value="-999999" units="mmol_per_gDW_per_hr"/>
            <parameter id="UPPER_BOUND" value="999999" units="mmol_per_gDW_per_hr"/>
            <parameter id="OBJECTIVE_COEFFICIENT" value="0"/>
            <parameter id="FLUX_VALUE" value="0" units="mmol_per_gDW_per_hr"/>
            <parameter id="REDUCED_COST" value="0"/>
          </listOfParameters>
        </kineticLaw>
      </reaction>
      <reaction id="R_NT5C" name="5&apos;-nucleotidase" reversible="false">
        <notes>
          <p>GENE_ASSOCIATION: (SMc02063) OR (SMc04018)</p>
          <p>PROTEIN_ASSOCIATION: SurE   </p>
          <p>SUBSYSTEM: Nicotinate and Nicotinamide</p>
          <p>PROTEIN_CLASS: EC-3.1.3.5</p>
        </notes>
        <listOfReactants>
          <speciesReference species="M_h2o"/>
          <speciesReference species="M_nicrnt"/>
        </listOfReactants>
        <listOfProducts>
          <speciesReference species="M_nicrns"/>
          <speciesReference species="M_pi"/>
        </listOfProducts>
        <kineticLaw>
          <listOfParameters>
            <parameter id="LOWER_BOUND" value="0" units="mmol_per_gDW_per_hr"/>
            <parameter id="UPPER_BOUND" value="999999" units="mmol_per_gDW_per_hr"/>
            <parameter id="OBJECTIVE_COEFFICIENT" value="0"/>
            <parameter id="FLUX_VALUE" value="0" units="mmol_per_gDW_per_hr"/>
            <parameter id="REDUCED_COST" value="0"/>
          </listOfParameters>
        </kineticLaw>
      </reaction>
      <reaction id="R_PPBNGS" name="porphobilinogen synthase" reversible="false">
        <notes>
          <p>GENE_ASSOCIATION: SMc01766</p>
          <p>PROTEIN_ASSOCIATION: HemB</p>
          <p>SUBSYSTEM: Porphyrin and Chlorophyll Metabolism</p>
          <p>PROTEIN_CLASS: EC-4.2.1.24</p>
        </notes>
        <listOfReactants>
          <speciesReference species="M_5aop" stoichiometry="2"/>
        </listOfReactants>
        <listOfProducts>
          <speciesReference species="M_h"/>
          <speciesReference species="M_h2o" stoichiometry="2"/>
          <speciesReference species="M_ppbng"/>
        </listOfProducts>
        <kineticLaw>
          <listOfParameters>
            <parameter id="LOWER_BOUND" value="0" units="mmol_per_gDW_per_hr"/>
            <parameter id="UPPER_BOUND" value="999999" units="mmol_per_gDW_per_hr"/>
            <parameter id="OBJECTIVE_COEFFICIENT" value="0"/>
            <parameter id="FLUX_VALUE" value="0" units="mmol_per_gDW_per_hr"/>
            <parameter id="REDUCED_COST" value="0"/>
          </listOfParameters>
        </kineticLaw>
      </reaction>
      <reaction id="R_PGK" name="phosphoglycerate kinase">
        <notes>
          <p>GENE_ASSOCIATION: SMc03981</p>
          <p>PROTEIN_ASSOCIATION: Pgk  </p>
          <p>SUBSYSTEM: Glycolysis / Gluconeogenesis</p>
          <p>PROTEIN_CLASS: EC-2.7.2.3</p>
        </notes>
        <listOfReactants>
          <speciesReference species="M_3pg"/>
          <speciesReference species="M_atp"/>
        </listOfReactants>
        <listOfProducts>
          <speciesReference species="M_13dpg"/>
          <speciesReference species="M_adp"/>
        </listOfProducts>
        <kineticLaw>
          <listOfParameters>
            <parameter id="LOWER_BOUND" value="-999999" units="mmol_per_gDW_per_hr"/>
            <parameter id="UPPER_BOUND" value="999999" units="mmol_per_gDW_per_hr"/>
            <parameter id="OBJECTIVE_COEFFICIENT" value="0"/>
            <parameter id="FLUX_VALUE" value="0" units="mmol_per_gDW_per_hr"/>
            <parameter id="REDUCED_COST" value="0"/>
          </listOfParameters>
        </kineticLaw>
      </reaction>
      <reaction id="R_ANPRT" name="anthranilate phosphoribosyltransferase" reversible="false">
        <notes>
          <p>GENE_ASSOCIATION: SMc00235</p>
          <p>PROTEIN_ASSOCIATION: TrpD  </p>
          <p>SUBSYSTEM: Phenylalanine Tyrosine Tryptophan Biosynthesis</p>
          <p>PROTEIN_CLASS: EC-2.4.2.18</p>
        </notes>
        <listOfReactants>
          <speciesReference species="M_anth"/>
          <speciesReference species="M_prpp"/>
        </listOfReactants>
        <listOfProducts>
          <speciesReference species="M_ppi"/>
          <speciesReference species="M_pran"/>
        </listOfProducts>
        <kineticLaw>
          <listOfParameters>
            <parameter id="LOWER_BOUND" value="0" units="mmol_per_gDW_per_hr"/>
            <parameter id="UPPER_BOUND" value="999999" units="mmol_per_gDW_per_hr"/>
            <parameter id="OBJECTIVE_COEFFICIENT" value="0"/>
            <parameter id="FLUX_VALUE" value="0" units="mmol_per_gDW_per_hr"/>
            <parameter id="REDUCED_COST" value="0"/>
          </listOfParameters>
        </kineticLaw>
      </reaction>
      <reaction id="R_ALATRS" name="Alanyl-tRNA synthetase" reversible="false">
        <notes>
          <p>GENE_ASSOCIATION: SMc00475</p>
          <p>PROTEIN_ASSOCIATION: AlaS  </p>
          <p>SUBSYSTEM: Alanine, Aspartate and Glutamate metabolism</p>
          <p>PROTEIN_CLASS: EC-6.1.1.7</p>
        </notes>
        <listOfReactants>
          <speciesReference species="M_ala-L"/>
          <speciesReference species="M_atp"/>
          <speciesReference species="M_trnaala"/>
        </listOfReactants>
        <listOfProducts>
          <speciesReference species="M_alatrna"/>
          <speciesReference species="M_amp"/>
          <speciesReference species="M_ppi"/>
        </listOfProducts>
        <kineticLaw>
          <listOfParameters>
            <parameter id="LOWER_BOUND" value="0" units="mmol_per_gDW_per_hr"/>
            <parameter id="UPPER_BOUND" value="999999" units="mmol_per_gDW_per_hr"/>
            <parameter id="OBJECTIVE_COEFFICIENT" value="0"/>
            <parameter id="FLUX_VALUE" value="0" units="mmol_per_gDW_per_hr"/>
            <parameter id="REDUCED_COST" value="0"/>
          </listOfParameters>
        </kineticLaw>
      </reaction>
      <reaction id="R_ACKr" name="acetate kinase">
        <notes>
          <p>GENE_ASSOCIATION: SM_b21184</p>
          <p>PROTEIN_ASSOCIATION: AcsA2</p>
          <p>SUBSYSTEM: Glycolysis / Gluconeogenesis</p>
          <p>PROTEIN_CLASS: EC-2.7.2.1</p>
        </notes>
        <listOfReactants>
          <speciesReference species="M_ac"/>
          <speciesReference species="M_atp"/>
        </listOfReactants>
        <listOfProducts>
          <speciesReference species="M_actp"/>
          <speciesReference species="M_adp"/>
        </listOfProducts>
        <kineticLaw>
          <listOfParameters>
            <parameter id="LOWER_BOUND" value="-999999" units="mmol_per_gDW_per_hr"/>
            <parameter id="UPPER_BOUND" value="999999" units="mmol_per_gDW_per_hr"/>
            <parameter id="OBJECTIVE_COEFFICIENT" value="0"/>
            <parameter id="FLUX_VALUE" value="0" units="mmol_per_gDW_per_hr"/>
            <parameter id="REDUCED_COST" value="0"/>
          </listOfParameters>
        </kineticLaw>
      </reaction>
      <reaction id="R_DCTPD2" name="dCTP deaminase" reversible="false">
        <notes>
          <p>GENE_ASSOCIATION: SMc02218</p>
          <p>PROTEIN_ASSOCIATION:  </p>
          <p>SUBSYSTEM: Pyrimidine Metabolism</p>
          <p>PROTEIN_CLASS: EC-3.5.4.13</p>
        </notes>
        <listOfReactants>
          <speciesReference species="M_ctp"/>
          <speciesReference species="M_h"/>
          <speciesReference species="M_h2o"/>
        </listOfReactants>
        <listOfProducts>
          <speciesReference species="M_nh4"/>
          <speciesReference species="M_utp"/>
        </listOfProducts>
        <kineticLaw>
          <listOfParameters>
            <parameter id="LOWER_BOUND" value="0" units="mmol_per_gDW_per_hr"/>
            <parameter id="UPPER_BOUND" value="999999" units="mmol_per_gDW_per_hr"/>
            <parameter id="OBJECTIVE_COEFFICIENT" value="0"/>
            <parameter id="FLUX_VALUE" value="0" units="mmol_per_gDW_per_hr"/>
            <parameter id="REDUCED_COST" value="0"/>
          </listOfParameters>
        </kineticLaw>
      </reaction>
      <reaction id="R_PHETRS" name="Phenylalanyl-tRNA synthetase" reversible="false">
        <notes>
          <p>GENE_ASSOCIATION: (SMc00365) AND (SMc00366)</p>
          <p>PROTEIN_ASSOCIATION: PheS  PheT  </p>
          <p>SUBSYSTEM: Phenylalanine Tyrosine Tryptophan Biosynthesis</p>
          <p>PROTEIN_CLASS: EC-6.1.1.20</p>
        </notes>
        <listOfReactants>
          <speciesReference species="M_atp"/>
          <speciesReference species="M_phe-L"/>
          <speciesReference species="M_trnaphe"/>
        </listOfReactants>
        <listOfProducts>
          <speciesReference species="M_amp"/>
          <speciesReference species="M_phetrna"/>
          <speciesReference species="M_ppi"/>
        </listOfProducts>
        <kineticLaw>
          <listOfParameters>
            <parameter id="LOWER_BOUND" value="0" units="mmol_per_gDW_per_hr"/>
            <parameter id="UPPER_BOUND" value="999999" units="mmol_per_gDW_per_hr"/>
            <parameter id="OBJECTIVE_COEFFICIENT" value="0"/>
            <parameter id="FLUX_VALUE" value="0" units="mmol_per_gDW_per_hr"/>
            <parameter id="REDUCED_COST" value="0"/>
          </listOfParameters>
        </kineticLaw>
      </reaction>
      <reaction id="R_GLYAT" name="glycine C-acetyltransferase">
        <notes>
          <p>GENE_ASSOCIATION: SMc01565</p>
          <p>PROTEIN_ASSOCIATION: Kbl  </p>
          <p>SUBSYSTEM: Glycine, Serine, and Threonine Metabolism</p>
          <p>PROTEIN_CLASS: EC-2.3.1.29</p>
        </notes>
        <listOfReactants>
          <speciesReference species="M_accoa"/>
          <speciesReference species="M_gly"/>
        </listOfReactants>
        <listOfProducts>
          <speciesReference species="M_2aobut"/>
          <speciesReference species="M_coa"/>
        </listOfProducts>
        <kineticLaw>
          <listOfParameters>
            <parameter id="LOWER_BOUND" value="-999999" units="mmol_per_gDW_per_hr"/>
            <parameter id="UPPER_BOUND" value="999999" units="mmol_per_gDW_per_hr"/>
            <parameter id="OBJECTIVE_COEFFICIENT" value="0"/>
            <parameter id="FLUX_VALUE" value="0" units="mmol_per_gDW_per_hr"/>
            <parameter id="REDUCED_COST" value="0"/>
          </listOfParameters>
        </kineticLaw>
      </reaction>
      <reaction id="R_MCSNAH" name="5-Methylcytosine aminohydrolase" reversible="false">
        <notes>
          <p>GENE_ASSOCIATION: (SMc01361) AND (SMc02166)</p>
          <p>PROTEIN_ASSOCIATION:  PyrC  </p>
          <p>SUBSYSTEM: Pyrimidine Metabolism</p>
          <p>PROTEIN_CLASS: EC-3.5.2.3</p>
        </notes>
        <listOfReactants>
          <speciesReference species="M_5mcsn"/>
          <speciesReference species="M_h"/>
          <speciesReference species="M_h2o"/>
        </listOfReactants>
        <listOfProducts>
          <speciesReference species="M_nh4"/>
          <speciesReference species="M_thym"/>
        </listOfProducts>
        <kineticLaw>
          <listOfParameters>
            <parameter id="LOWER_BOUND" value="0" units="mmol_per_gDW_per_hr"/>
            <parameter id="UPPER_BOUND" value="999999" units="mmol_per_gDW_per_hr"/>
            <parameter id="OBJECTIVE_COEFFICIENT" value="0"/>
            <parameter id="FLUX_VALUE" value="0" units="mmol_per_gDW_per_hr"/>
            <parameter id="REDUCED_COST" value="0"/>
          </listOfParameters>
        </kineticLaw>
      </reaction>
      <reaction id="R_IND" name="inosose dehydratase">
        <notes>
          <p>GENE_ASSOCIATION: SMc00433</p>
          <p>PROTEIN_ASSOCIATION: IolE</p>
          <p>SUBSYSTEM: Inositol Phosphate Metabolism</p>
          <p>PROTEIN_CLASS: EC-4.2.1.44</p>
        </notes>
        <listOfReactants>
          <speciesReference species="M_2ins"/>
        </listOfReactants>
        <listOfProducts>
          <speciesReference species="M_thchd"/>
          <speciesReference species="M_h2o"/>
        </listOfProducts>
        <kineticLaw>
          <listOfParameters>
            <parameter id="LOWER_BOUND" value="-999999" units="mmol_per_gDW_per_hr"/>
            <parameter id="UPPER_BOUND" value="999999" units="mmol_per_gDW_per_hr"/>
            <parameter id="OBJECTIVE_COEFFICIENT" value="0"/>
            <parameter id="FLUX_VALUE" value="0" units="mmol_per_gDW_per_hr"/>
            <parameter id="REDUCED_COST" value="0"/>
          </listOfParameters>
        </kineticLaw>
      </reaction>
      <reaction id="R_BUP" name="beta-ureidopropionase" reversible="false">
        <notes>
          <p>GENE_ASSOCIATION: SMc01820</p>
          <p>PROTEIN_ASSOCIATION:  </p>
          <p>SUBSYSTEM: Pyrimidine Metabolism</p>
          <p>PROTEIN_CLASS: EC-3.5.1.6</p>
        </notes>
        <listOfReactants>
          <speciesReference species="M_3uib"/>
          <speciesReference species="M_h" stoichiometry="2"/>
          <speciesReference species="M_h2o"/>
        </listOfReactants>
        <listOfProducts>
          <speciesReference species="M_3aib"/>
          <speciesReference species="M_co2"/>
          <speciesReference species="M_nh4"/>
        </listOfProducts>
        <kineticLaw>
          <listOfParameters>
            <parameter id="LOWER_BOUND" value="0" units="mmol_per_gDW_per_hr"/>
            <parameter id="UPPER_BOUND" value="999999" units="mmol_per_gDW_per_hr"/>
            <parameter id="OBJECTIVE_COEFFICIENT" value="0"/>
            <parameter id="FLUX_VALUE" value="0" units="mmol_per_gDW_per_hr"/>
            <parameter id="REDUCED_COST" value="0"/>
          </listOfParameters>
        </kineticLaw>
      </reaction>
      <reaction id="R_ACACT4r" name="acetyl-CoA C-acyltransferase (octanoyl-CoA)">
        <notes>
          <p>GENE_ASSOCIATION: SM_b20589</p>
          <p>PROTEIN_ASSOCIATION: PcaF</p>
          <p>SUBSYSTEM: Fatty Acid Metabolism</p>
          <p>PROTEIN_CLASS: EC-2.3.1.16</p>
        </notes>
        <listOfReactants>
          <speciesReference species="M_accoa"/>
          <speciesReference species="M_occoa"/>
        </listOfReactants>
        <listOfProducts>
          <speciesReference species="M_3odcoa"/>
          <speciesReference species="M_coa"/>
        </listOfProducts>
        <kineticLaw>
          <listOfParameters>
            <parameter id="LOWER_BOUND" value="-999999" units="mmol_per_gDW_per_hr"/>
            <parameter id="UPPER_BOUND" value="999999" units="mmol_per_gDW_per_hr"/>
            <parameter id="OBJECTIVE_COEFFICIENT" value="0"/>
            <parameter id="FLUX_VALUE" value="0" units="mmol_per_gDW_per_hr"/>
            <parameter id="REDUCED_COST" value="0"/>
          </listOfParameters>
        </kineticLaw>
      </reaction>
      <reaction id="R_3OAS80" name="3-oxoacyl-[acyl-carrier-protein] synthase (n-C8:0)" reversible="false">
        <notes>
          <p>GENE_ASSOCIATION: (SMc00327) OR (SMa0853) OR (SMc00574) OR (SMc04273) OR (SMc04275)</p>
          <p>PROTEIN_ASSOCIATION: FabB  FabF  NodE</p>
          <p>SUBSYSTEM: Fatty Acid Biosynthesis</p>
          <p>PROTEIN_CLASS: EC-2.3.1.41</p>
        </notes>
        <listOfReactants>
          <speciesReference species="M_h"/>
          <speciesReference species="M_hexACP"/>
          <speciesReference species="M_malACP"/>
        </listOfReactants>
        <listOfProducts>
          <speciesReference species="M_3ooctACP"/>
          <speciesReference species="M_ACP"/>
          <speciesReference species="M_co2"/>
        </listOfProducts>
        <kineticLaw>
          <listOfParameters>
            <parameter id="LOWER_BOUND" value="0" units="mmol_per_gDW_per_hr"/>
            <parameter id="UPPER_BOUND" value="999999" units="mmol_per_gDW_per_hr"/>
            <parameter id="OBJECTIVE_COEFFICIENT" value="0"/>
            <parameter id="FLUX_VALUE" value="0" units="mmol_per_gDW_per_hr"/>
            <parameter id="REDUCED_COST" value="0"/>
          </listOfParameters>
        </kineticLaw>
      </reaction>
      <reaction id="R_ABTA" name="4-aminobutyrate transaminase" reversible="false">
        <notes>
          <p>GENE_ASSOCIATION: SM_b21186</p>
          <p>PROTEIN_ASSOCIATION: GabT  </p>
          <p>SUBSYSTEM: Nitrogen Metabolism</p>
          <p>PROTEIN_CLASS: EC-2.6.1.19</p>
        </notes>
        <listOfReactants>
          <speciesReference species="M_4abut"/>
          <speciesReference species="M_akg"/>
        </listOfReactants>
        <listOfProducts>
          <speciesReference species="M_glu-L"/>
          <speciesReference species="M_sucsal"/>
        </listOfProducts>
        <kineticLaw>
          <listOfParameters>
            <parameter id="LOWER_BOUND" value="0" units="mmol_per_gDW_per_hr"/>
            <parameter id="UPPER_BOUND" value="999999" units="mmol_per_gDW_per_hr"/>
            <parameter id="OBJECTIVE_COEFFICIENT" value="0"/>
            <parameter id="FLUX_VALUE" value="0" units="mmol_per_gDW_per_hr"/>
            <parameter id="REDUCED_COST" value="0"/>
          </listOfParameters>
        </kineticLaw>
      </reaction>
      <reaction id="R_3OAS60" name="3-oxoacyl-[acyl-carrier-protein] synthase (n-C6:0)" reversible="false">
        <notes>
          <p>GENE_ASSOCIATION: (SMc00327) OR (SMa0853) OR (SMc00574) OR (SMc04273) OR (SMc04275)</p>
          <p>PROTEIN_ASSOCIATION: FabB  FabF  NodE</p>
          <p>SUBSYSTEM: Fatty Acid Biosynthesis</p>
          <p>PROTEIN_CLASS: EC-2.3.1.41</p>
        </notes>
        <listOfReactants>
          <speciesReference species="M_butACP"/>
          <speciesReference species="M_h"/>
          <speciesReference species="M_malACP"/>
        </listOfReactants>
        <listOfProducts>
          <speciesReference species="M_3ohexACP"/>
          <speciesReference species="M_ACP"/>
          <speciesReference species="M_co2"/>
        </listOfProducts>
        <kineticLaw>
          <listOfParameters>
            <parameter id="LOWER_BOUND" value="0" units="mmol_per_gDW_per_hr"/>
            <parameter id="UPPER_BOUND" value="999999" units="mmol_per_gDW_per_hr"/>
            <parameter id="OBJECTIVE_COEFFICIENT" value="0"/>
            <parameter id="FLUX_VALUE" value="0" units="mmol_per_gDW_per_hr"/>
            <parameter id="REDUCED_COST" value="0"/>
          </listOfParameters>
        </kineticLaw>
      </reaction>
      <reaction id="R_NDPK4" name="nucleoside-diphosphate kinase (ATP:dTDP)">
        <notes>
          <p>GENE_ASSOCIATION: SMc00595</p>
          <p>PROTEIN_ASSOCIATION: Ndk  </p>
          <p>SUBSYSTEM: Pyrimidine Metabolism</p>
          <p>PROTEIN_CLASS: EC-2.7.4.6</p>
        </notes>
        <listOfReactants>
          <speciesReference species="M_atp"/>
          <speciesReference species="M_dtdp"/>
        </listOfReactants>
        <listOfProducts>
          <speciesReference species="M_adp"/>
          <speciesReference species="M_dttp"/>
        </listOfProducts>
        <kineticLaw>
          <listOfParameters>
            <parameter id="LOWER_BOUND" value="-999999" units="mmol_per_gDW_per_hr"/>
            <parameter id="UPPER_BOUND" value="999999" units="mmol_per_gDW_per_hr"/>
            <parameter id="OBJECTIVE_COEFFICIENT" value="0"/>
            <parameter id="FLUX_VALUE" value="0" units="mmol_per_gDW_per_hr"/>
            <parameter id="REDUCED_COST" value="0"/>
          </listOfParameters>
        </kineticLaw>
      </reaction>
      <reaction id="R_TKT2" name="transketolase">
        <notes>
          <p>GENE_ASSOCIATION: SMc03978</p>
          <p>PROTEIN_ASSOCIATION: CbbT   Tkt1  Tkt3</p>
          <p>SUBSYSTEM: Pentose Phosphate Pathway</p>
          <p>PROTEIN_CLASS: EC-2.2.1.1</p>
        </notes>
        <listOfReactants>
          <speciesReference species="M_e4p"/>
          <speciesReference species="M_xu5p-D"/>
        </listOfReactants>
        <listOfProducts>
          <speciesReference species="M_f6p"/>
          <speciesReference species="M_g3p"/>
        </listOfProducts>
        <kineticLaw>
          <listOfParameters>
            <parameter id="LOWER_BOUND" value="-999999" units="mmol_per_gDW_per_hr"/>
            <parameter id="UPPER_BOUND" value="999999" units="mmol_per_gDW_per_hr"/>
            <parameter id="OBJECTIVE_COEFFICIENT" value="0"/>
            <parameter id="FLUX_VALUE" value="0" units="mmol_per_gDW_per_hr"/>
            <parameter id="REDUCED_COST" value="0"/>
          </listOfParameters>
        </kineticLaw>
      </reaction>
      <reaction id="R_SADT" name="sulfate adenylyltransferase" reversible="false">
        <notes>
          <p>GENE_ASSOCIATION: ((SM_b21224) AND (SM_b21223)) OR ((SMa0855) AND (SMa0857)) OR ((SMc00090) AND (SMc00091))</p>
          <p>PROTEIN_ASSOCIATION: NodQ2  NodQ1  NodP2 NodP1  CysN CysD  </p>
          <p>SUBSYSTEM: Sulfur Metabolism</p>
          <p>PROTEIN_CLASS: EC-2.7.7.4</p>
        </notes>
        <listOfReactants>
          <speciesReference species="M_atp"/>
          <speciesReference species="M_h"/>
          <speciesReference species="M_so4"/>
        </listOfReactants>
        <listOfProducts>
          <speciesReference species="M_aps"/>
          <speciesReference species="M_ppi"/>
        </listOfProducts>
        <kineticLaw>
          <listOfParameters>
            <parameter id="LOWER_BOUND" value="0" units="mmol_per_gDW_per_hr"/>
            <parameter id="UPPER_BOUND" value="999999" units="mmol_per_gDW_per_hr"/>
            <parameter id="OBJECTIVE_COEFFICIENT" value="0"/>
            <parameter id="FLUX_VALUE" value="0" units="mmol_per_gDW_per_hr"/>
            <parameter id="REDUCED_COST" value="0"/>
          </listOfParameters>
        </kineticLaw>
      </reaction>
      <reaction id="R_DMPPS" name="1-hydroxy-2-methyl-2-(E)-butenyl 4-diphosphate reductase (dmpp)" reversible="false">
        <notes>
          <p>GENE_ASSOCIATION: SMc00016</p>
          <p>PROTEIN_ASSOCIATION: IspH LytB</p>
          <p>SUBSYSTEM: Terpenoid Backbone Biosynthesis</p>
          <p>PROTEIN_CLASS: EC-1.17.1.2</p>
        </notes>
        <listOfReactants>
          <speciesReference species="M_h"/>
          <speciesReference species="M_h2mb4p"/>
          <speciesReference species="M_nadh"/>
        </listOfReactants>
        <listOfProducts>
          <speciesReference species="M_dmpp"/>
          <speciesReference species="M_h2o"/>
          <speciesReference species="M_nad"/>
        </listOfProducts>
        <kineticLaw>
          <listOfParameters>
            <parameter id="LOWER_BOUND" value="0" units="mmol_per_gDW_per_hr"/>
            <parameter id="UPPER_BOUND" value="999999" units="mmol_per_gDW_per_hr"/>
            <parameter id="OBJECTIVE_COEFFICIENT" value="0"/>
            <parameter id="FLUX_VALUE" value="0" units="mmol_per_gDW_per_hr"/>
            <parameter id="REDUCED_COST" value="0"/>
          </listOfParameters>
        </kineticLaw>
      </reaction>
      <reaction id="R_AGPR" name="N-acetyl-g-glutamyl-phosphate reductase">
        <notes>
          <p>GENE_ASSOCIATION: SMc01801</p>
          <p>PROTEIN_ASSOCIATION: ArgC  </p>
          <p>SUBSYSTEM: Arginine and Proline Metabolism</p>
          <p>PROTEIN_CLASS: EC-1.2.1.38</p>
        </notes>
        <listOfReactants>
          <speciesReference species="M_acg5sa"/>
          <speciesReference species="M_nadp"/>
          <speciesReference species="M_pi"/>
        </listOfReactants>
        <listOfProducts>
          <speciesReference species="M_acg5p"/>
          <speciesReference species="M_h"/>
          <speciesReference species="M_nadph"/>
        </listOfProducts>
        <kineticLaw>
          <listOfParameters>
            <parameter id="LOWER_BOUND" value="-999999" units="mmol_per_gDW_per_hr"/>
            <parameter id="UPPER_BOUND" value="999999" units="mmol_per_gDW_per_hr"/>
            <parameter id="OBJECTIVE_COEFFICIENT" value="0"/>
            <parameter id="FLUX_VALUE" value="0" units="mmol_per_gDW_per_hr"/>
            <parameter id="REDUCED_COST" value="0"/>
          </listOfParameters>
        </kineticLaw>
      </reaction>
      <reaction id="R_CBL1abc" name="Cob(1)alamin transport via ABC system" reversible="false">
        <notes>
          <p>GENE_ASSOCIATION: </p>
          <p>PROTEIN_ASSOCIATION: </p>
          <p>SUBSYSTEM: Porphyrin and Chlorophyll Metabolism</p>
          <p>PROTEIN_CLASS: </p>
        </notes>
        <listOfReactants>
          <speciesReference species="M_atp"/>
          <speciesReference species="M_cbl1_e"/>
          <speciesReference species="M_h2o"/>
        </listOfReactants>
        <listOfProducts>
          <speciesReference species="M_adp"/>
          <speciesReference species="M_cbl1"/>
          <speciesReference species="M_h"/>
          <speciesReference species="M_pi"/>
        </listOfProducts>
        <kineticLaw>
          <listOfParameters>
            <parameter id="LOWER_BOUND" value="0" units="mmol_per_gDW_per_hr"/>
            <parameter id="UPPER_BOUND" value="999999" units="mmol_per_gDW_per_hr"/>
            <parameter id="OBJECTIVE_COEFFICIENT" value="0"/>
            <parameter id="FLUX_VALUE" value="0" units="mmol_per_gDW_per_hr"/>
            <parameter id="REDUCED_COST" value="0"/>
          </listOfParameters>
        </kineticLaw>
      </reaction>
      <reaction id="R_DPCOAK" name="dephospho-CoA kinase" reversible="false">
        <notes>
          <p>GENE_ASSOCIATION: SMc02790</p>
          <p>PROTEIN_ASSOCIATION: CoaE  </p>
          <p>SUBSYSTEM: Pantothenate and CoA Biosynthesis</p>
          <p>PROTEIN_CLASS: EC-2.7.1.24</p>
        </notes>
        <listOfReactants>
          <speciesReference species="M_atp"/>
          <speciesReference species="M_dpcoa"/>
        </listOfReactants>
        <listOfProducts>
          <speciesReference species="M_adp"/>
          <speciesReference species="M_coa"/>
          <speciesReference species="M_h"/>
        </listOfProducts>
        <kineticLaw>
          <listOfParameters>
            <parameter id="LOWER_BOUND" value="0" units="mmol_per_gDW_per_hr"/>
            <parameter id="UPPER_BOUND" value="999999" units="mmol_per_gDW_per_hr"/>
            <parameter id="OBJECTIVE_COEFFICIENT" value="0"/>
            <parameter id="FLUX_VALUE" value="0" units="mmol_per_gDW_per_hr"/>
            <parameter id="REDUCED_COST" value="0"/>
          </listOfParameters>
        </kineticLaw>
      </reaction>
      <reaction id="R_ACONTb" name="aconitase (half-reaction B, Isocitrate hydro-lyase)">
        <notes>
          <p>GENE_ASSOCIATION: SMc03846</p>
          <p>PROTEIN_ASSOCIATION: AcnA  </p>
          <p>SUBSYSTEM: TCA Cycle</p>
          <p>PROTEIN_CLASS: EC-4.2.1.3</p>
        </notes>
        <listOfReactants>
          <speciesReference species="M_acon-C"/>
          <speciesReference species="M_h2o"/>
        </listOfReactants>
        <listOfProducts>
          <speciesReference species="M_icit"/>
        </listOfProducts>
        <kineticLaw>
          <listOfParameters>
            <parameter id="LOWER_BOUND" value="-999999" units="mmol_per_gDW_per_hr"/>
            <parameter id="UPPER_BOUND" value="999999" units="mmol_per_gDW_per_hr"/>
            <parameter id="OBJECTIVE_COEFFICIENT" value="0"/>
            <parameter id="FLUX_VALUE" value="0" units="mmol_per_gDW_per_hr"/>
            <parameter id="REDUCED_COST" value="0"/>
          </listOfParameters>
        </kineticLaw>
      </reaction>
      <reaction id="R_THMt" name="thiamine transport" reversible="false">
        <notes>
          <p>GENE_ASSOCIATION: (SMc03869) AND (SMc03870) AND (SMc03871)</p>
          <p>PROTEIN_ASSOCIATION: TbpA ThiP ThiQ</p>
          <p>SUBSYSTEM: Transport</p>
          <p>PROTEIN_CLASS: </p>
        </notes>
        <listOfReactants>
          <speciesReference species="M_atp"/>
          <speciesReference species="M_h2o"/>
          <speciesReference species="M_thm_e"/>
        </listOfReactants>
        <listOfProducts>
          <speciesReference species="M_adp"/>
          <speciesReference species="M_h"/>
          <speciesReference species="M_pi"/>
          <speciesReference species="M_thm"/>
        </listOfProducts>
        <kineticLaw>
          <listOfParameters>
            <parameter id="LOWER_BOUND" value="0" units="mmol_per_gDW_per_hr"/>
            <parameter id="UPPER_BOUND" value="999999" units="mmol_per_gDW_per_hr"/>
            <parameter id="OBJECTIVE_COEFFICIENT" value="0"/>
            <parameter id="FLUX_VALUE" value="0" units="mmol_per_gDW_per_hr"/>
            <parameter id="REDUCED_COST" value="0"/>
          </listOfParameters>
        </kineticLaw>
      </reaction>
      <reaction id="R_ATPM" name="ATP maintenance requirement" reversible="false">
        <notes>
          <p>GENE_ASSOCIATION: </p>
          <p>PROTEIN_ASSOCIATION: #N/A!</p>
          <p>SUBSYSTEM: Oxidative Phosphorylation</p>
          <p>PROTEIN_CLASS: </p>
        </notes>
        <listOfReactants>
          <speciesReference species="M_atp"/>
          <speciesReference species="M_h2o"/>
        </listOfReactants>
        <listOfProducts>
          <speciesReference species="M_adp"/>
          <speciesReference species="M_h"/>
          <speciesReference species="M_pi"/>
        </listOfProducts>
        <kineticLaw>
          <listOfParameters>
            <parameter id="LOWER_BOUND" value="0" units="mmol_per_gDW_per_hr"/>
            <parameter id="UPPER_BOUND" value="999999" units="mmol_per_gDW_per_hr"/>
            <parameter id="OBJECTIVE_COEFFICIENT" value="0"/>
            <parameter id="FLUX_VALUE" value="0" units="mmol_per_gDW_per_hr"/>
            <parameter id="REDUCED_COST" value="0"/>
          </listOfParameters>
        </kineticLaw>
      </reaction>
      <reaction id="R_CYTD" name="cytidine deaminase" reversible="false">
        <notes>
          <p>GENE_ASSOCIATION: SMc04124</p>
          <p>PROTEIN_ASSOCIATION: Cdd  </p>
          <p>SUBSYSTEM: Pyrimidine Metabolism</p>
          <p>PROTEIN_CLASS: EC-3.5.4.5</p>
        </notes>
        <listOfReactants>
          <speciesReference species="M_cytd"/>
          <speciesReference species="M_h"/>
          <speciesReference species="M_h2o"/>
        </listOfReactants>
        <listOfProducts>
          <speciesReference species="M_nh4"/>
          <speciesReference species="M_uri"/>
        </listOfProducts>
        <kineticLaw>
          <listOfParameters>
            <parameter id="LOWER_BOUND" value="0" units="mmol_per_gDW_per_hr"/>
            <parameter id="UPPER_BOUND" value="999999" units="mmol_per_gDW_per_hr"/>
            <parameter id="OBJECTIVE_COEFFICIENT" value="0"/>
            <parameter id="FLUX_VALUE" value="0" units="mmol_per_gDW_per_hr"/>
            <parameter id="REDUCED_COST" value="0"/>
          </listOfParameters>
        </kineticLaw>
      </reaction>
      <reaction id="R_OF1" name="OF1" reversible="false">
        <notes>
          <p>GENE_ASSOCIATION: </p>
          <p>PROTEIN_ASSOCIATION: #N/A!</p>
          <p>SUBSYSTEM: Unassigned(OF)</p>
          <p>PROTEIN_CLASS: </p>
        </notes>
        <listOfReactants>
          <speciesReference species="M_ala-L"/>
          <speciesReference species="M_asp-L"/>
          <speciesReference species="M_arg-L"/>
          <speciesReference species="M_nh4"/>
          <speciesReference species="M_hdca"/>
          <speciesReference species="M_glycogen"/>
          <speciesReference species="M_CO-NFIX" stoichiometry="0.01"/>
          <speciesReference species="M_h" stoichiometry="3"/>
        </listOfReactants>
        <listOfProducts>
          <speciesReference species="M_ala-L_e"/>
          <speciesReference species="M_asp-L_e"/>
          <speciesReference species="M_nh4_e"/>
        </listOfProducts>
        <kineticLaw>
          <listOfParameters>
            <parameter id="LOWER_BOUND" value="0" units="mmol_per_gDW_per_hr"/>
            <parameter id="UPPER_BOUND" value="999999" units="mmol_per_gDW_per_hr"/>
            <parameter id="OBJECTIVE_COEFFICIENT" value="1"/>
            <parameter id="FLUX_VALUE" value="0" units="mmol_per_gDW_per_hr"/>
            <parameter id="REDUCED_COST" value="0"/>
          </listOfParameters>
        </kineticLaw>
      </reaction>
      <reaction id="R_NNDPR" name="nicotinate-nucleotide diphosphorylase (carboxylating)" reversible="false">
        <notes>
          <p>GENE_ASSOCIATION: SMc02598</p>
          <p>PROTEIN_ASSOCIATION: NadC  </p>
          <p>SUBSYSTEM: Nicotinate and Nicotinamide</p>
          <p>PROTEIN_CLASS: EC-2.4.2.19</p>
        </notes>
        <listOfReactants>
          <speciesReference species="M_h" stoichiometry="2"/>
          <speciesReference species="M_prpp"/>
          <speciesReference species="M_quln"/>
        </listOfReactants>
        <listOfProducts>
          <speciesReference species="M_co2"/>
          <speciesReference species="M_nicrnt"/>
          <speciesReference species="M_ppi"/>
        </listOfProducts>
        <kineticLaw>
          <listOfParameters>
            <parameter id="LOWER_BOUND" value="0" units="mmol_per_gDW_per_hr"/>
            <parameter id="UPPER_BOUND" value="999999" units="mmol_per_gDW_per_hr"/>
            <parameter id="OBJECTIVE_COEFFICIENT" value="0"/>
            <parameter id="FLUX_VALUE" value="0" units="mmol_per_gDW_per_hr"/>
            <parameter id="REDUCED_COST" value="0"/>
          </listOfParameters>
        </kineticLaw>
      </reaction>
      <reaction id="R_NTD5_a" name="5&apos;-nucleotidase (dTMP)" reversible="false">
        <notes>
          <p>GENE_ASSOCIATION: (SMc02063) OR (SMc04018)</p>
          <p>PROTEIN_ASSOCIATION: SurE   </p>
          <p>SUBSYSTEM: Nicotinate and Nicotinamide</p>
          <p>PROTEIN_CLASS: EC-3.1.3.5</p>
        </notes>
        <listOfReactants>
          <speciesReference species="M_h2o"/>
          <speciesReference species="M_nmn"/>
        </listOfReactants>
        <listOfProducts>
          <speciesReference species="M_pi"/>
          <speciesReference species="M_rnam"/>
        </listOfProducts>
        <kineticLaw>
          <listOfParameters>
            <parameter id="LOWER_BOUND" value="0" units="mmol_per_gDW_per_hr"/>
            <parameter id="UPPER_BOUND" value="999999" units="mmol_per_gDW_per_hr"/>
            <parameter id="OBJECTIVE_COEFFICIENT" value="0"/>
            <parameter id="FLUX_VALUE" value="0" units="mmol_per_gDW_per_hr"/>
            <parameter id="REDUCED_COST" value="0"/>
          </listOfParameters>
        </kineticLaw>
      </reaction>
      <reaction id="R_DHFR" name="dihydrofolate reductase">
        <notes>
          <p>GENE_ASSOCIATION: SMc01442</p>
          <p>PROTEIN_ASSOCIATION: FolA</p>
          <p>SUBSYSTEM: One carbon pool by folate</p>
          <p>PROTEIN_CLASS: EC-1.5.1.3</p>
        </notes>
        <listOfReactants>
          <speciesReference species="M_dhf"/>
          <speciesReference species="M_h"/>
          <speciesReference species="M_nadph"/>
        </listOfReactants>
        <listOfProducts>
          <speciesReference species="M_nadp"/>
          <speciesReference species="M_thf"/>
        </listOfProducts>
        <kineticLaw>
          <listOfParameters>
            <parameter id="LOWER_BOUND" value="-999999" units="mmol_per_gDW_per_hr"/>
            <parameter id="UPPER_BOUND" value="999999" units="mmol_per_gDW_per_hr"/>
            <parameter id="OBJECTIVE_COEFFICIENT" value="0"/>
            <parameter id="FLUX_VALUE" value="0" units="mmol_per_gDW_per_hr"/>
            <parameter id="REDUCED_COST" value="0"/>
          </listOfParameters>
        </kineticLaw>
      </reaction>
      <reaction id="R_PSCVT" name="3-phosphoshikimate 1-carboxyvinyltransferase">
        <notes>
          <p>GENE_ASSOCIATION: SMc00333</p>
          <p>PROTEIN_ASSOCIATION: AroA  </p>
          <p>SUBSYSTEM: Phenylalanine Tyrosine Tryptophan Biosynthesis</p>
          <p>PROTEIN_CLASS: EC-2.5.1.19</p>
        </notes>
        <listOfReactants>
          <speciesReference species="M_pep"/>
          <speciesReference species="M_skm5p"/>
        </listOfReactants>
        <listOfProducts>
          <speciesReference species="M_3psme"/>
          <speciesReference species="M_pi"/>
        </listOfProducts>
        <kineticLaw>
          <listOfParameters>
            <parameter id="LOWER_BOUND" value="-999999" units="mmol_per_gDW_per_hr"/>
            <parameter id="UPPER_BOUND" value="999999" units="mmol_per_gDW_per_hr"/>
            <parameter id="OBJECTIVE_COEFFICIENT" value="0"/>
            <parameter id="FLUX_VALUE" value="0" units="mmol_per_gDW_per_hr"/>
            <parameter id="REDUCED_COST" value="0"/>
          </listOfParameters>
        </kineticLaw>
      </reaction>
      <reaction id="R_3HAD160" name="3-hydroxyacyl-[acyl-carrier-protein] dehydratase (n-C16:0)" reversible="false">
        <notes>
          <p>GENE_ASSOCIATION: (SMc02092) OR (SMc04277)</p>
          <p>PROTEIN_ASSOCIATION: FabZ</p>
          <p>SUBSYSTEM: Fatty Acid Biosynthesis</p>
          <p>PROTEIN_CLASS: EC-4.2.1.-</p>
        </notes>
        <listOfReactants>
          <speciesReference species="M_3hpalmACP"/>
        </listOfReactants>
        <listOfProducts>
          <speciesReference species="M_h2o"/>
          <speciesReference species="M_tpalm2eACP"/>
        </listOfProducts>
        <kineticLaw>
          <listOfParameters>
            <parameter id="LOWER_BOUND" value="0" units="mmol_per_gDW_per_hr"/>
            <parameter id="UPPER_BOUND" value="999999" units="mmol_per_gDW_per_hr"/>
            <parameter id="OBJECTIVE_COEFFICIENT" value="0"/>
            <parameter id="FLUX_VALUE" value="0" units="mmol_per_gDW_per_hr"/>
            <parameter id="REDUCED_COST" value="0"/>
          </listOfParameters>
        </kineticLaw>
      </reaction>
      <reaction id="EX_co2" name="Exchange_Flux">
        <notes>
          <p>GENE_ASSOCIATION: </p>
          <p>PROTEIN_ASSOCIATION: </p>
          <p>SUBSYSTEM: S_</p>
          <p>PROTEIN_CLASS: </p>
        </notes>
        <listOfReactants>
          <speciesReference species="M_co2_e"/>
        </listOfReactants>
        <listOfProducts>
          <speciesReference species="M_co2_b"/>
        </listOfProducts>
        <kineticLaw>
          <listOfParameters>
            <parameter id="LOWER_BOUND" value="-999999" units="mmol_per_gDW_per_hr"/>
            <parameter id="UPPER_BOUND" value="999999" units="mmol_per_gDW_per_hr"/>
            <parameter id="OBJECTIVE_COEFFICIENT" value="0"/>
            <parameter id="FLUX_VALUE" value="0" units="mmol_per_gDW_per_hr"/>
            <parameter id="REDUCED_COST" value="0"/>
          </listOfParameters>
        </kineticLaw>
      </reaction>
      <reaction id="R_[NifS]-SH2t" name="[NifS]-SH2 transport">
        <notes>
          <p>GENE_ASSOCIATION: </p>
          <p>PROTEIN_ASSOCIATION: </p>
          <p>SUBSYSTEM: Transport</p>
          <p>PROTEIN_CLASS: </p>
        </notes>
        <listOfReactants>
          <speciesReference species="M_[NifS]-SH2"/>
        </listOfReactants>
        <listOfProducts>
          <speciesReference species="M_[NifS]-SH2_e"/>
        </listOfProducts>
        <kineticLaw>
          <listOfParameters>
            <parameter id="LOWER_BOUND" value="-999999" units="mmol_per_gDW_per_hr"/>
            <parameter id="UPPER_BOUND" value="999999" units="mmol_per_gDW_per_hr"/>
            <parameter id="OBJECTIVE_COEFFICIENT" value="0"/>
            <parameter id="FLUX_VALUE" value="0" units="mmol_per_gDW_per_hr"/>
            <parameter id="REDUCED_COST" value="0"/>
          </listOfParameters>
        </kineticLaw>
      </reaction>
      <reaction id="R_ARGDr" name="arginine deiminase">
        <notes>
          <p>GENE_ASSOCIATION: (SMa0693) OR (SMa1670)</p>
          <p>PROTEIN_ASSOCIATION: ArcA1  ArcA2  </p>
          <p>SUBSYSTEM: Arginine and Proline Metabolism</p>
          <p>PROTEIN_CLASS: EC-3.5.3.6</p>
        </notes>
        <listOfReactants>
          <speciesReference species="M_arg-L"/>
          <speciesReference species="M_h2o"/>
        </listOfReactants>
        <listOfProducts>
          <speciesReference species="M_citr-L"/>
          <speciesReference species="M_nh4"/>
        </listOfProducts>
        <kineticLaw>
          <listOfParameters>
            <parameter id="LOWER_BOUND" value="-999999" units="mmol_per_gDW_per_hr"/>
            <parameter id="UPPER_BOUND" value="999999" units="mmol_per_gDW_per_hr"/>
            <parameter id="OBJECTIVE_COEFFICIENT" value="0"/>
            <parameter id="FLUX_VALUE" value="0" units="mmol_per_gDW_per_hr"/>
            <parameter id="REDUCED_COST" value="0"/>
          </listOfParameters>
        </kineticLaw>
      </reaction>
      <reaction id="R_PFK" name="phosphofructokinase" reversible="false">
        <notes>
          <p>GENE_ASSOCIATION: SMc01852</p>
          <p>PROTEIN_ASSOCIATION: Pfk</p>
          <p>SUBSYSTEM: Glycolysis / Gluconeogenesis</p>
          <p>PROTEIN_CLASS: EC-2.7.1.90</p>
        </notes>
        <listOfReactants>
          <speciesReference species="M_atp"/>
          <speciesReference species="M_f6p"/>
        </listOfReactants>
        <listOfProducts>
          <speciesReference species="M_adp"/>
          <speciesReference species="M_fdp"/>
          <speciesReference species="M_h"/>
        </listOfProducts>
        <kineticLaw>
          <listOfParameters>
            <parameter id="LOWER_BOUND" value="0" units="mmol_per_gDW_per_hr"/>
            <parameter id="UPPER_BOUND" value="999999" units="mmol_per_gDW_per_hr"/>
            <parameter id="OBJECTIVE_COEFFICIENT" value="0"/>
            <parameter id="FLUX_VALUE" value="0" units="mmol_per_gDW_per_hr"/>
            <parameter id="REDUCED_COST" value="0"/>
          </listOfParameters>
        </kineticLaw>
      </reaction>
      <reaction id="R_PRMICIi" name="1-(5-phosphoribosyl)-5-[(5-phosphoribosylamino)methylideneamino)imidazole-4-carboxamide isomerase (irreversible)" reversible="false">
        <notes>
          <p>GENE_ASSOCIATION: SMc02570</p>
          <p>PROTEIN_ASSOCIATION: HisA  </p>
          <p>SUBSYSTEM: Histidine Metabolism</p>
          <p>PROTEIN_CLASS: EC-5.3.1.16</p>
        </notes>
        <listOfReactants>
          <speciesReference species="M_prfp"/>
        </listOfReactants>
        <listOfProducts>
          <speciesReference species="M_prlp"/>
        </listOfProducts>
        <kineticLaw>
          <listOfParameters>
            <parameter id="LOWER_BOUND" value="0" units="mmol_per_gDW_per_hr"/>
            <parameter id="UPPER_BOUND" value="999999" units="mmol_per_gDW_per_hr"/>
            <parameter id="OBJECTIVE_COEFFICIENT" value="0"/>
            <parameter id="FLUX_VALUE" value="0" units="mmol_per_gDW_per_hr"/>
            <parameter id="REDUCED_COST" value="0"/>
          </listOfParameters>
        </kineticLaw>
      </reaction>
      <reaction id="R_PERD" name="Erythronate 4-phosphate (4per) dehydrogenase">
        <notes>
          <p>GENE_ASSOCIATION: SMa2137</p>
          <p>PROTEIN_ASSOCIATION: </p>
          <p>SUBSYSTEM: Vitamin B6 Metabolism</p>
          <p>PROTEIN_CLASS: EC-1.1.1.290</p>
        </notes>
        <listOfReactants>
          <speciesReference species="M_4per"/>
          <speciesReference species="M_nad"/>
        </listOfReactants>
        <listOfProducts>
          <speciesReference species="M_h"/>
          <speciesReference species="M_nadh"/>
          <speciesReference species="M_ohpb"/>
        </listOfProducts>
        <kineticLaw>
          <listOfParameters>
            <parameter id="LOWER_BOUND" value="-999999" units="mmol_per_gDW_per_hr"/>
            <parameter id="UPPER_BOUND" value="999999" units="mmol_per_gDW_per_hr"/>
            <parameter id="OBJECTIVE_COEFFICIENT" value="0"/>
            <parameter id="FLUX_VALUE" value="0" units="mmol_per_gDW_per_hr"/>
            <parameter id="REDUCED_COST" value="0"/>
          </listOfParameters>
        </kineticLaw>
      </reaction>
      <reaction id="R_ANS" name="anthranilate synthase" reversible="false">
        <notes>
          <p>GENE_ASSOCIATION: SMc02725</p>
          <p>PROTEIN_ASSOCIATION: TrpE  </p>
          <p>SUBSYSTEM: Phenylalanine Tyrosine Tryptophan Biosynthesis</p>
          <p>PROTEIN_CLASS: EC-4.1.3.27</p>
        </notes>
        <listOfReactants>
          <speciesReference species="M_chor"/>
          <speciesReference species="M_gln-L"/>
        </listOfReactants>
        <listOfProducts>
          <speciesReference species="M_anth"/>
          <speciesReference species="M_glu-L"/>
          <speciesReference species="M_h"/>
          <speciesReference species="M_pyr"/>
        </listOfProducts>
        <kineticLaw>
          <listOfParameters>
            <parameter id="LOWER_BOUND" value="0" units="mmol_per_gDW_per_hr"/>
            <parameter id="UPPER_BOUND" value="999999" units="mmol_per_gDW_per_hr"/>
            <parameter id="OBJECTIVE_COEFFICIENT" value="0"/>
            <parameter id="FLUX_VALUE" value="0" units="mmol_per_gDW_per_hr"/>
            <parameter id="REDUCED_COST" value="0"/>
          </listOfParameters>
        </kineticLaw>
      </reaction>
      <reaction id="R_DHPS2" name="dihydropteroate synthase" reversible="false">
        <notes>
          <p>GENE_ASSOCIATION: SMc00462</p>
          <p>PROTEIN_ASSOCIATION: FolP</p>
          <p>SUBSYSTEM: Folate Biosynthesis</p>
          <p>PROTEIN_CLASS: EC-2.5.1.15</p>
        </notes>
        <listOfReactants>
          <speciesReference species="M_4abz"/>
          <speciesReference species="M_6hmhptpp"/>
        </listOfReactants>
        <listOfProducts>
          <speciesReference species="M_dhpt"/>
          <speciesReference species="M_ppi"/>
        </listOfProducts>
        <kineticLaw>
          <listOfParameters>
            <parameter id="LOWER_BOUND" value="0" units="mmol_per_gDW_per_hr"/>
            <parameter id="UPPER_BOUND" value="999999" units="mmol_per_gDW_per_hr"/>
            <parameter id="OBJECTIVE_COEFFICIENT" value="0"/>
            <parameter id="FLUX_VALUE" value="0" units="mmol_per_gDW_per_hr"/>
            <parameter id="REDUCED_COST" value="0"/>
          </listOfParameters>
        </kineticLaw>
      </reaction>
      <reaction id="R_EAR40y" name="enoyl-[acyl-carrier-protein] reductase (NADPH) (n-C4:0)" reversible="false">
        <notes>
          <p>GENE_ASSOCIATION: (SMc00005) AND (SMc00326)</p>
          <p>PROTEIN_ASSOCIATION: FabI1 FabI2</p>
          <p>SUBSYSTEM: Fatty Acid Biosynthesis</p>
          <p>PROTEIN_CLASS: EC-1.3.1.10</p>
        </notes>
        <listOfReactants>
          <speciesReference species="M_but2eACP"/>
          <speciesReference species="M_h"/>
          <speciesReference species="M_nadph"/>
        </listOfReactants>
        <listOfProducts>
          <speciesReference species="M_butACP"/>
          <speciesReference species="M_nadp"/>
        </listOfProducts>
        <kineticLaw>
          <listOfParameters>
            <parameter id="LOWER_BOUND" value="0" units="mmol_per_gDW_per_hr"/>
            <parameter id="UPPER_BOUND" value="999999" units="mmol_per_gDW_per_hr"/>
            <parameter id="OBJECTIVE_COEFFICIENT" value="0"/>
            <parameter id="FLUX_VALUE" value="0" units="mmol_per_gDW_per_hr"/>
            <parameter id="REDUCED_COST" value="0"/>
          </listOfParameters>
        </kineticLaw>
      </reaction>
      <reaction id="R_EDD" name="6-phosphogluconate dehydratase" reversible="false">
        <notes>
          <p>GENE_ASSOCIATION: SMc03068</p>
          <p>PROTEIN_ASSOCIATION: Edd  </p>
          <p>SUBSYSTEM: Pentose Phosphate Pathway</p>
          <p>PROTEIN_CLASS: EC-4.2.1.12</p>
        </notes>
        <listOfReactants>
          <speciesReference species="M_6pgc"/>
        </listOfReactants>
        <listOfProducts>
          <speciesReference species="M_2ddg6p"/>
          <speciesReference species="M_h2o"/>
        </listOfProducts>
        <kineticLaw>
          <listOfParameters>
            <parameter id="LOWER_BOUND" value="0" units="mmol_per_gDW_per_hr"/>
            <parameter id="UPPER_BOUND" value="999999" units="mmol_per_gDW_per_hr"/>
            <parameter id="OBJECTIVE_COEFFICIENT" value="0"/>
            <parameter id="FLUX_VALUE" value="0" units="mmol_per_gDW_per_hr"/>
            <parameter id="REDUCED_COST" value="0"/>
          </listOfParameters>
        </kineticLaw>
      </reaction>
      <reaction id="R_FA160ACPH" name="fatty-acyl-ACP hydrolase">
        <notes>
          <p>GENE_ASSOCIATION: SMc02273</p>
          <p>PROTEIN_ASSOCIATION: </p>
          <p>SUBSYSTEM: Fatty Acid Biosynthesis</p>
          <p>PROTEIN_CLASS: EC-3.1.2.14</p>
        </notes>
        <listOfReactants>
          <speciesReference species="M_h2o"/>
          <speciesReference species="M_palmACP"/>
        </listOfReactants>
        <listOfProducts>
          <speciesReference species="M_ACP"/>
          <speciesReference species="M_h"/>
          <speciesReference species="M_hdca"/>
        </listOfProducts>
        <kineticLaw>
          <listOfParameters>
            <parameter id="LOWER_BOUND" value="-999999" units="mmol_per_gDW_per_hr"/>
            <parameter id="UPPER_BOUND" value="999999" units="mmol_per_gDW_per_hr"/>
            <parameter id="OBJECTIVE_COEFFICIENT" value="0"/>
            <parameter id="FLUX_VALUE" value="0" units="mmol_per_gDW_per_hr"/>
            <parameter id="REDUCED_COST" value="0"/>
          </listOfParameters>
        </kineticLaw>
      </reaction>
      <reaction id="R_3HAD100" name="3-hydroxyacyl-[acyl-carrier-protein] dehydratase (n-C10:0)" reversible="false">
        <notes>
          <p>GENE_ASSOCIATION: (SMc02092) OR (SMc04277)</p>
          <p>PROTEIN_ASSOCIATION: FabZ</p>
          <p>SUBSYSTEM: Fatty Acid Biosynthesis</p>
          <p>PROTEIN_CLASS: EC-4.2.1.-</p>
        </notes>
        <listOfReactants>
          <speciesReference species="M_3hdecACP"/>
        </listOfReactants>
        <listOfProducts>
          <speciesReference species="M_h2o"/>
          <speciesReference species="M_tdec2eACP"/>
        </listOfProducts>
        <kineticLaw>
          <listOfParameters>
            <parameter id="LOWER_BOUND" value="0" units="mmol_per_gDW_per_hr"/>
            <parameter id="UPPER_BOUND" value="999999" units="mmol_per_gDW_per_hr"/>
            <parameter id="OBJECTIVE_COEFFICIENT" value="0"/>
            <parameter id="FLUX_VALUE" value="0" units="mmol_per_gDW_per_hr"/>
            <parameter id="REDUCED_COST" value="0"/>
          </listOfParameters>
        </kineticLaw>
      </reaction>
      <reaction id="R_PGM" name="phosphoglycerate mutase">
        <notes>
          <p>GENE_ASSOCIATION: (SMa0527) OR (SMc02838)</p>
          <p>PROTEIN_ASSOCIATION:  GpmA  </p>
          <p>SUBSYSTEM: Glycolysis / Gluconeogenesis</p>
          <p>PROTEIN_CLASS: EC-5.4.2.1</p>
        </notes>
        <listOfReactants>
          <speciesReference species="M_2pg"/>
        </listOfReactants>
        <listOfProducts>
          <speciesReference species="M_3pg"/>
        </listOfProducts>
        <kineticLaw>
          <listOfParameters>
            <parameter id="LOWER_BOUND" value="-999999" units="mmol_per_gDW_per_hr"/>
            <parameter id="UPPER_BOUND" value="999999" units="mmol_per_gDW_per_hr"/>
            <parameter id="OBJECTIVE_COEFFICIENT" value="0"/>
            <parameter id="FLUX_VALUE" value="0" units="mmol_per_gDW_per_hr"/>
            <parameter id="REDUCED_COST" value="0"/>
          </listOfParameters>
        </kineticLaw>
      </reaction>
      <reaction id="R_GTPCII2" name="GTP cyclohydrolase II" reversible="false">
        <notes>
          <p>GENE_ASSOCIATION: SMc00008</p>
          <p>PROTEIN_ASSOCIATION: RibA</p>
          <p>SUBSYSTEM: Riboflavin Metabolism</p>
          <p>PROTEIN_CLASS: EC-3.5.4.25</p>
        </notes>
        <listOfReactants>
          <speciesReference species="M_gtp"/>
          <speciesReference species="M_h2o" stoichiometry="3"/>
        </listOfReactants>
        <listOfProducts>
          <speciesReference species="M_25dhpp"/>
          <speciesReference species="M_for"/>
          <speciesReference species="M_h" stoichiometry="2"/>
          <speciesReference species="M_ppi"/>
        </listOfProducts>
        <kineticLaw>
          <listOfParameters>
            <parameter id="LOWER_BOUND" value="0" units="mmol_per_gDW_per_hr"/>
            <parameter id="UPPER_BOUND" value="999999" units="mmol_per_gDW_per_hr"/>
            <parameter id="OBJECTIVE_COEFFICIENT" value="0"/>
            <parameter id="FLUX_VALUE" value="0" units="mmol_per_gDW_per_hr"/>
            <parameter id="REDUCED_COST" value="0"/>
          </listOfParameters>
        </kineticLaw>
      </reaction>
      <reaction id="R_ASPKi" name="aspartate kinase, irreversible" reversible="false">
        <notes>
          <p>GENE_ASSOCIATION: SMc02438</p>
          <p>PROTEIN_ASSOCIATION: LysC  </p>
          <p>SUBSYSTEM: Glycine, Serine, and Threonine Metabolism</p>
          <p>PROTEIN_CLASS: EC-2.7.2.4</p>
        </notes>
        <listOfReactants>
          <speciesReference species="M_asp-L"/>
          <speciesReference species="M_atp"/>
        </listOfReactants>
        <listOfProducts>
          <speciesReference species="M_4pasp"/>
          <speciesReference species="M_adp"/>
        </listOfProducts>
        <kineticLaw>
          <listOfParameters>
            <parameter id="LOWER_BOUND" value="0" units="mmol_per_gDW_per_hr"/>
            <parameter id="UPPER_BOUND" value="999999" units="mmol_per_gDW_per_hr"/>
            <parameter id="OBJECTIVE_COEFFICIENT" value="0"/>
            <parameter id="FLUX_VALUE" value="0" units="mmol_per_gDW_per_hr"/>
            <parameter id="REDUCED_COST" value="0"/>
          </listOfParameters>
        </kineticLaw>
      </reaction>
      <reaction id="EX_[NifS]-SH2" name="Exchange_Flux">
        <notes>
          <p>GENE_ASSOCIATION: </p>
          <p>PROTEIN_ASSOCIATION: </p>
          <p>SUBSYSTEM: S_</p>
          <p>PROTEIN_CLASS: </p>
        </notes>
        <listOfReactants>
          <speciesReference species="M_[NifS]-SH2_e"/>
        </listOfReactants>
        <listOfProducts>
          <speciesReference species="M_[NifS]-SH2_b"/>
        </listOfProducts>
        <kineticLaw>
          <listOfParameters>
            <parameter id="LOWER_BOUND" value="-999999" units="mmol_per_gDW_per_hr"/>
            <parameter id="UPPER_BOUND" value="999999" units="mmol_per_gDW_per_hr"/>
            <parameter id="OBJECTIVE_COEFFICIENT" value="0"/>
            <parameter id="FLUX_VALUE" value="0" units="mmol_per_gDW_per_hr"/>
            <parameter id="REDUCED_COST" value="0"/>
          </listOfParameters>
        </kineticLaw>
      </reaction>
      <reaction id="R_ACPS1" name="acyl-carrier protein synthase" reversible="false">
        <notes>
          <p>GENE_ASSOCIATION: SMc02654</p>
          <p>PROTEIN_ASSOCIATION: AcpS  </p>
          <p>SUBSYSTEM: Pantothenate and CoA Biosynthesis</p>
          <p>PROTEIN_CLASS: EC-2.7.8.7</p>
        </notes>
        <listOfReactants>
          <speciesReference species="M_apoACP"/>
          <speciesReference species="M_coa"/>
        </listOfReactants>
        <listOfProducts>
          <speciesReference species="M_ACP"/>
          <speciesReference species="M_h"/>
          <speciesReference species="M_pap"/>
        </listOfProducts>
        <kineticLaw>
          <listOfParameters>
            <parameter id="LOWER_BOUND" value="0" units="mmol_per_gDW_per_hr"/>
            <parameter id="UPPER_BOUND" value="999999" units="mmol_per_gDW_per_hr"/>
            <parameter id="OBJECTIVE_COEFFICIENT" value="0"/>
            <parameter id="FLUX_VALUE" value="0" units="mmol_per_gDW_per_hr"/>
            <parameter id="REDUCED_COST" value="0"/>
          </listOfParameters>
        </kineticLaw>
      </reaction>
      <reaction id="R_TYRTRS" name="tyrosyl-tRNA synthetase" reversible="false">
        <notes>
          <p>GENE_ASSOCIATION: SMc00526</p>
          <p>PROTEIN_ASSOCIATION: TyrS  </p>
          <p>SUBSYSTEM: Phenylalanine Tyrosine Tryptophan Biosynthesis</p>
          <p>PROTEIN_CLASS: EC-6.1.1.1</p>
        </notes>
        <listOfReactants>
          <speciesReference species="M_atp"/>
          <speciesReference species="M_trnatyr"/>
          <speciesReference species="M_tyr-L"/>
        </listOfReactants>
        <listOfProducts>
          <speciesReference species="M_amp"/>
          <speciesReference species="M_ppi"/>
          <speciesReference species="M_tyrtrna"/>
        </listOfProducts>
        <kineticLaw>
          <listOfParameters>
            <parameter id="LOWER_BOUND" value="0" units="mmol_per_gDW_per_hr"/>
            <parameter id="UPPER_BOUND" value="999999" units="mmol_per_gDW_per_hr"/>
            <parameter id="OBJECTIVE_COEFFICIENT" value="0"/>
            <parameter id="FLUX_VALUE" value="0" units="mmol_per_gDW_per_hr"/>
            <parameter id="REDUCED_COST" value="0"/>
          </listOfParameters>
        </kineticLaw>
      </reaction>
      <reaction id="R_ACODA" name="acetylornithine deacetylase" reversible="false">
        <notes>
          <p>GENE_ASSOCIATION: SMa1836</p>
          <p>PROTEIN_ASSOCIATION: ArgE  </p>
          <p>SUBSYSTEM: Arginine and Proline Metabolism</p>
          <p>PROTEIN_CLASS: EC-3.5.1.16</p>
        </notes>
        <listOfReactants>
          <speciesReference species="M_acorn"/>
          <speciesReference species="M_h2o"/>
        </listOfReactants>
        <listOfProducts>
          <speciesReference species="M_ac"/>
          <speciesReference species="M_orn"/>
        </listOfProducts>
        <kineticLaw>
          <listOfParameters>
            <parameter id="LOWER_BOUND" value="0" units="mmol_per_gDW_per_hr"/>
            <parameter id="UPPER_BOUND" value="999999" units="mmol_per_gDW_per_hr"/>
            <parameter id="OBJECTIVE_COEFFICIENT" value="0"/>
            <parameter id="FLUX_VALUE" value="0" units="mmol_per_gDW_per_hr"/>
            <parameter id="REDUCED_COST" value="0"/>
          </listOfParameters>
        </kineticLaw>
      </reaction>
      <reaction id="R_AIRCr" name="phosphoribosylaminoimidazole carboxylase">
        <notes>
          <p>GENE_ASSOCIATION: (SMc04001) AND (SMc04002)</p>
          <p>PROTEIN_ASSOCIATION: PurE  PurK</p>
          <p>SUBSYSTEM: Purine Metabolism</p>
          <p>PROTEIN_CLASS: EC-4.1.1.21</p>
        </notes>
        <listOfReactants>
          <speciesReference species="M_air"/>
          <speciesReference species="M_co2"/>
        </listOfReactants>
        <listOfProducts>
          <speciesReference species="M_5aizc"/>
          <speciesReference species="M_h"/>
        </listOfProducts>
        <kineticLaw>
          <listOfParameters>
            <parameter id="LOWER_BOUND" value="-999999" units="mmol_per_gDW_per_hr"/>
            <parameter id="UPPER_BOUND" value="999999" units="mmol_per_gDW_per_hr"/>
            <parameter id="OBJECTIVE_COEFFICIENT" value="0"/>
            <parameter id="FLUX_VALUE" value="0" units="mmol_per_gDW_per_hr"/>
            <parameter id="REDUCED_COST" value="0"/>
          </listOfParameters>
        </kineticLaw>
      </reaction>
      <reaction id="R_HMPK1" name="hydroxymethylpyrimidine kinase (ATP)" reversible="false">
        <notes>
          <p>GENE_ASSOCIATION: SM_b20962</p>
          <p>PROTEIN_ASSOCIATION: ThiD</p>
          <p>SUBSYSTEM: Thiamin Metabolism</p>
          <p>PROTEIN_CLASS: EC-2.7.1.49</p>
        </notes>
        <listOfReactants>
          <speciesReference species="M_4ahmmp"/>
          <speciesReference species="M_atp"/>
        </listOfReactants>
        <listOfProducts>
          <speciesReference species="M_4ampm"/>
          <speciesReference species="M_adp"/>
          <speciesReference species="M_h"/>
        </listOfProducts>
        <kineticLaw>
          <listOfParameters>
            <parameter id="LOWER_BOUND" value="0" units="mmol_per_gDW_per_hr"/>
            <parameter id="UPPER_BOUND" value="999999" units="mmol_per_gDW_per_hr"/>
            <parameter id="OBJECTIVE_COEFFICIENT" value="0"/>
            <parameter id="FLUX_VALUE" value="0" units="mmol_per_gDW_per_hr"/>
            <parameter id="REDUCED_COST" value="0"/>
          </listOfParameters>
        </kineticLaw>
      </reaction>
      <reaction id="R_INS2D" name="inositol 2-dehydrogenase" reversible="false">
        <notes>
          <p>GENE_ASSOCIATION: SM_b20899</p>
          <p>PROTEIN_ASSOCIATION: IdhA  </p>
          <p>SUBSYSTEM: Inositol Phosphate Metabolism</p>
          <p>PROTEIN_CLASS: EC-1.1.1.18</p>
        </notes>
        <listOfReactants>
          <speciesReference species="M_inost"/>
          <speciesReference species="M_nad"/>
        </listOfReactants>
        <listOfProducts>
          <speciesReference species="M_2ins"/>
          <speciesReference species="M_h"/>
          <speciesReference species="M_nadh"/>
        </listOfProducts>
        <kineticLaw>
          <listOfParameters>
            <parameter id="LOWER_BOUND" value="0" units="mmol_per_gDW_per_hr"/>
            <parameter id="UPPER_BOUND" value="999999" units="mmol_per_gDW_per_hr"/>
            <parameter id="OBJECTIVE_COEFFICIENT" value="0"/>
            <parameter id="FLUX_VALUE" value="0" units="mmol_per_gDW_per_hr"/>
            <parameter id="REDUCED_COST" value="0"/>
          </listOfParameters>
        </kineticLaw>
      </reaction>
      <reaction id="R_EAR120x" name="enoyl-[acyl-carrier-protein] reductase (NADH) (n-C12:0)" reversible="false">
        <notes>
          <p>GENE_ASSOCIATION: (SMc00005) AND (SMc00326)</p>
          <p>PROTEIN_ASSOCIATION: FabI1 FabI2</p>
          <p>SUBSYSTEM: Fatty Acid Biosynthesis</p>
          <p>PROTEIN_CLASS: EC-1.3.1.10</p>
        </notes>
        <listOfReactants>
          <speciesReference species="M_h"/>
          <speciesReference species="M_nadh"/>
          <speciesReference species="M_tddec2eACP"/>
        </listOfReactants>
        <listOfProducts>
          <speciesReference species="M_ddcaACP"/>
          <speciesReference species="M_nad"/>
        </listOfProducts>
        <kineticLaw>
          <listOfParameters>
            <parameter id="LOWER_BOUND" value="0" units="mmol_per_gDW_per_hr"/>
            <parameter id="UPPER_BOUND" value="999999" units="mmol_per_gDW_per_hr"/>
            <parameter id="OBJECTIVE_COEFFICIENT" value="0"/>
            <parameter id="FLUX_VALUE" value="0" units="mmol_per_gDW_per_hr"/>
            <parameter id="REDUCED_COST" value="0"/>
          </listOfParameters>
        </kineticLaw>
      </reaction>
      <reaction id="EX_pi" name="Exchange_Flux">
        <notes>
          <p>GENE_ASSOCIATION: </p>
          <p>PROTEIN_ASSOCIATION: </p>
          <p>SUBSYSTEM: S_</p>
          <p>PROTEIN_CLASS: </p>
        </notes>
        <listOfReactants>
          <speciesReference species="M_pi_e"/>
        </listOfReactants>
        <listOfProducts>
          <speciesReference species="M_pi_b"/>
        </listOfProducts>
        <kineticLaw>
          <listOfParameters>
            <parameter id="LOWER_BOUND" value="-999999" units="mmol_per_gDW_per_hr"/>
            <parameter id="UPPER_BOUND" value="0" units="mmol_per_gDW_per_hr"/>
            <parameter id="OBJECTIVE_COEFFICIENT" value="0"/>
            <parameter id="FLUX_VALUE" value="0" units="mmol_per_gDW_per_hr"/>
            <parameter id="REDUCED_COST" value="0"/>
          </listOfParameters>
        </kineticLaw>
      </reaction>
      <reaction id="R_DHAD1" name="dihydroxy-acid dehydratase (2,3-dihydroxy-3-methylbutanoate)" reversible="false">
        <notes>
          <p>GENE_ASSOCIATION: (SM_b20115) OR (SM_b20890) OR (SMa0235) OR (SMc00884) OR (SMc04045) OR (SMc04144)</p>
          <p>PROTEIN_ASSOCIATION: IlvD4  IlvD5   IlvD1 IlvD2 IlvD3  </p>
          <p>SUBSYSTEM: Valine, Leucine and Isoleucine Biosynthesis</p>
          <p>PROTEIN_CLASS: EC-4.2.1.9</p>
        </notes>
        <listOfReactants>
          <speciesReference species="M_23dhmb"/>
        </listOfReactants>
        <listOfProducts>
          <speciesReference species="M_3mob"/>
          <speciesReference species="M_h2o"/>
        </listOfProducts>
        <kineticLaw>
          <listOfParameters>
            <parameter id="LOWER_BOUND" value="0" units="mmol_per_gDW_per_hr"/>
            <parameter id="UPPER_BOUND" value="999999" units="mmol_per_gDW_per_hr"/>
            <parameter id="OBJECTIVE_COEFFICIENT" value="0"/>
            <parameter id="FLUX_VALUE" value="0" units="mmol_per_gDW_per_hr"/>
            <parameter id="REDUCED_COST" value="0"/>
          </listOfParameters>
        </kineticLaw>
      </reaction>
      <reaction id="EX_ala" name="Exchange_Flux">
        <notes>
          <p>GENE_ASSOCIATION: </p>
          <p>PROTEIN_ASSOCIATION: </p>
          <p>SUBSYSTEM: S_</p>
          <p>PROTEIN_CLASS: </p>
        </notes>
        <listOfReactants>
          <speciesReference species="M_ala-L_e"/>
        </listOfReactants>
        <listOfProducts>
          <speciesReference species="M_ala-L_b"/>
        </listOfProducts>
        <kineticLaw>
          <listOfParameters>
            <parameter id="LOWER_BOUND" value="0" units="mmol_per_gDW_per_hr"/>
            <parameter id="UPPER_BOUND" value="999999" units="mmol_per_gDW_per_hr"/>
            <parameter id="OBJECTIVE_COEFFICIENT" value="0"/>
            <parameter id="FLUX_VALUE" value="0" units="mmol_per_gDW_per_hr"/>
            <parameter id="REDUCED_COST" value="0"/>
          </listOfParameters>
        </kineticLaw>
      </reaction>
      <reaction id="R_DHFS" name="dihydrofolate synthase" reversible="false">
        <notes>
          <p>GENE_ASSOCIATION: SMc02763</p>
          <p>PROTEIN_ASSOCIATION: FolC</p>
          <p>SUBSYSTEM: Folate Biosynthesis</p>
          <p>PROTEIN_CLASS: EC-6.3.2.12</p>
        </notes>
        <listOfReactants>
          <speciesReference species="M_atp"/>
          <speciesReference species="M_dhpt"/>
          <speciesReference species="M_glu-L"/>
        </listOfReactants>
        <listOfProducts>
          <speciesReference species="M_adp"/>
          <speciesReference species="M_dhf"/>
          <speciesReference species="M_h"/>
          <speciesReference species="M_pi"/>
        </listOfProducts>
        <kineticLaw>
          <listOfParameters>
            <parameter id="LOWER_BOUND" value="0" units="mmol_per_gDW_per_hr"/>
            <parameter id="UPPER_BOUND" value="999999" units="mmol_per_gDW_per_hr"/>
            <parameter id="OBJECTIVE_COEFFICIENT" value="0"/>
            <parameter id="FLUX_VALUE" value="0" units="mmol_per_gDW_per_hr"/>
            <parameter id="REDUCED_COST" value="0"/>
          </listOfParameters>
        </kineticLaw>
      </reaction>
      <reaction id="R_IMPC" name="IMP cyclohydrolase">
        <notes>
          <p>GENE_ASSOCIATION: SMc04088</p>
          <p>PROTEIN_ASSOCIATION: PurH  </p>
          <p>SUBSYSTEM: Purine Metabolism</p>
          <p>PROTEIN_CLASS: EC-3.5.4.10</p>
        </notes>
        <listOfReactants>
          <speciesReference species="M_h2o"/>
          <speciesReference species="M_imp"/>
        </listOfReactants>
        <listOfProducts>
          <speciesReference species="M_fprica"/>
        </listOfProducts>
        <kineticLaw>
          <listOfParameters>
            <parameter id="LOWER_BOUND" value="-999999" units="mmol_per_gDW_per_hr"/>
            <parameter id="UPPER_BOUND" value="999999" units="mmol_per_gDW_per_hr"/>
            <parameter id="OBJECTIVE_COEFFICIENT" value="0"/>
            <parameter id="FLUX_VALUE" value="0" units="mmol_per_gDW_per_hr"/>
            <parameter id="REDUCED_COST" value="0"/>
          </listOfParameters>
        </kineticLaw>
      </reaction>
      <reaction id="EX_nh3" name="Exchange_Flux">
        <notes>
          <p>GENE_ASSOCIATION: </p>
          <p>PROTEIN_ASSOCIATION: </p>
          <p>SUBSYSTEM: S_</p>
          <p>PROTEIN_CLASS: </p>
        </notes>
        <listOfReactants>
          <speciesReference species="M_nh3_e"/>
        </listOfReactants>
        <listOfProducts>
          <speciesReference species="M_nh3_b"/>
        </listOfProducts>
        <kineticLaw>
          <listOfParameters>
            <parameter id="LOWER_BOUND" value="0" units="mmol_per_gDW_per_hr"/>
            <parameter id="UPPER_BOUND" value="999999" units="mmol_per_gDW_per_hr"/>
            <parameter id="OBJECTIVE_COEFFICIENT" value="0"/>
            <parameter id="FLUX_VALUE" value="0" units="mmol_per_gDW_per_hr"/>
            <parameter id="REDUCED_COST" value="0"/>
          </listOfParameters>
        </kineticLaw>
      </reaction>
      <reaction id="R_DNAMTn2" name="DNA (cytosine-5-)-methyltransferase" reversible="false">
        <notes>
          <p>GENE_ASSOCIATION: SMc03763</p>
          <p>PROTEIN_ASSOCIATION:  </p>
          <p>SUBSYSTEM: Cysteine and Methionine Metabolism</p>
          <p>PROTEIN_CLASS: EC-2.1.1.37</p>
        </notes>
        <listOfReactants>
          <speciesReference species="M_amet"/>
          <speciesReference species="M_dna"/>
        </listOfReactants>
        <listOfProducts>
          <speciesReference species="M_ahcys"/>
          <speciesReference species="M_dna5mtc"/>
          <speciesReference species="M_h"/>
        </listOfProducts>
        <kineticLaw>
          <listOfParameters>
            <parameter id="LOWER_BOUND" value="0" units="mmol_per_gDW_per_hr"/>
            <parameter id="UPPER_BOUND" value="999999" units="mmol_per_gDW_per_hr"/>
            <parameter id="OBJECTIVE_COEFFICIENT" value="0"/>
            <parameter id="FLUX_VALUE" value="0" units="mmol_per_gDW_per_hr"/>
            <parameter id="REDUCED_COST" value="0"/>
          </listOfParameters>
        </kineticLaw>
      </reaction>
      <reaction id="R_FUM" name="fumarase">
        <notes>
          <p>GENE_ASSOCIATION: SMc00149</p>
          <p>PROTEIN_ASSOCIATION: FumC  </p>
          <p>SUBSYSTEM: TCA Cycle</p>
          <p>PROTEIN_CLASS: EC-4.2.1.2</p>
        </notes>
        <listOfReactants>
          <speciesReference species="M_fum"/>
          <speciesReference species="M_h2o"/>
        </listOfReactants>
        <listOfProducts>
          <speciesReference species="M_mal-L"/>
        </listOfProducts>
        <kineticLaw>
          <listOfParameters>
            <parameter id="LOWER_BOUND" value="-999999" units="mmol_per_gDW_per_hr"/>
            <parameter id="UPPER_BOUND" value="999999" units="mmol_per_gDW_per_hr"/>
            <parameter id="OBJECTIVE_COEFFICIENT" value="0"/>
            <parameter id="FLUX_VALUE" value="0" units="mmol_per_gDW_per_hr"/>
            <parameter id="REDUCED_COST" value="0"/>
          </listOfParameters>
        </kineticLaw>
      </reaction>
      <reaction id="R_EAR80y" name="enoyl-[acyl-carrier-protein] reductase (NADPH) (n-C8:0)" reversible="false">
        <notes>
          <p>GENE_ASSOCIATION: (SMc00005) AND (SMc00326)</p>
          <p>PROTEIN_ASSOCIATION: FabI1 FabI2</p>
          <p>SUBSYSTEM: Fatty Acid Biosynthesis</p>
          <p>PROTEIN_CLASS: EC-1.3.1.10</p>
        </notes>
        <listOfReactants>
          <speciesReference species="M_h"/>
          <speciesReference species="M_nadph"/>
          <speciesReference species="M_toct2eACP"/>
        </listOfReactants>
        <listOfProducts>
          <speciesReference species="M_nadp"/>
          <speciesReference species="M_ocACP"/>
        </listOfProducts>
        <kineticLaw>
          <listOfParameters>
            <parameter id="LOWER_BOUND" value="0" units="mmol_per_gDW_per_hr"/>
            <parameter id="UPPER_BOUND" value="999999" units="mmol_per_gDW_per_hr"/>
            <parameter id="OBJECTIVE_COEFFICIENT" value="0"/>
            <parameter id="FLUX_VALUE" value="0" units="mmol_per_gDW_per_hr"/>
            <parameter id="REDUCED_COST" value="0"/>
          </listOfParameters>
        </kineticLaw>
      </reaction>
      <reaction id="R_FGLU" name="formimidoylglutamase" reversible="false">
        <notes>
          <p>GENE_ASSOCIATION: SM_b21164</p>
          <p>PROTEIN_ASSOCIATION: HutG  </p>
          <p>SUBSYSTEM: Histidine Metabolism</p>
          <p>PROTEIN_CLASS: EC-3.5.3.8</p>
        </notes>
        <listOfReactants>
          <speciesReference species="M_forglu"/>
          <speciesReference species="M_h"/>
          <speciesReference species="M_h2o"/>
        </listOfReactants>
        <listOfProducts>
          <speciesReference species="M_frmd"/>
          <speciesReference species="M_glu-L"/>
        </listOfProducts>
        <kineticLaw>
          <listOfParameters>
            <parameter id="LOWER_BOUND" value="0" units="mmol_per_gDW_per_hr"/>
            <parameter id="UPPER_BOUND" value="999999" units="mmol_per_gDW_per_hr"/>
            <parameter id="OBJECTIVE_COEFFICIENT" value="0"/>
            <parameter id="FLUX_VALUE" value="0" units="mmol_per_gDW_per_hr"/>
            <parameter id="REDUCED_COST" value="0"/>
          </listOfParameters>
        </kineticLaw>
      </reaction>
      <reaction id="R_CYSTRS" name="Cysteinyl-tRNA synthetase" reversible="false">
        <notes>
          <p>GENE_ASSOCIATION: SMc02551</p>
          <p>PROTEIN_ASSOCIATION: CysS  </p>
          <p>SUBSYSTEM: Glycine, Serine, and Threonine Metabolism</p>
          <p>PROTEIN_CLASS: EC-6.1.1.16</p>
        </notes>
        <listOfReactants>
          <speciesReference species="M_atp"/>
          <speciesReference species="M_cys-L"/>
          <speciesReference species="M_trnacys"/>
        </listOfReactants>
        <listOfProducts>
          <speciesReference species="M_amp"/>
          <speciesReference species="M_cystrna"/>
          <speciesReference species="M_ppi"/>
        </listOfProducts>
        <kineticLaw>
          <listOfParameters>
            <parameter id="LOWER_BOUND" value="0" units="mmol_per_gDW_per_hr"/>
            <parameter id="UPPER_BOUND" value="999999" units="mmol_per_gDW_per_hr"/>
            <parameter id="OBJECTIVE_COEFFICIENT" value="0"/>
            <parameter id="FLUX_VALUE" value="0" units="mmol_per_gDW_per_hr"/>
            <parameter id="REDUCED_COST" value="0"/>
          </listOfParameters>
        </kineticLaw>
      </reaction>
      <reaction id="R_DAPE" name="diaminopimelate epimerase">
        <notes>
          <p>GENE_ASSOCIATION: SMc03856</p>
          <p>PROTEIN_ASSOCIATION: DapF  </p>
          <p>SUBSYSTEM: Lysine Biosynthesis</p>
          <p>PROTEIN_CLASS: EC-5.1.1.7</p>
        </notes>
        <listOfReactants>
          <speciesReference species="M_26dap-LL"/>
        </listOfReactants>
        <listOfProducts>
          <speciesReference species="M_26dap-M"/>
        </listOfProducts>
        <kineticLaw>
          <listOfParameters>
            <parameter id="LOWER_BOUND" value="-999999" units="mmol_per_gDW_per_hr"/>
            <parameter id="UPPER_BOUND" value="999999" units="mmol_per_gDW_per_hr"/>
            <parameter id="OBJECTIVE_COEFFICIENT" value="0"/>
            <parameter id="FLUX_VALUE" value="0" units="mmol_per_gDW_per_hr"/>
            <parameter id="REDUCED_COST" value="0"/>
          </listOfParameters>
        </kineticLaw>
      </reaction>
      <reaction id="R_RBKr" name="ribokinase reversible">
        <notes>
          <p>GENE_ASSOCIATION: SMc01103</p>
          <p>PROTEIN_ASSOCIATION: RbsK  </p>
          <p>SUBSYSTEM: Pentose Phosphate Pathway</p>
          <p>PROTEIN_CLASS: EC-2.7.1.15</p>
        </notes>
        <listOfReactants>
          <speciesReference species="M_atp"/>
          <speciesReference species="M_rib-D"/>
        </listOfReactants>
        <listOfProducts>
          <speciesReference species="M_adp"/>
          <speciesReference species="M_h"/>
          <speciesReference species="M_r5p"/>
        </listOfProducts>
        <kineticLaw>
          <listOfParameters>
            <parameter id="LOWER_BOUND" value="-999999" units="mmol_per_gDW_per_hr"/>
            <parameter id="UPPER_BOUND" value="999999" units="mmol_per_gDW_per_hr"/>
            <parameter id="OBJECTIVE_COEFFICIENT" value="0"/>
            <parameter id="FLUX_VALUE" value="0" units="mmol_per_gDW_per_hr"/>
            <parameter id="REDUCED_COST" value="0"/>
          </listOfParameters>
        </kineticLaw>
      </reaction>
      <reaction id="R_UGMDDS" name="UDP-N-acetylmuramoyl-L-alanyl-D-glutamyl-meso-2,6-diaminopimeloyl-D-alanyl-D-alanine synthetase" reversible="false">
        <notes>
          <p>GENE_ASSOCIATION: SMc01862</p>
          <p>PROTEIN_ASSOCIATION: MurF</p>
          <p>SUBSYSTEM: Lysine Biosynthesis</p>
          <p>PROTEIN_CLASS: EC-6.3.2.10</p>
        </notes>
        <listOfReactants>
          <speciesReference species="M_alaala"/>
          <speciesReference species="M_atp"/>
          <speciesReference species="M_ugmd"/>
        </listOfReactants>
        <listOfProducts>
          <speciesReference species="M_adp"/>
          <speciesReference species="M_h"/>
          <speciesReference species="M_pi"/>
          <speciesReference species="M_ugmda"/>
        </listOfProducts>
        <kineticLaw>
          <listOfParameters>
            <parameter id="LOWER_BOUND" value="0" units="mmol_per_gDW_per_hr"/>
            <parameter id="UPPER_BOUND" value="999999" units="mmol_per_gDW_per_hr"/>
            <parameter id="OBJECTIVE_COEFFICIENT" value="0"/>
            <parameter id="FLUX_VALUE" value="0" units="mmol_per_gDW_per_hr"/>
            <parameter id="REDUCED_COST" value="0"/>
          </listOfParameters>
        </kineticLaw>
      </reaction>
      <reaction id="R_3OAR80" name="3-oxoacyl-[acyl-carrier-protein] reductase (n-C8:0)">
        <notes>
          <p>GENE_ASSOCIATION: (SM_b20493) OR (SMa0854) OR (SMa0959) OR (SMc01157) OR (SMc00572)</p>
          <p>PROTEIN_ASSOCIATION: FadG</p>
          <p>SUBSYSTEM: Fatty Acid Biosynthesis</p>
          <p>PROTEIN_CLASS: EC-1.1.1.100</p>
        </notes>
        <listOfReactants>
          <speciesReference species="M_3ooctACP"/>
          <speciesReference species="M_h"/>
          <speciesReference species="M_nadph"/>
        </listOfReactants>
        <listOfProducts>
          <speciesReference species="M_3hoctACP"/>
          <speciesReference species="M_nadp"/>
        </listOfProducts>
        <kineticLaw>
          <listOfParameters>
            <parameter id="LOWER_BOUND" value="-999999" units="mmol_per_gDW_per_hr"/>
            <parameter id="UPPER_BOUND" value="999999" units="mmol_per_gDW_per_hr"/>
            <parameter id="OBJECTIVE_COEFFICIENT" value="0"/>
            <parameter id="FLUX_VALUE" value="0" units="mmol_per_gDW_per_hr"/>
            <parameter id="REDUCED_COST" value="0"/>
          </listOfParameters>
        </kineticLaw>
      </reaction>
      <reaction id="R_VALTAi" name="valine transaminase" reversible="false">
        <notes>
          <p>GENE_ASSOCIATION: (SMc00042) OR (SMc02896)</p>
          <p>PROTEIN_ASSOCIATION: IlvE2  IlvE3</p>
          <p>SUBSYSTEM: Valine, Leucine and Isoleucine Biosynthesis</p>
          <p>PROTEIN_CLASS: EC-2.6.1.42</p>
        </notes>
        <listOfReactants>
          <speciesReference species="M_3mob"/>
          <speciesReference species="M_glu-L"/>
        </listOfReactants>
        <listOfProducts>
          <speciesReference species="M_akg"/>
          <speciesReference species="M_val-L"/>
        </listOfProducts>
        <kineticLaw>
          <listOfParameters>
            <parameter id="LOWER_BOUND" value="0" units="mmol_per_gDW_per_hr"/>
            <parameter id="UPPER_BOUND" value="999999" units="mmol_per_gDW_per_hr"/>
            <parameter id="OBJECTIVE_COEFFICIENT" value="0"/>
            <parameter id="FLUX_VALUE" value="0" units="mmol_per_gDW_per_hr"/>
            <parameter id="REDUCED_COST" value="0"/>
          </listOfParameters>
        </kineticLaw>
      </reaction>
      <reaction id="R_GTHO" name="glutathione oxidoreductase" reversible="false">
        <notes>
          <p>GENE_ASSOCIATION: SMc00154</p>
          <p>PROTEIN_ASSOCIATION: Gor  </p>
          <p>SUBSYSTEM: Glutathione Metabolism</p>
          <p>PROTEIN_CLASS: EC-1.8.1.7</p>
        </notes>
        <listOfReactants>
          <speciesReference species="M_gthox"/>
          <speciesReference species="M_h"/>
          <speciesReference species="M_nadph"/>
        </listOfReactants>
        <listOfProducts>
          <speciesReference species="M_gthrd" stoichiometry="2"/>
          <speciesReference species="M_nadp"/>
        </listOfProducts>
        <kineticLaw>
          <listOfParameters>
            <parameter id="LOWER_BOUND" value="0" units="mmol_per_gDW_per_hr"/>
            <parameter id="UPPER_BOUND" value="999999" units="mmol_per_gDW_per_hr"/>
            <parameter id="OBJECTIVE_COEFFICIENT" value="0"/>
            <parameter id="FLUX_VALUE" value="0" units="mmol_per_gDW_per_hr"/>
            <parameter id="REDUCED_COST" value="0"/>
          </listOfParameters>
        </kineticLaw>
      </reaction>
      <reaction id="R_NADS2" name="NAD synthase (glutamine-hydrolysing)" reversible="false">
        <notes>
          <p>GENE_ASSOCIATION: (SM_b20649) OR (SMc00161)</p>
          <p>PROTEIN_ASSOCIATION: NadE</p>
          <p>SUBSYSTEM: Nicotinate and Nicotinamide</p>
          <p>PROTEIN_CLASS: EC-6.3.1.5</p>
        </notes>
        <listOfReactants>
          <speciesReference species="M_atp"/>
          <speciesReference species="M_dnad"/>
          <speciesReference species="M_gln-L"/>
          <speciesReference species="M_h2o"/>
        </listOfReactants>
        <listOfProducts>
          <speciesReference species="M_amp"/>
          <speciesReference species="M_glu-L"/>
          <speciesReference species="M_h"/>
          <speciesReference species="M_nad"/>
          <speciesReference species="M_ppi"/>
        </listOfProducts>
        <kineticLaw>
          <listOfParameters>
            <parameter id="LOWER_BOUND" value="0" units="mmol_per_gDW_per_hr"/>
            <parameter id="UPPER_BOUND" value="999999" units="mmol_per_gDW_per_hr"/>
            <parameter id="OBJECTIVE_COEFFICIENT" value="0"/>
            <parameter id="FLUX_VALUE" value="0" units="mmol_per_gDW_per_hr"/>
            <parameter id="REDUCED_COST" value="0"/>
          </listOfParameters>
        </kineticLaw>
      </reaction>
      <reaction id="R_UMPK" name="UMP kinase">
        <notes>
          <p>GENE_ASSOCIATION: (SMc00334) OR (SMc02099)</p>
          <p>PROTEIN_ASSOCIATION: Cmk PyrH</p>
          <p>SUBSYSTEM: Pyrimidine Metabolism</p>
          <p>PROTEIN_CLASS: EC-2.7.4.14</p>
        </notes>
        <listOfReactants>
          <speciesReference species="M_atp"/>
          <speciesReference species="M_ump"/>
        </listOfReactants>
        <listOfProducts>
          <speciesReference species="M_adp"/>
          <speciesReference species="M_udp"/>
        </listOfProducts>
        <kineticLaw>
          <listOfParameters>
            <parameter id="LOWER_BOUND" value="-999999" units="mmol_per_gDW_per_hr"/>
            <parameter id="UPPER_BOUND" value="999999" units="mmol_per_gDW_per_hr"/>
            <parameter id="OBJECTIVE_COEFFICIENT" value="0"/>
            <parameter id="FLUX_VALUE" value="0" units="mmol_per_gDW_per_hr"/>
            <parameter id="REDUCED_COST" value="0"/>
          </listOfParameters>
        </kineticLaw>
      </reaction>
      <reaction id="R_EAR40x" name="enoyl-[acyl-carrier-protein] reductase (NADH) (n-C4:0)" reversible="false">
        <notes>
          <p>GENE_ASSOCIATION: (SMc00005) AND (SMc00326)</p>
          <p>PROTEIN_ASSOCIATION: FabI1 FabI2</p>
          <p>SUBSYSTEM: Fatty Acid Biosynthesis</p>
          <p>PROTEIN_CLASS: EC-1.3.1.10</p>
        </notes>
        <listOfReactants>
          <speciesReference species="M_but2eACP"/>
          <speciesReference species="M_h"/>
          <speciesReference species="M_nadh"/>
        </listOfReactants>
        <listOfProducts>
          <speciesReference species="M_butACP"/>
          <speciesReference species="M_nad"/>
        </listOfProducts>
        <kineticLaw>
          <listOfParameters>
            <parameter id="LOWER_BOUND" value="0" units="mmol_per_gDW_per_hr"/>
            <parameter id="UPPER_BOUND" value="999999" units="mmol_per_gDW_per_hr"/>
            <parameter id="OBJECTIVE_COEFFICIENT" value="0"/>
            <parameter id="FLUX_VALUE" value="0" units="mmol_per_gDW_per_hr"/>
            <parameter id="REDUCED_COST" value="0"/>
          </listOfParameters>
        </kineticLaw>
      </reaction>
      <reaction id="R_AICARTi" name="phosphoribosylaminoimidazolecarboxamide formyltransferase" reversible="false">
        <notes>
          <p>GENE_ASSOCIATION: SMc04088</p>
          <p>PROTEIN_ASSOCIATION: PurH  </p>
          <p>SUBSYSTEM: Purine Metabolism</p>
          <p>PROTEIN_CLASS: EC-2.1.2.3</p>
        </notes>
        <listOfReactants>
          <speciesReference species="M_10fthf"/>
          <speciesReference species="M_aicar"/>
        </listOfReactants>
        <listOfProducts>
          <speciesReference species="M_fprica"/>
          <speciesReference species="M_thf"/>
        </listOfProducts>
        <kineticLaw>
          <listOfParameters>
            <parameter id="LOWER_BOUND" value="0" units="mmol_per_gDW_per_hr"/>
            <parameter id="UPPER_BOUND" value="999999" units="mmol_per_gDW_per_hr"/>
            <parameter id="OBJECTIVE_COEFFICIENT" value="0"/>
            <parameter id="FLUX_VALUE" value="0" units="mmol_per_gDW_per_hr"/>
            <parameter id="REDUCED_COST" value="0"/>
          </listOfParameters>
        </kineticLaw>
      </reaction>
      <reaction id="R_3HAD140" name="3-hydroxyacyl-[acyl-carrier-protein] dehydratase (n-C14:0)" reversible="false">
        <notes>
          <p>GENE_ASSOCIATION: (SMc02092) OR (SMc04277)</p>
          <p>PROTEIN_ASSOCIATION: FabZ</p>
          <p>SUBSYSTEM: Fatty Acid Biosynthesis</p>
          <p>PROTEIN_CLASS: EC-4.2.1.-</p>
        </notes>
        <listOfReactants>
          <speciesReference species="M_3hmrsACP"/>
        </listOfReactants>
        <listOfProducts>
          <speciesReference species="M_h2o"/>
          <speciesReference species="M_tmrs2eACP"/>
        </listOfProducts>
        <kineticLaw>
          <listOfParameters>
            <parameter id="LOWER_BOUND" value="0" units="mmol_per_gDW_per_hr"/>
            <parameter id="UPPER_BOUND" value="999999" units="mmol_per_gDW_per_hr"/>
            <parameter id="OBJECTIVE_COEFFICIENT" value="0"/>
            <parameter id="FLUX_VALUE" value="0" units="mmol_per_gDW_per_hr"/>
            <parameter id="REDUCED_COST" value="0"/>
          </listOfParameters>
        </kineticLaw>
      </reaction>
      <reaction id="R_IGPDH" name="imidazoleglycerol-phosphate dehydratase" reversible="false">
        <notes>
          <p>GENE_ASSOCIATION: SMc02574</p>
          <p>PROTEIN_ASSOCIATION: HisB  </p>
          <p>SUBSYSTEM: Histidine Metabolism</p>
          <p>PROTEIN_CLASS: EC-4.2.1.19</p>
        </notes>
        <listOfReactants>
          <speciesReference species="M_eig3p"/>
        </listOfReactants>
        <listOfProducts>
          <speciesReference species="M_h2o"/>
          <speciesReference species="M_imacp"/>
        </listOfProducts>
        <kineticLaw>
          <listOfParameters>
            <parameter id="LOWER_BOUND" value="0" units="mmol_per_gDW_per_hr"/>
            <parameter id="UPPER_BOUND" value="999999" units="mmol_per_gDW_per_hr"/>
            <parameter id="OBJECTIVE_COEFFICIENT" value="0"/>
            <parameter id="FLUX_VALUE" value="0" units="mmol_per_gDW_per_hr"/>
            <parameter id="REDUCED_COST" value="0"/>
          </listOfParameters>
        </kineticLaw>
      </reaction>
      <reaction id="R_LEUTAi" name="leucine transaminase (irreversible)" reversible="false">
        <notes>
          <p>GENE_ASSOCIATION: (SMc00042) OR (SMc02896)</p>
          <p>PROTEIN_ASSOCIATION: IlvE2  IlvE2</p>
          <p>SUBSYSTEM: Valine, Leucine and Isoleucine Biosynthesis</p>
          <p>PROTEIN_CLASS: EC-2.6.1.42</p>
        </notes>
        <listOfReactants>
          <speciesReference species="M_4mop"/>
          <speciesReference species="M_glu-L"/>
        </listOfReactants>
        <listOfProducts>
          <speciesReference species="M_akg"/>
          <speciesReference species="M_leu-L"/>
        </listOfProducts>
        <kineticLaw>
          <listOfParameters>
            <parameter id="LOWER_BOUND" value="0" units="mmol_per_gDW_per_hr"/>
            <parameter id="UPPER_BOUND" value="999999" units="mmol_per_gDW_per_hr"/>
            <parameter id="OBJECTIVE_COEFFICIENT" value="0"/>
            <parameter id="FLUX_VALUE" value="0" units="mmol_per_gDW_per_hr"/>
            <parameter id="REDUCED_COST" value="0"/>
          </listOfParameters>
        </kineticLaw>
      </reaction>
      <reaction id="R_ACONTa" name="aconitase (half-reaction A, Citrate hydro-lyase)">
        <notes>
          <p>GENE_ASSOCIATION: SMc03846</p>
          <p>PROTEIN_ASSOCIATION: AcnA  </p>
          <p>SUBSYSTEM: TCA Cycle</p>
          <p>PROTEIN_CLASS: EC-4.2.1.3</p>
        </notes>
        <listOfReactants>
          <speciesReference species="M_cit"/>
        </listOfReactants>
        <listOfProducts>
          <speciesReference species="M_acon-C"/>
          <speciesReference species="M_h2o"/>
        </listOfProducts>
        <kineticLaw>
          <listOfParameters>
            <parameter id="LOWER_BOUND" value="-999999" units="mmol_per_gDW_per_hr"/>
            <parameter id="UPPER_BOUND" value="999999" units="mmol_per_gDW_per_hr"/>
            <parameter id="OBJECTIVE_COEFFICIENT" value="0"/>
            <parameter id="FLUX_VALUE" value="0" units="mmol_per_gDW_per_hr"/>
            <parameter id="REDUCED_COST" value="0"/>
          </listOfParameters>
        </kineticLaw>
      </reaction>
      <reaction id="R_TMDS" name="thymidylate synthase" reversible="false">
        <notes>
          <p>GENE_ASSOCIATION: SMc01444</p>
          <p>PROTEIN_ASSOCIATION: ThyA  </p>
          <p>SUBSYSTEM: Pyrimidine Metabolism</p>
          <p>PROTEIN_CLASS: EC-2.1.1.45</p>
        </notes>
        <listOfReactants>
          <speciesReference species="M_dump"/>
          <speciesReference species="M_mlthf"/>
        </listOfReactants>
        <listOfProducts>
          <speciesReference species="M_dhf"/>
          <speciesReference species="M_dtmp"/>
        </listOfProducts>
        <kineticLaw>
          <listOfParameters>
            <parameter id="LOWER_BOUND" value="0" units="mmol_per_gDW_per_hr"/>
            <parameter id="UPPER_BOUND" value="999999" units="mmol_per_gDW_per_hr"/>
            <parameter id="OBJECTIVE_COEFFICIENT" value="0"/>
            <parameter id="FLUX_VALUE" value="0" units="mmol_per_gDW_per_hr"/>
            <parameter id="REDUCED_COST" value="0"/>
          </listOfParameters>
        </kineticLaw>
      </reaction>
      <reaction id="R_PNTK" name="pantothenate kinase" reversible="false">
        <notes>
          <p>GENE_ASSOCIATION: SMc02567</p>
          <p>PROTEIN_ASSOCIATION: CoaA  </p>
          <p>SUBSYSTEM: Pantothenate and CoA Biosynthesis</p>
          <p>PROTEIN_CLASS: EC-2.7.1.33</p>
        </notes>
        <listOfReactants>
          <speciesReference species="M_atp"/>
          <speciesReference species="M_pnto-R"/>
        </listOfReactants>
        <listOfProducts>
          <speciesReference species="M_4ppan"/>
          <speciesReference species="M_adp"/>
          <speciesReference species="M_h"/>
        </listOfProducts>
        <kineticLaw>
          <listOfParameters>
            <parameter id="LOWER_BOUND" value="0" units="mmol_per_gDW_per_hr"/>
            <parameter id="UPPER_BOUND" value="999999" units="mmol_per_gDW_per_hr"/>
            <parameter id="OBJECTIVE_COEFFICIENT" value="0"/>
            <parameter id="FLUX_VALUE" value="0" units="mmol_per_gDW_per_hr"/>
            <parameter id="REDUCED_COST" value="0"/>
          </listOfParameters>
        </kineticLaw>
      </reaction>
      <reaction id="R_NTD9" name="5&apos;-nucleotidase (GMP)" reversible="false">
        <notes>
          <p>GENE_ASSOCIATION: (SMc02063) OR (SMc04018)</p>
          <p>PROTEIN_ASSOCIATION: SurE   </p>
          <p>SUBSYSTEM: Purine Metabolism</p>
          <p>PROTEIN_CLASS: EC-3.1.3.5</p>
        </notes>
        <listOfReactants>
          <speciesReference species="M_gmp"/>
          <speciesReference species="M_h2o"/>
        </listOfReactants>
        <listOfProducts>
          <speciesReference species="M_gsn"/>
          <speciesReference species="M_pi"/>
        </listOfProducts>
        <kineticLaw>
          <listOfParameters>
            <parameter id="LOWER_BOUND" value="0" units="mmol_per_gDW_per_hr"/>
            <parameter id="UPPER_BOUND" value="999999" units="mmol_per_gDW_per_hr"/>
            <parameter id="OBJECTIVE_COEFFICIENT" value="0"/>
            <parameter id="FLUX_VALUE" value="0" units="mmol_per_gDW_per_hr"/>
            <parameter id="REDUCED_COST" value="0"/>
          </listOfParameters>
        </kineticLaw>
      </reaction>
      <reaction id="R_SHSL4r" name="O-succinylhomoserine lyase (elimination), reversible">
        <notes>
          <p>GENE_ASSOCIATION: SMc02595</p>
          <p>PROTEIN_ASSOCIATION: MetB</p>
          <p>SUBSYSTEM: Cysteine and Methionine Metabolism</p>
          <p>PROTEIN_CLASS: EC-2.5.1.48</p>
        </notes>
        <listOfReactants>
          <speciesReference species="M_h2o"/>
          <speciesReference species="M_suchms"/>
        </listOfReactants>
        <listOfProducts>
          <speciesReference species="M_2obut"/>
          <speciesReference species="M_h"/>
          <speciesReference species="M_nh4"/>
          <speciesReference species="M_succ"/>
        </listOfProducts>
        <kineticLaw>
          <listOfParameters>
            <parameter id="LOWER_BOUND" value="-999999" units="mmol_per_gDW_per_hr"/>
            <parameter id="UPPER_BOUND" value="999999" units="mmol_per_gDW_per_hr"/>
            <parameter id="OBJECTIVE_COEFFICIENT" value="0"/>
            <parameter id="FLUX_VALUE" value="0" units="mmol_per_gDW_per_hr"/>
            <parameter id="REDUCED_COST" value="0"/>
          </listOfParameters>
        </kineticLaw>
      </reaction>
      <reaction id="R_PYDXK" name="pyridoxal kinase" reversible="false">
        <notes>
          <p>GENE_ASSOCIATION: SMc04084</p>
          <p>PROTEIN_ASSOCIATION: PdxK</p>
          <p>SUBSYSTEM: Vitamin B6 Metabolism</p>
          <p>PROTEIN_CLASS: EC-2.7.1.35</p>
        </notes>
        <listOfReactants>
          <speciesReference species="M_atp"/>
          <speciesReference species="M_pydx"/>
        </listOfReactants>
        <listOfProducts>
          <speciesReference species="M_adp"/>
          <speciesReference species="M_h"/>
          <speciesReference species="M_pydx5p"/>
        </listOfProducts>
        <kineticLaw>
          <listOfParameters>
            <parameter id="LOWER_BOUND" value="0" units="mmol_per_gDW_per_hr"/>
            <parameter id="UPPER_BOUND" value="999999" units="mmol_per_gDW_per_hr"/>
            <parameter id="OBJECTIVE_COEFFICIENT" value="0"/>
            <parameter id="FLUX_VALUE" value="0" units="mmol_per_gDW_per_hr"/>
            <parameter id="REDUCED_COST" value="0"/>
          </listOfParameters>
        </kineticLaw>
      </reaction>
      <reaction id="EX_so4" name="Exchange_Flux">
        <notes>
          <p>GENE_ASSOCIATION: </p>
          <p>PROTEIN_ASSOCIATION: </p>
          <p>SUBSYSTEM: S_</p>
          <p>PROTEIN_CLASS: </p>
        </notes>
        <listOfReactants>
          <speciesReference species="M_so4_e"/>
        </listOfReactants>
        <listOfProducts>
          <speciesReference species="M_so4_b"/>
        </listOfProducts>
        <kineticLaw>
          <listOfParameters>
            <parameter id="LOWER_BOUND" value="-999999" units="mmol_per_gDW_per_hr"/>
            <parameter id="UPPER_BOUND" value="999999" units="mmol_per_gDW_per_hr"/>
            <parameter id="OBJECTIVE_COEFFICIENT" value="0"/>
            <parameter id="FLUX_VALUE" value="0" units="mmol_per_gDW_per_hr"/>
            <parameter id="REDUCED_COST" value="0"/>
          </listOfParameters>
        </kineticLaw>
      </reaction>
      <reaction id="R_CYTDH" name="Cytidine hydrolase" reversible="false">
        <notes>
          <p>GENE_ASSOCIATION: SMc03175</p>
          <p>PROTEIN_ASSOCIATION: </p>
          <p>SUBSYSTEM: Pyrimidine Metabolism</p>
          <p>PROTEIN_CLASS: EC-3.2.2.8</p>
        </notes>
        <listOfReactants>
          <speciesReference species="M_cytd"/>
          <speciesReference species="M_h2o"/>
        </listOfReactants>
        <listOfProducts>
          <speciesReference species="M_csn"/>
          <speciesReference species="M_rib-D"/>
        </listOfProducts>
        <kineticLaw>
          <listOfParameters>
            <parameter id="LOWER_BOUND" value="0" units="mmol_per_gDW_per_hr"/>
            <parameter id="UPPER_BOUND" value="999999" units="mmol_per_gDW_per_hr"/>
            <parameter id="OBJECTIVE_COEFFICIENT" value="0"/>
            <parameter id="FLUX_VALUE" value="0" units="mmol_per_gDW_per_hr"/>
            <parameter id="REDUCED_COST" value="0"/>
          </listOfParameters>
        </kineticLaw>
      </reaction>
      <reaction id="R_PYAM5PO" name="pyridoxamine 5&apos;-phosphate oxidase" reversible="false">
        <notes>
          <p>GENE_ASSOCIATION: SMc00069</p>
          <p>PROTEIN_ASSOCIATION: PdxH</p>
          <p>SUBSYSTEM: Vitamin B6 Metabolism</p>
          <p>PROTEIN_CLASS: EC-1.4.3.5</p>
        </notes>
        <listOfReactants>
          <speciesReference species="M_h2o"/>
          <speciesReference species="M_o2"/>
          <speciesReference species="M_pyam5p"/>
        </listOfReactants>
        <listOfProducts>
          <speciesReference species="M_h2o2"/>
          <speciesReference species="M_nh4"/>
          <speciesReference species="M_pydx5p"/>
        </listOfProducts>
        <kineticLaw>
          <listOfParameters>
            <parameter id="LOWER_BOUND" value="0" units="mmol_per_gDW_per_hr"/>
            <parameter id="UPPER_BOUND" value="999999" units="mmol_per_gDW_per_hr"/>
            <parameter id="OBJECTIVE_COEFFICIENT" value="0"/>
            <parameter id="FLUX_VALUE" value="0" units="mmol_per_gDW_per_hr"/>
            <parameter id="REDUCED_COST" value="0"/>
          </listOfParameters>
        </kineticLaw>
      </reaction>
      <reaction id="R_CAT" name="catalase" reversible="false">
        <notes>
          <p>GENE_ASSOCIATION: SMc00819</p>
          <p>PROTEIN_ASSOCIATION: KatA</p>
          <p>SUBSYSTEM: Phenylalanine Tyrosine Tryptophan Biosynthesis</p>
          <p>PROTEIN_CLASS: EC-1.11.1.6</p>
        </notes>
        <listOfReactants>
          <speciesReference species="M_h2o2" stoichiometry="2"/>
        </listOfReactants>
        <listOfProducts>
          <speciesReference species="M_h2o" stoichiometry="2"/>
          <speciesReference species="M_o2"/>
        </listOfProducts>
        <kineticLaw>
          <listOfParameters>
            <parameter id="LOWER_BOUND" value="0" units="mmol_per_gDW_per_hr"/>
            <parameter id="UPPER_BOUND" value="999999" units="mmol_per_gDW_per_hr"/>
            <parameter id="OBJECTIVE_COEFFICIENT" value="0"/>
            <parameter id="FLUX_VALUE" value="0" units="mmol_per_gDW_per_hr"/>
            <parameter id="REDUCED_COST" value="0"/>
          </listOfParameters>
        </kineticLaw>
      </reaction>
      <reaction id="R_G5SD" name="glutamate-5-semialdehyde dehydrogenase" reversible="false">
        <notes>
          <p>GENE_ASSOCIATION: SMc03777</p>
          <p>PROTEIN_ASSOCIATION: ProA  </p>
          <p>SUBSYSTEM: Arginine and Proline Metabolism</p>
          <p>PROTEIN_CLASS: EC-1.2.1.41</p>
        </notes>
        <listOfReactants>
          <speciesReference species="M_glu5p"/>
          <speciesReference species="M_h"/>
          <speciesReference species="M_nadph"/>
        </listOfReactants>
        <listOfProducts>
          <speciesReference species="M_glu5sa"/>
          <speciesReference species="M_nadp"/>
          <speciesReference species="M_pi"/>
        </listOfProducts>
        <kineticLaw>
          <listOfParameters>
            <parameter id="LOWER_BOUND" value="0" units="mmol_per_gDW_per_hr"/>
            <parameter id="UPPER_BOUND" value="999999" units="mmol_per_gDW_per_hr"/>
            <parameter id="OBJECTIVE_COEFFICIENT" value="0"/>
            <parameter id="FLUX_VALUE" value="0" units="mmol_per_gDW_per_hr"/>
            <parameter id="REDUCED_COST" value="0"/>
          </listOfParameters>
        </kineticLaw>
      </reaction>
      <reaction id="R_THRD" name="L-threonine dehydrogenase" reversible="false">
        <notes>
          <p>GENE_ASSOCIATION: SMc01564</p>
          <p>PROTEIN_ASSOCIATION: Tdh  </p>
          <p>SUBSYSTEM: Glycine, Serine, and Threonine Metabolism</p>
          <p>PROTEIN_CLASS: EC-1.1.1.103</p>
        </notes>
        <listOfReactants>
          <speciesReference species="M_nad"/>
          <speciesReference species="M_thr-L"/>
        </listOfReactants>
        <listOfProducts>
          <speciesReference species="M_2aobut"/>
          <speciesReference species="M_h"/>
          <speciesReference species="M_nadh"/>
        </listOfProducts>
        <kineticLaw>
          <listOfParameters>
            <parameter id="LOWER_BOUND" value="0" units="mmol_per_gDW_per_hr"/>
            <parameter id="UPPER_BOUND" value="999999" units="mmol_per_gDW_per_hr"/>
            <parameter id="OBJECTIVE_COEFFICIENT" value="0"/>
            <parameter id="FLUX_VALUE" value="0" units="mmol_per_gDW_per_hr"/>
            <parameter id="REDUCED_COST" value="0"/>
          </listOfParameters>
        </kineticLaw>
      </reaction>
      <reaction id="R_3OAR140" name="3-oxoacyl-[acyl-carrier-protein] reductase (n-C14:0)">
        <notes>
          <p>GENE_ASSOCIATION: (SM_b20493) OR (SMa0854) OR (SMa0959) OR (SMc01157) OR (SMc00572)</p>
          <p>PROTEIN_ASSOCIATION: FadG</p>
          <p>SUBSYSTEM: Fatty Acid Biosynthesis</p>
          <p>PROTEIN_CLASS: EC-1.1.1.100</p>
        </notes>
        <listOfReactants>
          <speciesReference species="M_3omrsACP"/>
          <speciesReference species="M_h"/>
          <speciesReference species="M_nadph"/>
        </listOfReactants>
        <listOfProducts>
          <speciesReference species="M_3hmrsACP"/>
          <speciesReference species="M_nadp"/>
        </listOfProducts>
        <kineticLaw>
          <listOfParameters>
            <parameter id="LOWER_BOUND" value="-999999" units="mmol_per_gDW_per_hr"/>
            <parameter id="UPPER_BOUND" value="999999" units="mmol_per_gDW_per_hr"/>
[truncated: 229,604 more chars]
