# Supplementary material for: In Silico Insights into the Symbiotic Nitrogen Fixation in Sinorhizobium meliloti via Metabolic Reconstruction
Source: PLoS One. 2012 Feb 1;7(2):e31287. doi: 10.1371/journal.pone.0031287 (PMC3272708; doi:10.1371/journal.pone.0031287)
Supplement: File S3 — In silico predicted SNF essential genes and comparison results. (XLS) [file pone.0031287.s003.xls]

## Sheet: Total(112 genes)
The predicted SNF essential genes	The BLAST results with 15 prokaryotes in the DEG	Pathway Name	References
SM_b20202	i=48%,e=5e-82	Glycolysis / Gluconeogenesis
SM_b20611	i=52%,e=e-123	Transport
SM_b20704*	i=25%,e=6e-12	Glycolysis / Gluconeogenesis	Wang, C., et al., Roles of poly-3-hydroxybutyrate (PHB) and glycogen in symbiosis of Sinorhizobium meliloti with Medicago sp. Microbiology, 2007. 153(2): p. 388.
SMa0695	i=33%,e=1e-49	Arginine and Proline Metabolism
SMa0697	i=46%,e=1e-66	Arginine and Proline Metabolism
SMa0811	i=42%,e=2e-8	Nicotinate and Nicotinamide
SMa0814*	i=21%,e=2e-04	Nitrogen metabolism	Hirsch, A.M. and C.A. Smith, Effects of Rhizobium meliloti nif and fix mutants on alfalfa root nodule development. J Bacteriol, 1987. 169(3): p. 1137-46.
SMa0819*	i=28%,e=2e-22	Nitrogen metabolism	Hirsch, A.M. and C.A. Smith, Effects of Rhizobium meliloti nif and fix mutants on alfalfa root nodule development. J Bacteriol, 1987. 169(3): p. 1137-46.
SMa0822	i=35%,e=6e-21	Nitrogen metabolism
SMa0825*	i=25%,e=8e-05	Nitrogen metabolism	Hirsch, A.M., M. Bang, and F.M. Ausubel, Ultrastructural analysis of ineffective alfalfa nodules formed by nif::Tn5 mutants of Rhizobium meliloti. J Bacteriol, 1983. 155(1): p. 367-80.
SMa0827*	i=27%,e=0.48	Nitrogen metabolism	Hirsch, A.M., M. Bang, and F.M. Ausubel, Ultrastructural analysis of ineffective alfalfa nodules formed by nif::Tn5 mutants of Rhizobium meliloti. J Bacteriol, 1983. 155(1): p. 367-80.
SMa0829*	No hits found	Nitrogen metabolism	Hirsch, A.M., M. Bang, and F.M. Ausubel, Ultrastructural analysis of ineffective alfalfa nodules formed by nif::Tn5 mutants of Rhizobium meliloti. J Bacteriol, 1983. 155(1): p. 367-80.
SMa0873*	i=25%,e=0.42	Nitrogen metabolism	Kapp, D., et al., Cooperative Action of Rhizobium meliloti Nodulation and Infection Mutants during the Process of Forming Mixed Infected Alfalfa Nodules. Plant Cell, 1990. 2(2): p. 139-151.
SMa0956	i=28%,e=1e-39	Porphyrin and Chlorophyll Metabolism
SMa1155	i=24%,e=4e-56	Transport
SMa1210*	i=25%,e=0.91	Nitrogen metabolism	Kahn, D., et al., Rhizobium meliloti fixGHI sequence predicts involvement of a specific cation pump in symbiotic nitrogen fixation. J Bacteriol, 1989. 171(2): p. 929-39.
SMa1211*	No hits found	Nitrogen metabolism	de Bruijn, F.J., et al., A highly conserved Sinorhizobium meliloti operon is induced microaerobically via the FixLJ system and by nitric oxide (NO) via NnrR. Environmental Microbiology, 2006. 8(8): p. 1371-1381.
SMa2137	i=32%,e=5e-25	Vitamin B6 Metabolism
SMc00005	i=47%,e=1e-62	Fatty Acid Biosynthesis
SMc00016	i=51%,e=2e-80	Terpenoid Backbone Biosynthesis
SMc00025	i=30%,e=0.55	Glycolysis / Gluconeogenesis
SMc00149	i=59%,e=e-153	TCA Cycle
SMc00154	i=36%,e=9e-76	Glutathione Metabolism
SMc00169	i=54%,e=0.0	Glycolysis / Gluconeogenesis
SMc00180	i=39%,e=2e-50	Porphyrin and Chlorophyll Metabolism
SMc00326	i=50%,e=5e-68	Fatty Acid Biosynthesis
SMc00450	i=22%,e=8e-08	Porphyrin and Chlorophyll Metabolism
SMc00495	i=49%,e=9e-61	Purine Metabolism
SMc00508	i=42%,e=4e-77	Alanine, Aspartate and Glutamate metabolism
SMc00529	i=33%,e=e-47	Sulfur Metabolism
SMc00554	i=40%,e=3e-89	Purine Metabolism
SMc00571	i=43%,e=1e-58	Fatty Acid Biosynthesis
SMc00595	i=64%,e=e-45	Purine Metabolism
SMc00614	i=39%,e=1e-33	Purine Metabolism
SMc00615	i=51%,e=2e-94	Purine Metabolism
SMc00640	i=21%,e=0.015	Glycine, Serine, and Threonine Metabolism
SMc00643	i=51%,e=e-121	Alanine, Aspartate and Glutamate metabolism
SMc00690	i=47%,e=1e-80	Fatty Acid Biosynthesis
SMc00727	i=33%,e=8e-29	Porphyrin and Chlorophyll Metabolism
SMc00808	No hits found	Porphyrin and Chlorophyll Metabolism
SMc00825	No hits found	Glutathione Metabolism
SMc00862	i=28%,e=2e-19	Terpenoid Backbone Biosynthesis
SMc00870	i=33%,e=4e-04	Oxidative Phosphorylation
SMc00871	i=27%,e=2e-14	Oxidative Phosphorylation
SMc00972	i=52%,e=e-174	Terpenoid Backbone Biosynthesis
SMc00993	i=50%,e=e-112	Purine Metabolism
SMc01006	i=21%,e=3e-08	Sulfur Metabolism
SMc01028	i=61%,e=e-146	Glycolysis / Gluconeogenesis
SMc01030	i=33%,e=7e-41	Glycolysis / Gluconeogenesis
SMc01031	i=45%,e=5e-11	Glycolysis / Gluconeogenesis
SMc01032	i=27%,e=2e-53	Glycolysis / Gluconeogenesis
SMc01040	i=38%,e=1e-31	Terpenoid Backbone Biosynthesis
SMc01169	i=30%,e=0.58	Alanine, Aspartate and Glutamate metabolism
SMc01288	i=45%,e=e-43	Purine Metabolism
SMc01344	i=37%,e=3e-22	Fatty Acid Biosynthesis
SMc01345	i=60%,e=1e-161	Fatty Acid Biosynthesis
SMc01407	i=35%,e=3e-33	Vitamin B6 Metabolism
SMc01578*	No hits found	Alanine, Aspartate and Glutamate metabolism	Rastogi, V.K. and R.J. Watson, Aspartate-Aminotransferase Activity Is Required for Aspartate Catabolism and Symbiotic Nitrogen-Fixation in Rhizobium-Meliloti. Journal of bacteriology, 1991. 173(9): p. 2879-2887.
SMc01617	No hits found	Pantothenate and CoA Biosynthesis
SMc01766	i=43%,e=2e-72	Porphyrin and Chlorophyll Metabolism
SMc01785	i=43%,e=2e-71	Fatty Acid Biosynthesis
SMc02118	i=34%,e=4e-14	Transport
SMc02119	i=34%,e=1e-17	Transport
SMc02120	i=36%,e=1e-29	Transport
SMc02121	i=60%,e=4e-78	Transport
SMc02122	i=52%,e=2e-69	Nicotinate and Nicotinamide
SMc02124	i=49%,e=e-157	Sulfur Metabolism
SMc02142	i=35%,e=6e-33	Transport
SMc02146	i=32%,e=0.14	Transport
SMc02273	i=31%,e=e-131	Fatty Acid Biosynthesis
SMc02463	i=30%,e=4e-11	TCA Cycle
SMc02464	i=26%,e=0.001	TCA Cycle
SMc02465	i=49%,e=e-161	TCA Cycle
SMc02466	i=54%,e=6e-73	TCA Cycle
SMc02479*	i=28%,e=2e-32	Glycolysis / Gluconeogenesis	Dymov, S.I., et al., Insertion of transposon Tn5tac1 in the Sinorhizobium meliloti malate dehydrogenase (mdh) gene results in conditional polar effects on downstream TCA cycle genes. Mol Plant Microbe Interact, 2004. 17(12): p. 1318-27.
SMc02480	i=56%,e=e-120	TCA Cycle
SMc02481	i=42%,e=3e-62	TCA Cycle
SMc02482	i=44%,e=0	TCA Cycle
SMc02495	i=31%,e=2e-6	Pentose Phosphate Pathway
SMc02498	i=25%,e=9e-11	Oxidative Phosphorylation
SMc02499	i=58%,e=e-166	Oxidative Phosphorylation
SMc02500	i=31%,e=5e-36	Oxidative Phosphorylation
SMc02501	i=65%,e=e-171	Oxidative Phosphorylation
SMc02502	i=30%,e=5e-12	Oxidative Phosphorylation
SMc02509*	i=17%,e=0.001	Transport	Davies, B.W. and G.C. Walker, Disruption of sitA compromises Sinorhizobium meliloti for manganese uptake required for protection against oxidative stress. J Bacteriol, 2007. 189(5): p. 2101-9.
SMc02686	i=52%,e=3e-87	Purine Metabolism
SMc02764	i=49%,e=3e-72	Fatty Acid Biosynthesis
SMc02794	i=43%,e=1e-61	Porphyrin and Chlorophyll Metabolism
SMc03069	i=29%,e=4e-17	Pentose Phosphate Pathway
SMc03070	i=48%,e=e-127	Pentose Phosphate Pathway
SMc03105	i=48%,e=4e-86	Terpenoid Backbone Biosynthesis
SMc03172	i=51%,e=e-142	Alanine, Aspartate and Glutamate metabolism
SMc03196	i=35%,e=0.004	Transport
SMc03197	i=56%,e=e-64	Transport
SMc03198	i=39%,e=6e-67	Transport
SMc03231	i=43%,e=2e-58	Porphyrin and Chlorophyll Metabolism
SMc03232	i=22%,e=0.11	Porphyrin and Chlorophyll Metabolism
SMc03869	i=34%,e=0.40	Transport
SMc03870	i=33%,e=9e-59	Transport
SMc03871	i=47%,e=5e-50	Transport
SMc03884	i=34%,e=5e-34	Terpenoid Backbone Biosynthesis
SMc03888	i=62%,e=e-134	Terpenoid Backbone Biosynthesis
SMc03923	i=42%,e=8e-90	Glycolysis / Gluconeogenesis
SMc03924*	i=27%,e=3e-13	Glycolysis / Gluconeogenesis	Davies, B.W. and G.C. Walker, Identification of novel Sinorhizobium meliloti mutants compromised for oxidative stress protection and symbiosis. J Bacteriol, 2007. 189(5): p. 2110-3.
SMc03978	i=49%,e=e-175	Pentose Phosphate Pathway
SMc03979	i=53%,e=8e-95	Glycolysis / Gluconeogenesis
SMc03981	i=43%,e=e-81	Glycolysis / Gluconeogenesis
SMc04001	i=63%,e=2e-35	Purine Metabolism
SMc04002	i=33%,e=2e-34	Purine Metabolism
SMc04019	i=48%,e=1e-87	Porphyrin and Chlorophyll Metabolism
SMc04088	i=51%,e=e-134	Purine Metabolism
SMc04262	i=31%,e=2e-6	Pentose Phosphate Pathway
* The genes have had aprroved SNF essential genes from the literatures
The red represent the BLAST results that not suiable the criteria as follows: E-value < 1E-6 and identify > 30%
